# Supplementary material for: Molecular Mechanisms Associated with Clustered Lesion-Induced Impairment of 8-oxoG Recognition by the Human Glycosylase OGG1
Source: Molecules. 2021 Oct 26;26(21):6465. doi: 10.3390/molecules26216465 (PMC8587150; doi:10.3390/molecules26216465)
Supplement: Supplementary file 1 [file molecules-26-06465-s001.zip]

Archive with 5 entries (5 files):
- SI/8OG.targz
- SI/rep-mm3-c1-4.pdb
- SI/rep-mm5-c1-4.pdb
- SI/rep-ref-c1-4.pdb
- SI/SI__Clustered_OGG1_Molecules.pdf
