# Supplementary material for: Molecular Mechanisms Associated with Clustered Lesion-Induced Impairment of 8-oxoG Recognition by the Human Glycosylase OGG1
Source: Molecules. 2021 Oct 26;26(21):6465. doi: 10.3390/molecules26216465 (PMC8587150; doi:10.3390/molecules26216465)
Supplement: Supplementary file 1 [file molecules-26-06465-s001.zip › SI/rep-mm3-c1-4.pdb]

CRYST1   81.028   93.874   77.075  90.00  90.00  90.00 P 1           1
ATOM      1  N   GLY X   1      24.981  59.338  54.064  1.00  0.00           N
ATOM      2  H1  GLY X   1      24.158  59.234  54.641  1.00  0.00           H
ATOM      3  H2  GLY X   1      25.278  60.271  54.311  1.00  0.00           H
ATOM      4  H3  GLY X   1      25.698  58.676  54.330  1.00  0.00           H
ATOM      5  CA  GLY X   1      24.465  59.344  52.681  1.00  0.00           C
ATOM      6  HA2 GLY X   1      24.522  58.338  52.266  1.00  0.00           H
ATOM      7  HA3 GLY X   1      23.444  59.726  52.684  1.00  0.00           H
ATOM      8  C   GLY X   1      25.238  60.321  51.770  1.00  0.00           C
ATOM      9  O   GLY X   1      25.309  61.508  52.061  1.00  0.00           O
ATOM     10  N   HIE X   2      25.750  59.862  50.630  1.00  0.00           N
ATOM     11  H   HIE X   2      25.662  58.876  50.428  1.00  0.00           H
ATOM     12  CA  HIE X   2      26.265  60.673  49.553  1.00  0.00           C
ATOM     13  HA  HIE X   2      26.885  61.450  50.003  1.00  0.00           H
ATOM     14  CB  HIE X   2      27.083  59.797  48.590  1.00  0.00           C
ATOM     15  HB2 HIE X   2      26.399  59.191  47.994  1.00  0.00           H
ATOM     16  HB3 HIE X   2      27.620  60.490  47.942  1.00  0.00           H
ATOM     17  CG  HIE X   2      28.136  58.875  49.213  1.00  0.00           C
ATOM     18  ND1 HIE X   2      27.903  57.921  50.213  1.00  0.00           N
ATOM     19  CE1 HIE X   2      29.154  57.372  50.403  1.00  0.00           C
ATOM     20  HE1 HIE X   2      29.495  56.604  51.081  1.00  0.00           H
ATOM     21  NE2 HIE X   2      30.041  57.905  49.501  1.00  0.00           N
ATOM     22  HE2 HIE X   2      30.944  57.489  49.329  1.00  0.00           H
ATOM     23  CD2 HIE X   2      29.410  58.858  48.764  1.00  0.00           C
ATOM     24  HD2 HIE X   2      29.886  59.506  48.044  1.00  0.00           H
ATOM     25  C   HIE X   2      25.128  61.332  48.707  1.00  0.00           C
ATOM     26  O   HIE X   2      23.960  61.247  49.041  1.00  0.00           O
ATOM     27  N   ARG X   3      25.417  62.067  47.592  1.00  0.00           N
ATOM     28  H   ARG X   3      26.399  62.165  47.378  1.00  0.00           H
ATOM     29  CA  ARG X   3      24.447  62.551  46.598  1.00  0.00           C
ATOM     30  HA  ARG X   3      23.792  63.317  47.014  1.00  0.00           H
ATOM     31  CB  ARG X   3      25.285  63.398  45.531  1.00  0.00           C
ATOM     32  HB2 ARG X   3      26.055  62.794  45.052  1.00  0.00           H
ATOM     33  HB3 ARG X   3      24.700  63.686  44.657  1.00  0.00           H
ATOM     34  CG  ARG X   3      25.820  64.665  46.042  1.00  0.00           C
ATOM     35  HG2 ARG X   3      25.003  65.373  46.171  1.00  0.00           H
ATOM     36  HG3 ARG X   3      26.317  64.612  47.011  1.00  0.00           H
ATOM     37  CD  ARG X   3      26.857  65.219  45.057  1.00  0.00           C
ATOM     38  HD2 ARG X   3      27.582  64.407  44.984  1.00  0.00           H
ATOM     39  HD3 ARG X   3      26.492  65.408  44.047  1.00  0.00           H
ATOM     40  NE  ARG X   3      27.333  66.484  45.609  1.00  0.00           N
ATOM     41  HE  ARG X   3      26.961  66.795  46.495  1.00  0.00           H
ATOM     42  CZ  ARG X   3      28.239  67.238  45.045  1.00  0.00           C
ATOM     43  NH1 ARG X   3      28.926  66.994  43.941  1.00  0.00           N
ATOM     44 HH11 ARG X   3      28.814  66.088  43.510  1.00  0.00           H
ATOM     45 HH12 ARG X   3      29.435  67.778  43.558  1.00  0.00           H
ATOM     46  NH2 ARG X   3      28.457  68.405  45.544  1.00  0.00           N
ATOM     47 HH21 ARG X   3      27.967  68.793  46.337  1.00  0.00           H
ATOM     48 HH22 ARG X   3      29.351  68.781  45.261  1.00  0.00           H
ATOM     49  C   ARG X   3      23.526  61.518  45.988  1.00  0.00           C
ATOM     50  O   ARG X   3      23.875  60.348  45.822  1.00  0.00           O
ATOM     51  N   THR X   4      22.313  61.945  45.542  1.00  0.00           N
ATOM     52  H   THR X   4      22.092  62.928  45.632  1.00  0.00           H
ATOM     53  CA  THR X   4      21.379  61.066  44.744  1.00  0.00           C
ATOM     54  HA  THR X   4      21.881  60.155  44.416  1.00  0.00           H
ATOM     55  CB  THR X   4      20.207  60.692  45.520  1.00  0.00           C
ATOM     56  HB  THR X   4      20.516  60.175  46.428  1.00  0.00           H
ATOM     57  CG2 THR X   4      19.158  61.846  45.871  1.00  0.00           C
ATOM     58 HG21 THR X   4      18.421  61.457  46.575  1.00  0.00           H
ATOM     59 HG22 THR X   4      19.646  62.585  46.506  1.00  0.00           H
ATOM     60 HG23 THR X   4      18.671  62.227  44.973  1.00  0.00           H
ATOM     61  OG1 THR X   4      19.462  59.813  44.591  1.00  0.00           O
ATOM     62  HG1 THR X   4      18.670  59.529  45.053  1.00  0.00           H
ATOM     63  C   THR X   4      21.040  61.904  43.496  1.00  0.00           C
ATOM     64  O   THR X   4      20.713  63.093  43.520  1.00  0.00           O
ATOM     65  N   LEU X   5      20.967  61.183  42.368  1.00  0.00           N
ATOM     66  H   LEU X   5      21.328  60.240  42.353  1.00  0.00           H
ATOM     67  CA  LEU X   5      20.590  61.682  40.988  1.00  0.00           C
ATOM     68  HA  LEU X   5      21.291  62.460  40.688  1.00  0.00           H
ATOM     69  CB  LEU X   5      20.862  60.631  39.855  1.00  0.00           C
ATOM     70  HB2 LEU X   5      21.937  60.473  39.763  1.00  0.00           H
ATOM     71  HB3 LEU X   5      20.491  59.654  40.163  1.00  0.00           H
ATOM     72  CG  LEU X   5      20.325  61.025  38.439  1.00  0.00           C
ATOM     73  HG  LEU X   5      19.288  61.353  38.512  1.00  0.00           H
ATOM     74  CD1 LEU X   5      21.158  62.180  37.882  1.00  0.00           C
ATOM     75 HD11 LEU X   5      22.170  61.843  37.659  1.00  0.00           H
ATOM     76 HD12 LEU X   5      20.823  62.505  36.896  1.00  0.00           H
ATOM     77 HD13 LEU X   5      21.158  63.007  38.592  1.00  0.00           H
ATOM     78  CD2 LEU X   5      20.355  59.816  37.502  1.00  0.00           C
ATOM     79 HD21 LEU X   5      21.353  59.382  37.556  1.00  0.00           H
ATOM     80 HD22 LEU X   5      19.665  59.057  37.871  1.00  0.00           H
ATOM     81 HD23 LEU X   5      19.977  60.155  36.537  1.00  0.00           H
ATOM     82  C   LEU X   5      19.226  62.357  41.032  1.00  0.00           C
ATOM     83  O   LEU X   5      19.040  63.361  40.333  1.00  0.00           O
ATOM     84  N   ALA X   6      18.369  61.898  41.946  1.00  0.00           N
ATOM     85  H   ALA X   6      18.679  61.096  42.477  1.00  0.00           H
ATOM     86  CA  ALA X   6      17.023  62.287  42.380  1.00  0.00           C
ATOM     87  HA  ALA X   6      16.453  62.512  41.478  1.00  0.00           H
ATOM     88  CB  ALA X   6      16.291  61.160  43.131  1.00  0.00           C
ATOM     89  HB1 ALA X   6      15.255  61.485  43.220  1.00  0.00           H
ATOM     90  HB2 ALA X   6      16.151  60.256  42.537  1.00  0.00           H
ATOM     91  HB3 ALA X   6      16.799  60.939  44.071  1.00  0.00           H
ATOM     92  C   ALA X   6      16.989  63.667  43.122  1.00  0.00           C
ATOM     93  O   ALA X   6      15.951  63.999  43.669  1.00  0.00           O
ATOM     94  N   SER X   7      18.142  64.411  43.209  1.00  0.00           N
ATOM     95  H   SER X   7      18.996  64.061  42.797  1.00  0.00           H
ATOM     96  CA  SER X   7      18.219  65.666  43.864  1.00  0.00           C
ATOM     97  HA  SER X   7      17.284  66.199  43.694  1.00  0.00           H
ATOM     98  CB  SER X   7      18.609  65.655  45.337  1.00  0.00           C
ATOM     99  HB2 SER X   7      17.752  65.189  45.823  1.00  0.00           H
ATOM    100  HB3 SER X   7      19.438  64.951  45.394  1.00  0.00           H
ATOM    101  OG  SER X   7      18.928  66.894  45.824  1.00  0.00           O
ATOM    102  HG  SER X   7      18.252  67.264  46.395  1.00  0.00           H
ATOM    103  C   SER X   7      19.188  66.626  43.039  1.00  0.00           C
ATOM    104  O   SER X   7      20.285  66.235  42.679  1.00  0.00           O
ATOM    105  N   THR X   8      18.849  67.949  42.960  1.00  0.00           N
ATOM    106  H   THR X   8      17.942  68.346  43.157  1.00  0.00           H
ATOM    107  CA  THR X   8      19.786  68.989  42.565  1.00  0.00           C
ATOM    108  HA  THR X   8      19.088  69.794  42.332  1.00  0.00           H
ATOM    109  CB  THR X   8      20.543  69.435  43.741  1.00  0.00           C
ATOM    110  HB  THR X   8      21.268  68.660  43.987  1.00  0.00           H
ATOM    111  CG2 THR X   8      21.286  70.773  43.627  1.00  0.00           C
ATOM    112 HG21 THR X   8      21.693  71.104  44.582  1.00  0.00           H
ATOM    113 HG22 THR X   8      22.102  70.663  42.912  1.00  0.00           H
ATOM    114 HG23 THR X   8      20.547  71.505  43.303  1.00  0.00           H
ATOM    115  OG1 THR X   8      19.675  69.517  44.868  1.00  0.00           O
ATOM    116  HG1 THR X   8      19.612  68.579  45.063  1.00  0.00           H
ATOM    117  C   THR X   8      20.664  68.639  41.363  1.00  0.00           C
ATOM    118  O   THR X   8      21.855  68.212  41.439  1.00  0.00           O
ATOM    119  N   PRO X   9      20.156  68.864  40.125  1.00  0.00           N
ATOM    120  CD  PRO X   9      18.710  68.824  39.945  1.00  0.00           C
ATOM    121  HD2 PRO X   9      18.235  69.800  40.037  1.00  0.00           H
ATOM    122  HD3 PRO X   9      18.206  68.042  40.514  1.00  0.00           H
ATOM    123  CG  PRO X   9      18.489  68.402  38.400  1.00  0.00           C
ATOM    124  HG2 PRO X   9      17.690  68.999  37.957  1.00  0.00           H
ATOM    125  HG3 PRO X   9      18.195  67.358  38.290  1.00  0.00           H
ATOM    126  CB  PRO X   9      19.770  68.864  37.738  1.00  0.00           C
ATOM    127  HB2 PRO X   9      19.678  69.923  37.499  1.00  0.00           H
ATOM    128  HB3 PRO X   9      19.949  68.266  36.843  1.00  0.00           H
ATOM    129  CA  PRO X   9      20.864  68.679  38.864  1.00  0.00           C
ATOM    130  HA  PRO X   9      21.424  67.746  38.887  1.00  0.00           H
ATOM    131  C   PRO X   9      21.970  69.741  38.702  1.00  0.00           C
ATOM    132  O   PRO X   9      22.936  69.476  38.007  1.00  0.00           O
ATOM    133  N   ALA X  10      22.054  70.793  39.500  1.00  0.00           N
ATOM    134  H   ALA X  10      21.192  71.006  39.982  1.00  0.00           H
ATOM    135  CA  ALA X  10      23.232  71.734  39.654  1.00  0.00           C
ATOM    136  HA  ALA X  10      23.226  72.130  38.639  1.00  0.00           H
ATOM    137  CB  ALA X  10      22.847  72.852  40.655  1.00  0.00           C
ATOM    138  HB1 ALA X  10      23.787  73.380  40.814  1.00  0.00           H
ATOM    139  HB2 ALA X  10      22.021  73.473  40.307  1.00  0.00           H
ATOM    140  HB3 ALA X  10      22.673  72.470  41.661  1.00  0.00           H
ATOM    141  C   ALA X  10      24.591  71.028  39.979  1.00  0.00           C
ATOM    142  O   ALA X  10      25.707  71.506  39.890  1.00  0.00           O
ATOM    143  N   LEU X  11      24.472  69.768  40.564  1.00  0.00           N
ATOM    144  H   LEU X  11      23.582  69.290  40.582  1.00  0.00           H
ATOM    145  CA  LEU X  11      25.630  68.914  40.933  1.00  0.00           C
ATOM    146  HA  LEU X  11      26.557  69.472  41.071  1.00  0.00           H
ATOM    147  CB  LEU X  11      25.335  68.276  42.406  1.00  0.00           C
ATOM    148  HB2 LEU X  11      24.624  67.449  42.411  1.00  0.00           H
ATOM    149  HB3 LEU X  11      26.309  67.946  42.765  1.00  0.00           H
ATOM    150  CG  LEU X  11      24.764  69.311  43.445  1.00  0.00           C
ATOM    151  HG  LEU X  11      23.846  69.789  43.105  1.00  0.00           H
ATOM    152  CD1 LEU X  11      24.553  68.717  44.925  1.00  0.00           C
ATOM    153 HD11 LEU X  11      23.878  69.353  45.498  1.00  0.00           H
ATOM    154 HD12 LEU X  11      24.020  67.783  44.748  1.00  0.00           H
ATOM    155 HD13 LEU X  11      25.515  68.433  45.351  1.00  0.00           H
ATOM    156  CD2 LEU X  11      25.703  70.414  43.669  1.00  0.00           C
ATOM    157 HD21 LEU X  11      25.617  71.203  42.921  1.00  0.00           H
ATOM    158 HD22 LEU X  11      25.520  70.985  44.579  1.00  0.00           H
ATOM    159 HD23 LEU X  11      26.742  70.101  43.769  1.00  0.00           H
ATOM    160  C   LEU X  11      25.997  67.768  39.954  1.00  0.00           C
ATOM    161  O   LEU X  11      27.079  67.202  40.052  1.00  0.00           O
ATOM    162  N   TRP X  12      25.062  67.401  39.065  1.00  0.00           N
ATOM    163  H   TRP X  12      24.259  68.010  38.989  1.00  0.00           H
ATOM    164  CA  TRP X  12      25.014  66.201  38.379  1.00  0.00           C
ATOM    165  HA  TRP X  12      25.888  65.648  38.721  1.00  0.00           H
ATOM    166  CB  TRP X  12      23.744  65.395  38.649  1.00  0.00           C
ATOM    167  HB2 TRP X  12      22.948  66.139  38.623  1.00  0.00           H
ATOM    168  HB3 TRP X  12      23.502  64.773  37.787  1.00  0.00           H
ATOM    169  CG  TRP X  12      23.730  64.538  39.887  1.00  0.00           C
ATOM    170  CD1 TRP X  12      23.365  65.046  41.107  1.00  0.00           C
ATOM    171  HD1 TRP X  12      22.942  66.030  41.244  1.00  0.00           H
ATOM    172  NE1 TRP X  12      23.636  64.024  42.007  1.00  0.00           N
ATOM    173  HE1 TRP X  12      23.612  64.114  43.012  1.00  0.00           H
ATOM    174  CE2 TRP X  12      24.042  62.832  41.387  1.00  0.00           C
ATOM    175  CZ2 TRP X  12      24.390  61.558  41.915  1.00  0.00           C
ATOM    176  HZ2 TRP X  12      24.339  61.406  42.982  1.00  0.00           H
ATOM    177  CH2 TRP X  12      24.799  60.565  41.018  1.00  0.00           C
ATOM    178  HH2 TRP X  12      24.900  59.565  41.414  1.00  0.00           H
ATOM    179  CZ3 TRP X  12      25.122  60.983  39.712  1.00  0.00           C
ATOM    180  HZ3 TRP X  12      25.502  60.161  39.123  1.00  0.00           H
ATOM    181  CE3 TRP X  12      24.796  62.269  39.195  1.00  0.00           C
ATOM    182  HE3 TRP X  12      24.838  62.533  38.148  1.00  0.00           H
ATOM    183  CD2 TRP X  12      24.279  63.249  40.048  1.00  0.00           C
ATOM    184  C   TRP X  12      25.266  66.470  36.834  1.00  0.00           C
ATOM    185  O   TRP X  12      24.917  67.570  36.414  1.00  0.00           O
ATOM    186  N   ALA X  13      25.868  65.525  36.159  1.00  0.00           N
ATOM    187  H   ALA X  13      26.039  64.677  36.680  1.00  0.00           H
ATOM    188  CA  ALA X  13      26.080  65.444  34.752  1.00  0.00           C
ATOM    189  HA  ALA X  13      25.507  66.174  34.180  1.00  0.00           H
ATOM    190  CB  ALA X  13      27.548  65.709  34.478  1.00  0.00           C
ATOM    191  HB1 ALA X  13      27.796  65.550  33.429  1.00  0.00           H
ATOM    192  HB2 ALA X  13      27.775  66.756  34.680  1.00  0.00           H
ATOM    193  HB3 ALA X  13      28.172  65.057  35.090  1.00  0.00           H
ATOM    194  C   ALA X  13      25.809  64.042  34.278  1.00  0.00           C
ATOM    195  O   ALA X  13      25.840  63.152  35.073  1.00  0.00           O
ATOM    196  N   SER X  14      25.508  63.961  32.959  1.00  0.00           N
ATOM    197  H   SER X  14      25.366  64.840  32.482  1.00  0.00           H
ATOM    198  CA  SER X  14      24.994  62.793  32.156  1.00  0.00           C
ATOM    199  HA  SER X  14      24.959  61.920  32.807  1.00  0.00           H
ATOM    200  CB  SER X  14      23.604  63.127  31.678  1.00  0.00           C
ATOM    201  HB2 SER X  14      23.085  62.265  31.256  1.00  0.00           H
ATOM    202  HB3 SER X  14      23.055  63.558  32.515  1.00  0.00           H
ATOM    203  OG  SER X  14      23.617  64.155  30.764  1.00  0.00           O
ATOM    204  HG  SER X  14      23.892  63.807  29.912  1.00  0.00           H
ATOM    205  C   SER X  14      25.907  62.588  30.937  1.00  0.00           C
ATOM    206  O   SER X  14      26.467  63.483  30.287  1.00  0.00           O
ATOM    207  N   ILE X  15      26.013  61.323  30.573  1.00  0.00           N
ATOM    208  H   ILE X  15      25.543  60.658  31.171  1.00  0.00           H
ATOM    209  CA  ILE X  15      26.612  60.844  29.258  1.00  0.00           C
ATOM    210  HA  ILE X  15      26.656  61.721  28.614  1.00  0.00           H
ATOM    211  CB  ILE X  15      28.082  60.331  29.565  1.00  0.00           C
ATOM    212  HB  ILE X  15      27.856  59.790  30.483  1.00  0.00           H
ATOM    213  CG2 ILE X  15      28.746  59.337  28.504  1.00  0.00           C
ATOM    214 HG21 ILE X  15      28.706  59.871  27.555  1.00  0.00           H
ATOM    215 HG22 ILE X  15      29.719  58.998  28.863  1.00  0.00           H
ATOM    216 HG23 ILE X  15      28.110  58.457  28.413  1.00  0.00           H
ATOM    217  CG1 ILE X  15      29.076  61.349  30.025  1.00  0.00           C
ATOM    218 HG12 ILE X  15      29.587  61.779  29.164  1.00  0.00           H
ATOM    219 HG13 ILE X  15      28.554  62.156  30.541  1.00  0.00           H
ATOM    220  CD1 ILE X  15      30.235  60.798  30.932  1.00  0.00           C
ATOM    221 HD11 ILE X  15      30.885  61.597  31.290  1.00  0.00           H
ATOM    222 HD12 ILE X  15      29.878  60.308  31.837  1.00  0.00           H
ATOM    223 HD13 ILE X  15      30.948  60.177  30.391  1.00  0.00           H
ATOM    224  C   ILE X  15      25.783  59.707  28.607  1.00  0.00           C
ATOM    225  O   ILE X  15      25.379  58.847  29.385  1.00  0.00           O
ATOM    226  N   PRO X  16      25.502  59.764  27.328  1.00  0.00           N
ATOM    227  CD  PRO X  16      25.827  60.733  26.347  1.00  0.00           C
ATOM    228  HD2 PRO X  16      26.846  61.111  26.422  1.00  0.00           H
ATOM    229  HD3 PRO X  16      25.142  61.575  26.447  1.00  0.00           H
ATOM    230  CG  PRO X  16      25.660  59.973  25.050  1.00  0.00           C
ATOM    231  HG2 PRO X  16      26.517  59.340  24.823  1.00  0.00           H
ATOM    232  HG3 PRO X  16      25.575  60.732  24.272  1.00  0.00           H
ATOM    233  CB  PRO X  16      24.433  59.135  25.214  1.00  0.00           C
ATOM    234  HB2 PRO X  16      24.476  58.321  24.492  1.00  0.00           H
ATOM    235  HB3 PRO X  16      23.463  59.598  25.033  1.00  0.00           H
ATOM    236  CA  PRO X  16      24.642  58.784  26.679  1.00  0.00           C
ATOM    237  HA  PRO X  16      23.685  58.729  27.196  1.00  0.00           H
ATOM    238  C   PRO X  16      25.305  57.384  26.830  1.00  0.00           C
ATOM    239  O   PRO X  16      26.411  57.137  26.277  1.00  0.00           O
ATOM    240  N   CYS X  17      24.751  56.505  27.728  1.00  0.00           N
ATOM    241  H   CYS X  17      23.970  56.816  28.287  1.00  0.00           H
ATOM    242  CA  CYS X  17      25.375  55.234  27.997  1.00  0.00           C
ATOM    243  HA  CYS X  17      25.680  54.818  27.036  1.00  0.00           H
ATOM    244  CB  CYS X  17      26.660  55.353  28.830  1.00  0.00           C
ATOM    245  HB2 CYS X  17      27.326  56.170  28.553  1.00  0.00           H
ATOM    246  HB3 CYS X  17      26.356  55.579  29.852  1.00  0.00           H
ATOM    247  SG  CYS X  17      27.863  54.019  28.662  1.00  0.00           S
ATOM    248  HG  CYS X  17      28.411  54.206  27.458  1.00  0.00           H
ATOM    249  C   CYS X  17      24.305  54.223  28.542  1.00  0.00           C
ATOM    250  O   CYS X  17      24.525  53.834  29.729  1.00  0.00           O
ATOM    251  N   PRO X  18      23.331  53.768  27.732  1.00  0.00           N
ATOM    252  CD  PRO X  18      23.080  54.095  26.305  1.00  0.00           C
ATOM    253  HD2 PRO X  18      23.855  53.598  25.721  1.00  0.00           H
ATOM    254  HD3 PRO X  18      23.107  55.163  26.089  1.00  0.00           H
ATOM    255  CG  PRO X  18      21.765  53.500  26.032  1.00  0.00           C
ATOM    256  HG2 PRO X  18      21.745  53.286  24.963  1.00  0.00           H
ATOM    257  HG3 PRO X  18      20.908  54.129  26.278  1.00  0.00           H
ATOM    258  CB  PRO X  18      21.744  52.180  26.788  1.00  0.00           C
ATOM    259  HB2 PRO X  18      22.340  51.436  26.262  1.00  0.00           H
ATOM    260  HB3 PRO X  18      20.771  51.768  27.057  1.00  0.00           H
ATOM    261  CA  PRO X  18      22.452  52.624  28.072  1.00  0.00           C
ATOM    262  HA  PRO X  18      21.622  52.842  28.744  1.00  0.00           H
ATOM    263  C   PRO X  18      23.195  51.387  28.659  1.00  0.00           C
ATOM    264  O   PRO X  18      24.455  51.256  28.484  1.00  0.00           O
ATOM    265  N   ARG X  19      22.453  50.504  29.373  1.00  0.00           N
ATOM    266  H   ARG X  19      21.447  50.601  29.382  1.00  0.00           H
ATOM    267  CA  ARG X  19      22.962  49.477  30.333  1.00  0.00           C
ATOM    268  HA  ARG X  19      23.812  49.930  30.843  1.00  0.00           H
ATOM    269  CB  ARG X  19      21.882  49.282  31.458  1.00  0.00           C
ATOM    270  HB2 ARG X  19      21.017  48.886  30.927  1.00  0.00           H
ATOM    271  HB3 ARG X  19      22.241  48.482  32.105  1.00  0.00           H
ATOM    272  CG  ARG X  19      21.628  50.574  32.220  1.00  0.00           C
ATOM    273  HG2 ARG X  19      22.568  50.894  32.669  1.00  0.00           H
ATOM    274  HG3 ARG X  19      21.391  51.337  31.477  1.00  0.00           H
ATOM    275  CD  ARG X  19      20.677  50.439  33.397  1.00  0.00           C
ATOM    276  HD2 ARG X  19      20.394  51.376  33.876  1.00  0.00           H
ATOM    277  HD3 ARG X  19      19.775  49.989  32.984  1.00  0.00           H
ATOM    278  NE  ARG X  19      21.114  49.416  34.347  1.00  0.00           N
ATOM    279  HE  ARG X  19      22.112  49.275  34.416  1.00  0.00           H
ATOM    280  CZ  ARG X  19      20.337  48.521  35.019  1.00  0.00           C
ATOM    281  NH1 ARG X  19      19.097  48.223  34.790  1.00  0.00           N
ATOM    282 HH11 ARG X  19      18.705  48.627  33.951  1.00  0.00           H
ATOM    283 HH12 ARG X  19      18.464  47.880  35.498  1.00  0.00           H
ATOM    284  NH2 ARG X  19      21.017  47.857  35.945  1.00  0.00           N
ATOM    285 HH21 ARG X  19      21.992  48.095  36.051  1.00  0.00           H
ATOM    286 HH22 ARG X  19      20.527  47.103  36.405  1.00  0.00           H
ATOM    287  C   ARG X  19      23.483  48.214  29.582  1.00  0.00           C
ATOM    288  O   ARG X  19      23.291  47.083  30.054  1.00  0.00           O
ATOM    289  N   SER X  20      24.126  48.437  28.430  1.00  0.00           N
ATOM    290  H   SER X  20      24.104  49.423  28.214  1.00  0.00           H
ATOM    291  CA  SER X  20      24.848  47.482  27.603  1.00  0.00           C
ATOM    292  HA  SER X  20      25.270  46.748  28.290  1.00  0.00           H
ATOM    293  CB  SER X  20      23.953  46.824  26.675  1.00  0.00           C
ATOM    294  HB2 SER X  20      24.415  46.104  25.998  1.00  0.00           H
ATOM    295  HB3 SER X  20      23.196  46.358  27.304  1.00  0.00           H
ATOM    296  OG  SER X  20      23.257  47.826  25.836  1.00  0.00           O
ATOM    297  HG  SER X  20      22.442  48.058  26.285  1.00  0.00           H
ATOM    298  C   SER X  20      26.054  48.079  26.882  1.00  0.00           C
ATOM    299  O   SER X  20      26.997  47.376  26.717  1.00  0.00           O
ATOM    300  N   GLU X  21      25.953  49.407  26.618  1.00  0.00           N
ATOM    301  H   GLU X  21      25.085  49.907  26.749  1.00  0.00           H
ATOM    302  CA  GLU X  21      27.151  50.197  26.337  1.00  0.00           C
ATOM    303  HA  GLU X  21      27.564  49.750  25.433  1.00  0.00           H
ATOM    304  CB  GLU X  21      26.676  51.648  26.144  1.00  0.00           C
ATOM    305  HB2 GLU X  21      26.273  51.923  27.119  1.00  0.00           H
ATOM    306  HB3 GLU X  21      27.632  52.138  25.960  1.00  0.00           H
ATOM    307  CG  GLU X  21      25.740  51.925  24.971  1.00  0.00           C
ATOM    308  HG2 GLU X  21      24.671  51.820  25.159  1.00  0.00           H
ATOM    309  HG3 GLU X  21      25.950  52.956  24.685  1.00  0.00           H
ATOM    310  CD  GLU X  21      26.075  51.127  23.679  1.00  0.00           C
ATOM    311  OE1 GLU X  21      25.323  50.184  23.260  1.00  0.00           O
ATOM    312  OE2 GLU X  21      27.112  51.384  22.975  1.00  0.00           O
ATOM    313  C   GLU X  21      28.195  50.031  27.469  1.00  0.00           C
ATOM    314  O   GLU X  21      29.311  49.554  27.238  1.00  0.00           O
ATOM    315  N   LEU X  22      27.845  50.216  28.712  1.00  0.00           N
ATOM    316  H   LEU X  22      26.887  50.522  28.811  1.00  0.00           H
ATOM    317  CA  LEU X  22      28.512  49.912  29.921  1.00  0.00           C
ATOM    318  HA  LEU X  22      29.296  49.206  29.646  1.00  0.00           H
ATOM    319  CB  LEU X  22      29.093  51.297  30.410  1.00  0.00           C
ATOM    320  HB2 LEU X  22      29.730  51.670  29.609  1.00  0.00           H
ATOM    321  HB3 LEU X  22      28.144  51.832  30.447  1.00  0.00           H
ATOM    322  CG  LEU X  22      29.716  51.344  31.810  1.00  0.00           C
ATOM    323  HG  LEU X  22      29.017  50.872  32.502  1.00  0.00           H
ATOM    324  CD1 LEU X  22      31.095  50.603  31.816  1.00  0.00           C
ATOM    325 HD11 LEU X  22      31.595  50.756  30.860  1.00  0.00           H
ATOM    326 HD12 LEU X  22      31.750  50.722  32.680  1.00  0.00           H
ATOM    327 HD13 LEU X  22      30.923  49.547  31.606  1.00  0.00           H
ATOM    328  CD2 LEU X  22      29.909  52.733  32.311  1.00  0.00           C
ATOM    329 HD21 LEU X  22      30.844  53.171  31.961  1.00  0.00           H
ATOM    330 HD22 LEU X  22      29.053  53.382  32.123  1.00  0.00           H
ATOM    331 HD23 LEU X  22      29.947  52.547  33.384  1.00  0.00           H
ATOM    332  C   LEU X  22      27.583  49.239  30.883  1.00  0.00           C
ATOM    333  O   LEU X  22      26.377  49.553  30.886  1.00  0.00           O
ATOM    334  N   ARG X  23      28.156  48.527  31.856  1.00  0.00           N
ATOM    335  H   ARG X  23      29.079  48.151  31.692  1.00  0.00           H
ATOM    336  CA  ARG X  23      27.465  48.393  33.127  1.00  0.00           C
ATOM    337  HA  ARG X  23      26.570  49.011  33.188  1.00  0.00           H
ATOM    338  CB  ARG X  23      26.860  46.935  33.160  1.00  0.00           C
ATOM    339  HB2 ARG X  23      27.638  46.226  32.878  1.00  0.00           H
ATOM    340  HB3 ARG X  23      26.636  46.652  34.189  1.00  0.00           H
ATOM    341  CG  ARG X  23      25.642  46.720  32.253  1.00  0.00           C
ATOM    342  HG2 ARG X  23      24.986  47.569  32.446  1.00  0.00           H
ATOM    343  HG3 ARG X  23      25.921  46.665  31.201  1.00  0.00           H
ATOM    344  CD  ARG X  23      24.803  45.443  32.568  1.00  0.00           C
ATOM    345  HD2 ARG X  23      23.908  45.563  31.957  1.00  0.00           H
ATOM    346  HD3 ARG X  23      25.390  44.552  32.344  1.00  0.00           H
ATOM    347  NE  ARG X  23      24.411  45.368  33.904  1.00  0.00           N
ATOM    348  HE  ARG X  23      24.696  46.085  34.556  1.00  0.00           H
ATOM    349  CZ  ARG X  23      23.895  44.284  34.548  1.00  0.00           C
ATOM    350  NH1 ARG X  23      23.595  43.124  33.998  1.00  0.00           N
ATOM    351 HH11 ARG X  23      23.689  43.115  32.992  1.00  0.00           H
ATOM    352 HH12 ARG X  23      23.164  42.410  34.569  1.00  0.00           H
ATOM    353  NH2 ARG X  23      23.551  44.294  35.789  1.00  0.00           N
ATOM    354 HH21 ARG X  23      23.523  45.176  36.278  1.00  0.00           H
ATOM    355 HH22 ARG X  23      23.111  43.461  36.151  1.00  0.00           H
ATOM    356  C   ARG X  23      28.196  48.730  34.374  1.00  0.00           C
ATOM    357  O   ARG X  23      28.913  47.870  34.827  1.00  0.00           O
ATOM    358  N   LEU X  24      27.887  49.869  34.987  1.00  0.00           N
ATOM    359  H   LEU X  24      27.197  50.477  34.569  1.00  0.00           H
ATOM    360  CA  LEU X  24      28.514  50.279  36.213  1.00  0.00           C
ATOM    361  HA  LEU X  24      29.583  50.476  36.125  1.00  0.00           H
ATOM    362  CB  LEU X  24      27.884  51.628  36.681  1.00  0.00           C
ATOM    363  HB2 LEU X  24      27.828  52.269  35.801  1.00  0.00           H
ATOM    364  HB3 LEU X  24      26.847  51.462  36.975  1.00  0.00           H
ATOM    365  CG  LEU X  24      28.713  52.314  37.823  1.00  0.00           C
ATOM    366  HG  LEU X  24      29.196  51.591  38.480  1.00  0.00           H
ATOM    367  CD1 LEU X  24      29.877  53.147  37.284  1.00  0.00           C
ATOM    368 HD11 LEU X  24      29.426  53.961  36.716  1.00  0.00           H
ATOM    369 HD12 LEU X  24      30.465  53.386  38.170  1.00  0.00           H
ATOM    370 HD13 LEU X  24      30.540  52.505  36.704  1.00  0.00           H
ATOM    371  CD2 LEU X  24      27.910  53.359  38.657  1.00  0.00           C
ATOM    372 HD21 LEU X  24      27.270  53.979  38.029  1.00  0.00           H
ATOM    373 HD22 LEU X  24      27.147  52.746  39.138  1.00  0.00           H
ATOM    374 HD23 LEU X  24      28.552  53.889  39.359  1.00  0.00           H
ATOM    375  C   LEU X  24      28.455  49.206  37.265  1.00  0.00           C
ATOM    376  O   LEU X  24      29.463  48.914  37.980  1.00  0.00           O
ATOM    377  N   ASP X  25      27.269  48.628  37.435  1.00  0.00           N
ATOM    378  H   ASP X  25      26.568  48.842  36.741  1.00  0.00           H
ATOM    379  CA  ASP X  25      26.797  47.553  38.406  1.00  0.00           C
ATOM    380  HA  ASP X  25      27.189  47.855  39.376  1.00  0.00           H
ATOM    381  CB  ASP X  25      25.215  47.659  38.402  1.00  0.00           C
ATOM    382  HB2 ASP X  25      24.855  46.979  39.175  1.00  0.00           H
ATOM    383  HB3 ASP X  25      24.956  48.701  38.590  1.00  0.00           H
ATOM    384  CG  ASP X  25      24.576  47.156  37.108  1.00  0.00           C
ATOM    385  OD1 ASP X  25      23.374  46.852  37.090  1.00  0.00           O
ATOM    386  OD2 ASP X  25      25.300  46.937  36.128  1.00  0.00           O
ATOM    387  C   ASP X  25      27.422  46.180  38.169  1.00  0.00           C
ATOM    388  O   ASP X  25      27.177  45.271  38.963  1.00  0.00           O
ATOM    389  N   LEU X  26      28.348  46.025  37.172  1.00  0.00           N
ATOM    390  H   LEU X  26      28.373  46.767  36.487  1.00  0.00           H
ATOM    391  CA  LEU X  26      29.246  44.840  36.955  1.00  0.00           C
ATOM    392  HA  LEU X  26      29.021  44.109  37.731  1.00  0.00           H
ATOM    393  CB  LEU X  26      28.896  44.175  35.606  1.00  0.00           C
ATOM    394  HB2 LEU X  26      29.094  44.913  34.828  1.00  0.00           H
ATOM    395  HB3 LEU X  26      29.603  43.349  35.534  1.00  0.00           H
ATOM    396  CG  LEU X  26      27.513  43.598  35.443  1.00  0.00           C
ATOM    397  HG  LEU X  26      26.807  44.393  35.684  1.00  0.00           H
ATOM    398  CD1 LEU X  26      27.317  43.223  34.019  1.00  0.00           C
ATOM    399 HD11 LEU X  26      28.096  42.592  33.588  1.00  0.00           H
ATOM    400 HD12 LEU X  26      26.402  42.632  34.004  1.00  0.00           H
ATOM    401 HD13 LEU X  26      27.080  44.120  33.447  1.00  0.00           H
ATOM    402  CD2 LEU X  26      27.206  42.484  36.448  1.00  0.00           C
ATOM    403 HD21 LEU X  26      26.167  42.197  36.285  1.00  0.00           H
ATOM    404 HD22 LEU X  26      27.733  41.536  36.330  1.00  0.00           H
ATOM    405 HD23 LEU X  26      27.502  42.948  37.388  1.00  0.00           H
ATOM    406  C   LEU X  26      30.701  45.206  37.060  1.00  0.00           C
ATOM    407  O   LEU X  26      31.567  44.512  37.661  1.00  0.00           O
ATOM    408  N   VAL X  27      31.089  46.301  36.467  1.00  0.00           N
ATOM    409  H   VAL X  27      30.356  46.854  36.047  1.00  0.00           H
ATOM    410  CA  VAL X  27      32.555  46.712  36.424  1.00  0.00           C
ATOM    411  HA  VAL X  27      33.055  45.788  36.135  1.00  0.00           H
ATOM    412  CB  VAL X  27      32.813  47.742  35.257  1.00  0.00           C
ATOM    413  HB  VAL X  27      33.887  47.653  35.099  1.00  0.00           H
ATOM    414  CG1 VAL X  27      32.071  47.313  33.928  1.00  0.00           C
ATOM    415 HG11 VAL X  27      30.992  47.467  33.939  1.00  0.00           H
ATOM    416 HG12 VAL X  27      32.381  48.001  33.143  1.00  0.00           H
ATOM    417 HG13 VAL X  27      32.265  46.315  33.533  1.00  0.00           H
ATOM    418  CG2 VAL X  27      32.537  49.204  35.536  1.00  0.00           C
ATOM    419 HG21 VAL X  27      33.027  49.774  34.747  1.00  0.00           H
ATOM    420 HG22 VAL X  27      31.458  49.363  35.545  1.00  0.00           H
ATOM    421 HG23 VAL X  27      32.965  49.489  36.497  1.00  0.00           H
ATOM    422  C   VAL X  27      33.148  47.081  37.755  1.00  0.00           C
ATOM    423  O   VAL X  27      34.277  46.714  38.138  1.00  0.00           O
ATOM    424  N   LEU X  28      32.334  47.725  38.664  1.00  0.00           N
ATOM    425  H   LEU X  28      31.437  47.910  38.239  1.00  0.00           H
ATOM    426  CA  LEU X  28      32.780  48.227  40.013  1.00  0.00           C
ATOM    427  HA  LEU X  28      33.821  48.533  39.911  1.00  0.00           H
ATOM    428  CB  LEU X  28      31.932  49.491  40.455  1.00  0.00           C
ATOM    429  HB2 LEU X  28      30.893  49.341  40.159  1.00  0.00           H
ATOM    430  HB3 LEU X  28      31.913  49.550  41.543  1.00  0.00           H
ATOM    431  CG  LEU X  28      32.393  50.817  39.800  1.00  0.00           C
ATOM    432  HG  LEU X  28      32.076  50.987  38.771  1.00  0.00           H
ATOM    433  CD1 LEU X  28      31.989  51.978  40.679  1.00  0.00           C
ATOM    434 HD11 LEU X  28      32.372  51.908  41.697  1.00  0.00           H
ATOM    435 HD12 LEU X  28      32.194  52.973  40.288  1.00  0.00           H
ATOM    436 HD13 LEU X  28      30.910  51.987  40.838  1.00  0.00           H
ATOM    437  CD2 LEU X  28      33.890  50.869  39.785  1.00  0.00           C
ATOM    438 HD21 LEU X  28      34.177  50.559  40.790  1.00  0.00           H
ATOM    439 HD22 LEU X  28      34.378  50.231  39.047  1.00  0.00           H
ATOM    440 HD23 LEU X  28      34.240  51.876  39.558  1.00  0.00           H
ATOM    441  C   LEU X  28      32.782  47.104  41.108  1.00  0.00           C
ATOM    442  O   LEU X  28      33.821  46.914  41.677  1.00  0.00           O
ATOM    443  N   PRO X  29      31.690  46.342  41.357  1.00  0.00           N
ATOM    444  CD  PRO X  29      30.307  46.517  40.883  1.00  0.00           C
ATOM    445  HD2 PRO X  29      30.224  46.766  39.826  1.00  0.00           H
ATOM    446  HD3 PRO X  29      29.843  47.386  41.349  1.00  0.00           H
ATOM    447  CG  PRO X  29      29.500  45.214  41.115  1.00  0.00           C
ATOM    448  HG2 PRO X  29      29.599  44.455  40.339  1.00  0.00           H
ATOM    449  HG3 PRO X  29      28.452  45.373  41.369  1.00  0.00           H
ATOM    450  CB  PRO X  29      30.171  44.712  42.466  1.00  0.00           C
ATOM    451  HB2 PRO X  29      30.162  43.639  42.658  1.00  0.00           H
ATOM    452  HB3 PRO X  29      29.711  45.206  43.322  1.00  0.00           H
ATOM    453  CA  PRO X  29      31.679  45.176  42.290  1.00  0.00           C
ATOM    454  HA  PRO X  29      32.076  45.415  43.276  1.00  0.00           H
ATOM    455  C   PRO X  29      32.658  44.012  41.878  1.00  0.00           C
ATOM    456  O   PRO X  29      32.663  42.973  42.535  1.00  0.00           O
ATOM    457  N   SER X  30      33.214  44.100  40.680  1.00  0.00           N
ATOM    458  H   SER X  30      32.962  44.891  40.104  1.00  0.00           H
ATOM    459  CA  SER X  30      34.061  42.998  40.143  1.00  0.00           C
ATOM    460  HA  SER X  30      33.439  42.126  39.939  1.00  0.00           H
ATOM    461  CB  SER X  30      34.634  43.441  38.758  1.00  0.00           C
ATOM    462  HB2 SER X  30      35.008  42.601  38.174  1.00  0.00           H
ATOM    463  HB3 SER X  30      33.856  43.932  38.173  1.00  0.00           H
ATOM    464  OG  SER X  30      35.615  44.405  39.040  1.00  0.00           O
ATOM    465  HG  SER X  30      35.986  44.776  38.235  1.00  0.00           H
ATOM    466  C   SER X  30      35.255  42.529  41.053  1.00  0.00           C
ATOM    467  O   SER X  30      35.701  41.415  40.799  1.00  0.00           O
ATOM    468  N   GLY X  31      35.684  43.299  42.065  1.00  0.00           N
ATOM    469  H   GLY X  31      35.222  44.191  42.161  1.00  0.00           H
ATOM    470  CA  GLY X  31      36.768  43.126  42.946  1.00  0.00           C
ATOM    471  HA2 GLY X  31      36.600  43.612  43.907  1.00  0.00           H
ATOM    472  HA3 GLY X  31      36.839  42.079  43.237  1.00  0.00           H
ATOM    473  C   GLY X  31      38.115  43.537  42.286  1.00  0.00           C
ATOM    474  O   GLY X  31      39.080  42.929  42.646  1.00  0.00           O
ATOM    475  N   GLN X  32      38.162  44.444  41.263  1.00  0.00           N
ATOM    476  H   GLN X  32      37.335  44.980  41.041  1.00  0.00           H
ATOM    477  CA  GLN X  32      39.502  44.907  40.820  1.00  0.00           C
ATOM    478  HA  GLN X  32      40.216  44.091  40.924  1.00  0.00           H
ATOM    479  CB  GLN X  32      39.402  45.245  39.334  1.00  0.00           C
ATOM    480  HB2 GLN X  32      39.596  44.328  38.777  1.00  0.00           H
ATOM    481  HB3 GLN X  32      38.412  45.659  39.148  1.00  0.00           H
ATOM    482  CG  GLN X  32      40.429  46.370  38.864  1.00  0.00           C
ATOM    483  HG2 GLN X  32      40.196  47.320  39.345  1.00  0.00           H
ATOM    484  HG3 GLN X  32      41.440  45.979  38.980  1.00  0.00           H
ATOM    485  CD  GLN X  32      40.441  46.609  37.341  1.00  0.00           C
ATOM    486  OE1 GLN X  32      39.461  46.453  36.671  1.00  0.00           O
ATOM    487  NE2 GLN X  32      41.442  47.315  36.897  1.00  0.00           N
ATOM    488 HE21 GLN X  32      41.369  47.647  35.946  1.00  0.00           H
ATOM    489 HE22 GLN X  32      42.249  47.431  37.493  1.00  0.00           H
ATOM    490  C   GLN X  32      39.991  46.051  41.695  1.00  0.00           C
ATOM    491  O   GLN X  32      41.185  45.958  42.005  1.00  0.00           O
ATOM    492  N   SER X  33      39.173  46.987  42.096  1.00  0.00           N
ATOM    493  H   SER X  33      38.207  46.868  41.825  1.00  0.00           H
ATOM    494  CA  SER X  33      39.550  48.120  42.985  1.00  0.00           C
ATOM    495  HA  SER X  33      40.591  48.013  43.290  1.00  0.00           H
ATOM    496  CB  SER X  33      39.562  49.430  42.176  1.00  0.00           C
ATOM    497  HB2 SER X  33      40.286  49.388  41.363  1.00  0.00           H
ATOM    498  HB3 SER X  33      38.630  49.578  41.631  1.00  0.00           H
ATOM    499  OG  SER X  33      39.807  50.563  42.927  1.00  0.00           O
ATOM    500  HG  SER X  33      40.605  50.970  42.582  1.00  0.00           H
ATOM    501  C   SER X  33      38.669  48.222  44.174  1.00  0.00           C
ATOM    502  O   SER X  33      37.453  48.203  43.958  1.00  0.00           O
ATOM    503  N   PHE X  34      39.237  48.435  45.366  1.00  0.00           N
ATOM    504  H   PHE X  34      40.235  48.576  45.445  1.00  0.00           H
ATOM    505  CA  PHE X  34      38.472  48.537  46.587  1.00  0.00           C
ATOM    506  HA  PHE X  34      37.494  48.083  46.430  1.00  0.00           H
ATOM    507  CB  PHE X  34      39.194  47.534  47.580  1.00  0.00           C
ATOM    508  HB2 PHE X  34      40.227  47.879  47.646  1.00  0.00           H
ATOM    509  HB3 PHE X  34      38.745  47.473  48.571  1.00  0.00           H
ATOM    510  CG  PHE X  34      39.199  46.120  47.058  1.00  0.00           C
ATOM    511  CD1 PHE X  34      37.940  45.517  46.784  1.00  0.00           C
ATOM    512  HD1 PHE X  34      36.969  45.836  47.134  1.00  0.00           H
ATOM    513  CE1 PHE X  34      37.955  44.231  46.238  1.00  0.00           C
ATOM    514  HE1 PHE X  34      37.019  43.715  46.092  1.00  0.00           H
ATOM    515  CZ  PHE X  34      39.095  43.628  45.718  1.00  0.00           C
ATOM    516  HZ  PHE X  34      39.117  42.630  45.305  1.00  0.00           H
ATOM    517  CE2 PHE X  34      40.334  44.216  45.961  1.00  0.00           C
ATOM    518  HE2 PHE X  34      41.274  43.697  45.857  1.00  0.00           H
ATOM    519  CD2 PHE X  34      40.407  45.454  46.642  1.00  0.00           C
ATOM    520  HD2 PHE X  34      41.380  45.909  46.754  1.00  0.00           H
ATOM    521  C   PHE X  34      38.258  49.914  47.047  1.00  0.00           C
ATOM    522  O   PHE X  34      37.847  50.144  48.216  1.00  0.00           O
ATOM    523  N   ARG X  35      38.520  50.933  46.176  1.00  0.00           N
ATOM    524  H   ARG X  35      39.079  50.609  45.401  1.00  0.00           H
ATOM    525  CA  ARG X  35      38.251  52.355  46.282  1.00  0.00           C
ATOM    526  HA  ARG X  35      38.547  52.683  47.278  1.00  0.00           H
ATOM    527  CB  ARG X  35      39.090  53.050  45.194  1.00  0.00           C
ATOM    528  HB2 ARG X  35      38.913  52.551  44.242  1.00  0.00           H
ATOM    529  HB3 ARG X  35      38.813  54.088  45.011  1.00  0.00           H
ATOM    530  CG  ARG X  35      40.628  52.862  45.452  1.00  0.00           C
ATOM    531  HG2 ARG X  35      40.889  51.805  45.421  1.00  0.00           H
ATOM    532  HG3 ARG X  35      41.187  53.290  44.620  1.00  0.00           H
ATOM    533  CD  ARG X  35      41.108  53.499  46.755  1.00  0.00           C
ATOM    534  HD2 ARG X  35      40.369  53.326  47.537  1.00  0.00           H
ATOM    535  HD3 ARG X  35      42.070  53.053  47.004  1.00  0.00           H
ATOM    536  NE  ARG X  35      41.369  54.970  46.612  1.00  0.00           N
ATOM    537  HE  ARG X  35      41.866  55.172  45.756  1.00  0.00           H
ATOM    538  CZ  ARG X  35      41.325  55.816  47.511  1.00  0.00           C
ATOM    539  NH1 ARG X  35      40.712  55.498  48.588  1.00  0.00           N
ATOM    540 HH11 ARG X  35      40.086  54.710  48.676  1.00  0.00           H
ATOM    541 HH12 ARG X  35      40.655  56.108  49.391  1.00  0.00           H
ATOM    542  NH2 ARG X  35      41.878  57.007  47.561  1.00  0.00           N
ATOM    543 HH21 ARG X  35      42.453  57.384  46.822  1.00  0.00           H
ATOM    544 HH22 ARG X  35      41.639  57.572  48.363  1.00  0.00           H
ATOM    545  C   ARG X  35      36.711  52.644  46.270  1.00  0.00           C
ATOM    546  O   ARG X  35      36.404  53.855  46.276  1.00  0.00           O
ATOM    547  N   TRP X  36      35.904  51.577  46.069  1.00  0.00           N
ATOM    548  H   TRP X  36      36.278  50.654  46.233  1.00  0.00           H
ATOM    549  CA  TRP X  36      34.462  51.627  45.675  1.00  0.00           C
ATOM    550  HA  TRP X  36      34.302  52.702  45.602  1.00  0.00           H
ATOM    551  CB  TRP X  36      34.339  50.996  44.268  1.00  0.00           C
ATOM    552  HB2 TRP X  36      34.710  49.972  44.239  1.00  0.00           H
ATOM    553  HB3 TRP X  36      33.304  50.963  43.927  1.00  0.00           H
ATOM    554  CG  TRP X  36      35.242  51.656  43.206  1.00  0.00           C
ATOM    555  CD1 TRP X  36      36.467  51.263  42.877  1.00  0.00           C
ATOM    556  HD1 TRP X  36      36.892  50.363  43.296  1.00  0.00           H
ATOM    557  NE1 TRP X  36      37.072  52.173  42.009  1.00  0.00           N
ATOM    558  HE1 TRP X  36      37.993  51.900  41.697  1.00  0.00           H
ATOM    559  CE2 TRP X  36      36.269  53.235  41.707  1.00  0.00           C
ATOM    560  CZ2 TRP X  36      36.440  54.402  40.941  1.00  0.00           C
ATOM    561  HZ2 TRP X  36      37.410  54.580  40.503  1.00  0.00           H
ATOM    562  CH2 TRP X  36      35.465  55.361  40.767  1.00  0.00           C
ATOM    563  HH2 TRP X  36      35.553  56.243  40.150  1.00  0.00           H
ATOM    564  CZ3 TRP X  36      34.208  55.055  41.433  1.00  0.00           C
ATOM    565  HZ3 TRP X  36      33.335  55.677  41.305  1.00  0.00           H
ATOM    566  CE3 TRP X  36      34.157  54.058  42.397  1.00  0.00           C
ATOM    567  HE3 TRP X  36      33.286  53.742  42.952  1.00  0.00           H
ATOM    568  CD2 TRP X  36      35.092  53.071  42.470  1.00  0.00           C
ATOM    569  C   TRP X  36      33.567  50.965  46.735  1.00  0.00           C
ATOM    570  O   TRP X  36      34.000  50.063  47.522  1.00  0.00           O
ATOM    571  N   ARG X  37      32.325  51.394  46.611  1.00  0.00           N
ATOM    572  H   ARG X  37      32.071  52.204  46.064  1.00  0.00           H
ATOM    573  CA  ARG X  37      31.184  51.100  47.537  1.00  0.00           C
ATOM    574  HA  ARG X  37      31.246  50.147  48.061  1.00  0.00           H
ATOM    575  CB  ARG X  37      31.243  52.030  48.781  1.00  0.00           C
ATOM    576  HB2 ARG X  37      31.330  53.079  48.500  1.00  0.00           H
ATOM    577  HB3 ARG X  37      30.257  52.023  49.248  1.00  0.00           H
ATOM    578  CG  ARG X  37      32.261  51.647  49.908  1.00  0.00           C
ATOM    579  HG2 ARG X  37      32.264  50.561  50.001  1.00  0.00           H
ATOM    580  HG3 ARG X  37      33.215  51.850  49.421  1.00  0.00           H
ATOM    581  CD  ARG X  37      32.099  52.286  51.263  1.00  0.00           C
ATOM    582  HD2 ARG X  37      31.892  53.350  51.148  1.00  0.00           H
ATOM    583  HD3 ARG X  37      31.204  51.932  51.774  1.00  0.00           H
ATOM    584  NE  ARG X  37      33.271  52.077  52.129  1.00  0.00           N
ATOM    585  HE  ARG X  37      34.027  52.727  51.965  1.00  0.00           H
ATOM    586  CZ  ARG X  37      33.550  51.094  52.972  1.00  0.00           C
ATOM    587  NH1 ARG X  37      32.850  50.007  53.156  1.00  0.00           N
ATOM    588 HH11 ARG X  37      32.035  49.875  52.576  1.00  0.00           H
ATOM    589 HH12 ARG X  37      33.160  49.221  53.709  1.00  0.00           H
ATOM    590  NH2 ARG X  37      34.656  51.194  53.605  1.00  0.00           N
ATOM    591 HH21 ARG X  37      35.165  52.062  53.515  1.00  0.00           H
ATOM    592 HH22 ARG X  37      34.896  50.499  54.296  1.00  0.00           H
ATOM    593  C   ARG X  37      29.744  51.215  46.865  1.00  0.00           C
ATOM    594  O   ARG X  37      29.407  52.250  46.291  1.00  0.00           O
ATOM    595  N   GLU X  38      28.932  50.231  47.138  1.00  0.00           N
ATOM    596  H   GLU X  38      29.354  49.505  47.700  1.00  0.00           H
ATOM    597  CA  GLU X  38      27.469  50.192  46.763  1.00  0.00           C
ATOM    598  HA  GLU X  38      27.518  50.590  45.748  1.00  0.00           H
ATOM    599  CB  GLU X  38      26.919  48.757  46.844  1.00  0.00           C
ATOM    600  HB2 GLU X  38      27.761  48.163  46.487  1.00  0.00           H
ATOM    601  HB3 GLU X  38      26.854  48.468  47.894  1.00  0.00           H
ATOM    602  CG  GLU X  38      25.580  48.595  46.089  1.00  0.00           C
ATOM    603  HG2 GLU X  38      24.680  48.986  46.564  1.00  0.00           H
ATOM    604  HG3 GLU X  38      25.633  49.147  45.150  1.00  0.00           H
ATOM    605  CD  GLU X  38      25.456  47.105  45.825  1.00  0.00           C
ATOM    606  OE1 GLU X  38      25.195  46.674  44.629  1.00  0.00           O
ATOM    607  OE2 GLU X  38      25.529  46.180  46.736  1.00  0.00           O
ATOM    608  C   GLU X  38      26.626  51.136  47.600  1.00  0.00           C
ATOM    609  O   GLU X  38      26.724  50.876  48.821  1.00  0.00           O
ATOM    610  N   GLN X  39      25.811  51.950  46.937  1.00  0.00           N
ATOM    611  H   GLN X  39      25.867  51.912  45.929  1.00  0.00           H
ATOM    612  CA  GLN X  39      24.831  52.786  47.656  1.00  0.00           C
ATOM    613  HA  GLN X  39      24.988  52.766  48.733  1.00  0.00           H
ATOM    614  CB  GLN X  39      24.895  54.256  47.132  1.00  0.00           C
ATOM    615  HB2 GLN X  39      24.702  54.208  46.060  1.00  0.00           H
ATOM    616  HB3 GLN X  39      24.125  54.926  47.513  1.00  0.00           H
ATOM    617  CG  GLN X  39      26.241  54.935  47.242  1.00  0.00           C
ATOM    618  HG2 GLN X  39      26.938  54.284  46.713  1.00  0.00           H
ATOM    619  HG3 GLN X  39      26.166  55.932  46.809  1.00  0.00           H
ATOM    620  CD  GLN X  39      26.750  54.899  48.666  1.00  0.00           C
ATOM    621  OE1 GLN X  39      25.949  55.036  49.606  1.00  0.00           O
ATOM    622  NE2 GLN X  39      27.994  54.905  48.955  1.00  0.00           N
ATOM    623 HE21 GLN X  39      28.200  54.849  49.943  1.00  0.00           H
ATOM    624 HE22 GLN X  39      28.708  55.142  48.284  1.00  0.00           H
ATOM    625  C   GLN X  39      23.400  52.239  47.430  1.00  0.00           C
ATOM    626  O   GLN X  39      22.746  51.969  48.478  1.00  0.00           O
ATOM    627  N   SER X  40      23.074  52.043  46.156  1.00  0.00           N
ATOM    628  H   SER X  40      23.736  52.162  45.404  1.00  0.00           H
ATOM    629  CA  SER X  40      21.727  51.515  45.807  1.00  0.00           C
ATOM    630  HA  SER X  40      21.380  50.841  46.590  1.00  0.00           H
ATOM    631  CB  SER X  40      20.809  52.660  45.556  1.00  0.00           C
ATOM    632  HB2 SER X  40      20.803  53.131  44.572  1.00  0.00           H
ATOM    633  HB3 SER X  40      19.832  52.179  45.594  1.00  0.00           H
ATOM    634  OG  SER X  40      20.885  53.616  46.567  1.00  0.00           O
ATOM    635  HG  SER X  40      21.309  54.378  46.165  1.00  0.00           H
ATOM    636  C   SER X  40      21.959  50.817  44.455  1.00  0.00           C
ATOM    637  O   SER X  40      23.028  50.874  43.887  1.00  0.00           O
ATOM    638  N   PRO X  41      20.846  50.225  43.888  1.00  0.00           N
ATOM    639  CD  PRO X  41      19.577  49.735  44.447  1.00  0.00           C
ATOM    640  HD2 PRO X  41      18.780  50.459  44.276  1.00  0.00           H
ATOM    641  HD3 PRO X  41      19.658  49.629  45.529  1.00  0.00           H
ATOM    642  CG  PRO X  41      19.185  48.470  43.728  1.00  0.00           C
ATOM    643  HG2 PRO X  41      18.121  48.232  43.747  1.00  0.00           H
ATOM    644  HG3 PRO X  41      19.742  47.688  44.242  1.00  0.00           H
ATOM    645  CB  PRO X  41      19.742  48.695  42.380  1.00  0.00           C
ATOM    646  HB2 PRO X  41      19.072  49.340  41.812  1.00  0.00           H
ATOM    647  HB3 PRO X  41      19.930  47.758  41.856  1.00  0.00           H
ATOM    648  CA  PRO X  41      21.041  49.444  42.712  1.00  0.00           C
ATOM    649  HA  PRO X  41      21.814  48.689  42.865  1.00  0.00           H
ATOM    650  C   PRO X  41      21.544  50.339  41.613  1.00  0.00           C
ATOM    651  O   PRO X  41      20.856  51.353  41.309  1.00  0.00           O
ATOM    652  N   ALA X  42      22.689  49.918  41.060  1.00  0.00           N
ATOM    653  H   ALA X  42      23.092  49.059  41.406  1.00  0.00           H
ATOM    654  CA  ALA X  42      23.411  50.639  39.967  1.00  0.00           C
ATOM    655  HA  ALA X  42      24.286  50.021  39.771  1.00  0.00           H
ATOM    656  CB  ALA X  42      22.643  50.594  38.660  1.00  0.00           C
ATOM    657  HB1 ALA X  42      22.196  49.605  38.556  1.00  0.00           H
ATOM    658  HB2 ALA X  42      21.915  51.396  38.774  1.00  0.00           H
ATOM    659  HB3 ALA X  42      23.318  50.825  37.836  1.00  0.00           H
ATOM    660  C   ALA X  42      24.050  52.009  40.305  1.00  0.00           C
ATOM    661  O   ALA X  42      24.451  52.825  39.468  1.00  0.00           O
ATOM    662  N   HIE X  43      24.120  52.393  41.617  1.00  0.00           N
ATOM    663  H   HIE X  43      23.709  51.698  42.223  1.00  0.00           H
ATOM    664  CA  HIE X  43      24.421  53.688  42.165  1.00  0.00           C
ATOM    665  HA  HIE X  43      24.803  54.439  41.473  1.00  0.00           H
ATOM    666  CB  HIE X  43      23.052  54.166  42.760  1.00  0.00           C
ATOM    667  HB2 HIE X  43      22.458  54.562  41.936  1.00  0.00           H
ATOM    668  HB3 HIE X  43      22.529  53.314  43.195  1.00  0.00           H
ATOM    669  CG  HIE X  43      23.186  55.238  43.812  1.00  0.00           C
ATOM    670  ND1 HIE X  43      22.324  55.427  44.900  1.00  0.00           N
ATOM    671  CE1 HIE X  43      22.710  56.571  45.447  1.00  0.00           C
ATOM    672  HE1 HIE X  43      22.417  56.822  46.456  1.00  0.00           H
ATOM    673  NE2 HIE X  43      23.767  57.160  44.811  1.00  0.00           N
ATOM    674  HE2 HIE X  43      24.049  58.121  44.936  1.00  0.00           H
ATOM    675  CD2 HIE X  43      23.990  56.372  43.702  1.00  0.00           C
ATOM    676  HD2 HIE X  43      24.806  56.307  42.997  1.00  0.00           H
ATOM    677  C   HIE X  43      25.537  53.441  43.238  1.00  0.00           C
ATOM    678  O   HIE X  43      25.409  52.646  44.162  1.00  0.00           O
ATOM    679  N   TRP X  44      26.716  54.078  42.977  1.00  0.00           N
ATOM    680  H   TRP X  44      26.840  54.808  42.289  1.00  0.00           H
ATOM    681  CA  TRP X  44      28.000  53.772  43.591  1.00  0.00           C
ATOM    682  HA  TRP X  44      27.903  53.299  44.568  1.00  0.00           H
ATOM    683  CB  TRP X  44      28.742  52.841  42.671  1.00  0.00           C
ATOM    684  HB2 TRP X  44      28.670  53.085  41.612  1.00  0.00           H
ATOM    685  HB3 TRP X  44      29.823  52.979  42.692  1.00  0.00           H
ATOM    686  CG  TRP X  44      28.419  51.391  42.807  1.00  0.00           C
ATOM    687  CD1 TRP X  44      27.372  50.783  42.269  1.00  0.00           C
ATOM    688  HD1 TRP X  44      26.551  51.232  41.730  1.00  0.00           H
ATOM    689  NE1 TRP X  44      27.379  49.442  42.459  1.00  0.00           N
ATOM    690  HE1 TRP X  44      26.639  48.817  42.171  1.00  0.00           H
ATOM    691  CE2 TRP X  44      28.439  49.017  43.256  1.00  0.00           C
ATOM    692  CZ2 TRP X  44      28.877  47.812  43.801  1.00  0.00           C
ATOM    693  HZ2 TRP X  44      28.200  46.973  43.738  1.00  0.00           H
ATOM    694  CH2 TRP X  44      30.139  47.708  44.385  1.00  0.00           C
ATOM    695  HH2 TRP X  44      30.488  46.814  44.880  1.00  0.00           H
ATOM    696  CZ3 TRP X  44      30.956  48.850  44.501  1.00  0.00           C
ATOM    697  HZ3 TRP X  44      31.907  48.933  45.006  1.00  0.00           H
ATOM    698  CE3 TRP X  44      30.472  50.083  43.996  1.00  0.00           C
ATOM    699  HE3 TRP X  44      31.113  50.951  44.013  1.00  0.00           H
ATOM    700  CD2 TRP X  44      29.185  50.251  43.420  1.00  0.00           C
ATOM    701  C   TRP X  44      28.961  55.000  43.808  1.00  0.00           C
ATOM    702  O   TRP X  44      28.823  55.986  43.184  1.00  0.00           O
ATOM    703  N   SER X  45      29.854  54.946  44.717  1.00  0.00           N
ATOM    704  H   SER X  45      29.776  54.178  45.369  1.00  0.00           H
ATOM    705  CA  SER X  45      30.806  55.963  45.046  1.00  0.00           C
ATOM    706  HA  SER X  45      30.924  56.704  44.255  1.00  0.00           H
ATOM    707  CB  SER X  45      30.443  56.749  46.281  1.00  0.00           C
ATOM    708  HB2 SER X  45      31.134  57.546  46.555  1.00  0.00           H
ATOM    709  HB3 SER X  45      29.556  57.354  46.097  1.00  0.00           H
ATOM    710  OG  SER X  45      30.229  55.847  47.252  1.00  0.00           O
ATOM    711  HG  SER X  45      30.943  55.941  47.886  1.00  0.00           H
ATOM    712  C   SER X  45      32.243  55.374  45.165  1.00  0.00           C
ATOM    713  O   SER X  45      32.439  54.199  45.421  1.00  0.00           O
ATOM    714  N   GLY X  46      33.230  56.158  44.929  1.00  0.00           N
ATOM    715  H   GLY X  46      33.012  57.120  44.712  1.00  0.00           H
ATOM    716  CA  GLY X  46      34.644  55.860  45.211  1.00  0.00           C
ATOM    717  HA2 GLY X  46      34.713  55.447  46.218  1.00  0.00           H
ATOM    718  HA3 GLY X  46      35.050  55.043  44.612  1.00  0.00           H
ATOM    719  C   GLY X  46      35.510  57.072  44.835  1.00  0.00           C
ATOM    720  O   GLY X  46      35.082  58.165  44.622  1.00  0.00           O
ATOM    721  N   VAL X  47      36.788  56.817  44.786  1.00  0.00           N
ATOM    722  H   VAL X  47      37.042  55.894  45.108  1.00  0.00           H
ATOM    723  CA  VAL X  47      37.846  57.797  44.509  1.00  0.00           C
ATOM    724  HA  VAL X  47      37.376  58.757  44.296  1.00  0.00           H
ATOM    725  CB  VAL X  47      38.814  58.109  45.671  1.00  0.00           C
ATOM    726  HB  VAL X  47      39.433  57.229  45.842  1.00  0.00           H
ATOM    727  CG1 VAL X  47      39.904  59.197  45.369  1.00  0.00           C
ATOM    728 HG11 VAL X  47      40.501  59.074  44.465  1.00  0.00           H
ATOM    729 HG12 VAL X  47      39.374  60.142  45.252  1.00  0.00           H
ATOM    730 HG13 VAL X  47      40.533  59.200  46.259  1.00  0.00           H
ATOM    731  CG2 VAL X  47      38.067  58.321  47.045  1.00  0.00           C
ATOM    732 HG21 VAL X  47      37.361  59.145  46.954  1.00  0.00           H
ATOM    733 HG22 VAL X  47      37.478  57.421  47.220  1.00  0.00           H
ATOM    734 HG23 VAL X  47      38.667  58.525  47.932  1.00  0.00           H
ATOM    735  C   VAL X  47      38.662  57.557  43.275  1.00  0.00           C
ATOM    736  O   VAL X  47      39.166  56.479  43.127  1.00  0.00           O
ATOM    737  N   LEU X  48      38.768  58.622  42.451  1.00  0.00           N
ATOM    738  H   LEU X  48      38.247  59.442  42.726  1.00  0.00           H
ATOM    739  CA  LEU X  48      39.299  58.538  41.017  1.00  0.00           C
ATOM    740  HA  LEU X  48      40.101  57.800  41.016  1.00  0.00           H
ATOM    741  CB  LEU X  48      38.221  58.072  40.015  1.00  0.00           C
ATOM    742  HB2 LEU X  48      38.117  57.001  40.187  1.00  0.00           H
ATOM    743  HB3 LEU X  48      37.311  58.665  40.106  1.00  0.00           H
ATOM    744  CG  LEU X  48      38.654  58.260  38.526  1.00  0.00           C
ATOM    745  HG  LEU X  48      39.290  59.129  38.353  1.00  0.00           H
ATOM    746  CD1 LEU X  48      39.557  57.085  38.016  1.00  0.00           C
ATOM    747 HD11 LEU X  48      39.822  57.362  36.996  1.00  0.00           H
ATOM    748 HD12 LEU X  48      40.427  57.211  38.661  1.00  0.00           H
ATOM    749 HD13 LEU X  48      38.981  56.161  38.063  1.00  0.00           H
ATOM    750  CD2 LEU X  48      37.470  58.265  37.620  1.00  0.00           C
ATOM    751 HD21 LEU X  48      36.934  57.318  37.675  1.00  0.00           H
ATOM    752 HD22 LEU X  48      36.886  59.184  37.595  1.00  0.00           H
ATOM    753 HD23 LEU X  48      37.925  58.371  36.634  1.00  0.00           H
ATOM    754  C   LEU X  48      39.972  59.849  40.602  1.00  0.00           C
ATOM    755  O   LEU X  48      39.399  60.958  40.638  1.00  0.00           O
ATOM    756  N   ALA X  49      41.257  59.724  40.147  1.00  0.00           N
ATOM    757  H   ALA X  49      41.683  58.809  40.127  1.00  0.00           H
ATOM    758  CA  ALA X  49      42.067  60.854  39.683  1.00  0.00           C
ATOM    759  HA  ALA X  49      43.065  60.418  39.622  1.00  0.00           H
ATOM    760  CB  ALA X  49      41.506  61.218  38.238  1.00  0.00           C
ATOM    761  HB1 ALA X  49      42.241  61.790  37.673  1.00  0.00           H
ATOM    762  HB2 ALA X  49      41.346  60.332  37.625  1.00  0.00           H
ATOM    763  HB3 ALA X  49      40.617  61.845  38.302  1.00  0.00           H
ATOM    764  C   ALA X  49      42.040  62.014  40.732  1.00  0.00           C
ATOM    765  O   ALA X  49      41.932  63.127  40.371  1.00  0.00           O
ATOM    766  N   ASP X  50      42.207  61.684  42.025  1.00  0.00           N
ATOM    767  H   ASP X  50      42.375  60.694  42.132  1.00  0.00           H
ATOM    768  CA  ASP X  50      42.278  62.544  43.198  1.00  0.00           C
ATOM    769  HA  ASP X  50      42.370  61.903  44.075  1.00  0.00           H
ATOM    770  CB  ASP X  50      43.620  63.357  43.175  1.00  0.00           C
ATOM    771  HB2 ASP X  50      43.492  64.323  42.685  1.00  0.00           H
ATOM    772  HB3 ASP X  50      43.984  63.645  44.160  1.00  0.00           H
ATOM    773  CG  ASP X  50      44.782  62.568  42.542  1.00  0.00           C
ATOM    774  OD1 ASP X  50      44.968  61.339  42.924  1.00  0.00           O
ATOM    775  OD2 ASP X  50      45.495  63.053  41.632  1.00  0.00           O
ATOM    776  C   ASP X  50      41.168  63.502  43.631  1.00  0.00           C
ATOM    777  O   ASP X  50      41.369  64.508  44.345  1.00  0.00           O
ATOM    778  N   GLN X  51      39.949  63.140  43.260  1.00  0.00           N
ATOM    779  H   GLN X  51      39.863  62.273  42.749  1.00  0.00           H
ATOM    780  CA  GLN X  51      38.701  63.645  43.763  1.00  0.00           C
ATOM    781  HA  GLN X  51      38.902  64.205  44.675  1.00  0.00           H
ATOM    782  CB  GLN X  51      38.085  64.577  42.690  1.00  0.00           C
ATOM    783  HB2 GLN X  51      37.859  64.075  41.749  1.00  0.00           H
ATOM    784  HB3 GLN X  51      37.141  65.017  43.014  1.00  0.00           H
ATOM    785  CG  GLN X  51      38.973  65.877  42.470  1.00  0.00           C
ATOM    786  HG2 GLN X  51      39.168  66.353  43.430  1.00  0.00           H
ATOM    787  HG3 GLN X  51      39.926  65.481  42.119  1.00  0.00           H
ATOM    788  CD  GLN X  51      38.594  66.757  41.405  1.00  0.00           C
ATOM    789  OE1 GLN X  51      38.747  68.049  41.543  1.00  0.00           O
ATOM    790  NE2 GLN X  51      37.951  66.286  40.392  1.00  0.00           N
ATOM    791 HE21 GLN X  51      37.619  66.899  39.661  1.00  0.00           H
ATOM    792 HE22 GLN X  51      37.970  65.309  40.138  1.00  0.00           H
ATOM    793  C   GLN X  51      37.779  62.505  44.158  1.00  0.00           C
ATOM    794  O   GLN X  51      37.810  61.361  43.681  1.00  0.00           O
ATOM    795  N   VAL X  52      36.903  62.767  45.076  1.00  0.00           N
ATOM    796  H   VAL X  52      36.898  63.622  45.613  1.00  0.00           H
ATOM    797  CA  VAL X  52      35.858  61.791  45.451  1.00  0.00           C
ATOM    798  HA  VAL X  52      36.227  60.767  45.394  1.00  0.00           H
ATOM    799  CB  VAL X  52      35.359  62.025  46.851  1.00  0.00           C
ATOM    800  HB  VAL X  52      34.966  63.003  47.129  1.00  0.00           H
ATOM    801  CG1 VAL X  52      34.211  60.972  47.188  1.00  0.00           C
ATOM    802 HG11 VAL X  52      34.474  59.919  47.085  1.00  0.00           H
ATOM    803 HG12 VAL X  52      34.069  61.100  48.262  1.00  0.00           H
ATOM    804 HG13 VAL X  52      33.266  61.186  46.688  1.00  0.00           H
ATOM    805  CG2 VAL X  52      36.465  62.009  47.896  1.00  0.00           C
ATOM    806 HG21 VAL X  52      37.169  62.838  47.814  1.00  0.00           H
ATOM    807 HG22 VAL X  52      36.061  62.281  48.871  1.00  0.00           H
ATOM    808 HG23 VAL X  52      37.075  61.105  47.879  1.00  0.00           H
ATOM    809  C   VAL X  52      34.633  61.839  44.453  1.00  0.00           C
ATOM    810  O   VAL X  52      34.002  62.849  44.163  1.00  0.00           O
ATOM    811  N   TRP X  53      34.261  60.656  43.980  1.00  0.00           N
ATOM    812  H   TRP X  53      34.824  59.828  44.115  1.00  0.00           H
ATOM    813  CA  TRP X  53      33.168  60.521  42.904  1.00  0.00           C
ATOM    814  HA  TRP X  53      32.849  61.486  42.510  1.00  0.00           H
ATOM    815  CB  TRP X  53      33.816  59.775  41.729  1.00  0.00           C
ATOM    816  HB2 TRP X  53      34.396  58.896  42.009  1.00  0.00           H
ATOM    817  HB3 TRP X  53      33.029  59.367  41.095  1.00  0.00           H
ATOM    818  CG  TRP X  53      34.695  60.523  40.795  1.00  0.00           C
ATOM    819  CD1 TRP X  53      36.018  60.732  40.966  1.00  0.00           C
ATOM    820  HD1 TRP X  53      36.631  60.434  41.803  1.00  0.00           H
ATOM    821  NE1 TRP X  53      36.559  61.414  39.919  1.00  0.00           N
ATOM    822  HE1 TRP X  53      37.565  61.408  39.832  1.00  0.00           H
ATOM    823  CE2 TRP X  53      35.608  61.706  38.961  1.00  0.00           C
ATOM    824  CZ2 TRP X  53      35.637  62.459  37.862  1.00  0.00           C
ATOM    825  HZ2 TRP X  53      36.560  62.946  37.580  1.00  0.00           H
ATOM    826  CH2 TRP X  53      34.494  62.655  37.108  1.00  0.00           C
ATOM    827  HH2 TRP X  53      34.513  63.164  36.156  1.00  0.00           H
ATOM    828  CZ3 TRP X  53      33.335  61.990  37.485  1.00  0.00           C
ATOM    829  HZ3 TRP X  53      32.477  62.060  36.834  1.00  0.00           H
ATOM    830  CE3 TRP X  53      33.241  61.376  38.754  1.00  0.00           C
ATOM    831  HE3 TRP X  53      32.342  60.932  39.156  1.00  0.00           H
ATOM    832  CD2 TRP X  53      34.413  61.172  39.538  1.00  0.00           C
ATOM    833  C   TRP X  53      31.930  59.819  43.443  1.00  0.00           C
ATOM    834  O   TRP X  53      31.969  58.932  44.344  1.00  0.00           O
ATOM    835  N   THR X  54      30.832  60.193  42.855  1.00  0.00           N
ATOM    836  H   THR X  54      30.899  60.964  42.206  1.00  0.00           H
ATOM    837  CA  THR X  54      29.617  59.423  42.942  1.00  0.00           C
ATOM    838  HA  THR X  54      30.022  58.465  43.268  1.00  0.00           H
ATOM    839  CB  THR X  54      28.655  59.987  43.945  1.00  0.00           C
ATOM    840  HB  THR X  54      28.428  60.992  43.589  1.00  0.00           H
ATOM    841  CG2 THR X  54      27.361  59.192  44.128  1.00  0.00           C
ATOM    842 HG21 THR X  54      26.617  59.310  43.341  1.00  0.00           H
ATOM    843 HG22 THR X  54      27.740  58.195  44.358  1.00  0.00           H
ATOM    844 HG23 THR X  54      26.845  59.597  44.998  1.00  0.00           H
ATOM    845  OG1 THR X  54      29.251  59.933  45.242  1.00  0.00           O
ATOM    846  HG1 THR X  54      30.162  59.693  45.057  1.00  0.00           H
ATOM    847  C   THR X  54      28.967  59.231  41.559  1.00  0.00           C
ATOM    848  O   THR X  54      29.065  60.235  40.783  1.00  0.00           O
ATOM    849  N   LEU X  55      28.505  58.101  41.207  1.00  0.00           N
ATOM    850  H   LEU X  55      28.406  57.457  41.978  1.00  0.00           H
ATOM    851  CA  LEU X  55      27.955  57.711  39.929  1.00  0.00           C
ATOM    852  HA  LEU X  55      27.679  58.613  39.385  1.00  0.00           H
ATOM    853  CB  LEU X  55      28.911  56.934  38.992  1.00  0.00           C
ATOM    854  HB2 LEU X  55      29.213  55.993  39.453  1.00  0.00           H
ATOM    855  HB3 LEU X  55      28.295  56.672  38.130  1.00  0.00           H
ATOM    856  CG  LEU X  55      30.106  57.701  38.485  1.00  0.00           C
ATOM    857  HG  LEU X  55      29.901  58.771  38.526  1.00  0.00           H
ATOM    858  CD1 LEU X  55      31.312  57.264  39.274  1.00  0.00           C
ATOM    859 HD11 LEU X  55      32.117  57.962  39.044  1.00  0.00           H
ATOM    860 HD12 LEU X  55      31.010  57.420  40.311  1.00  0.00           H
ATOM    861 HD13 LEU X  55      31.658  56.262  39.025  1.00  0.00           H
ATOM    862  CD2 LEU X  55      30.385  57.381  37.009  1.00  0.00           C
ATOM    863 HD21 LEU X  55      31.162  58.045  36.632  1.00  0.00           H
ATOM    864 HD22 LEU X  55      30.700  56.337  36.973  1.00  0.00           H
ATOM    865 HD23 LEU X  55      29.578  57.581  36.303  1.00  0.00           H
ATOM    866  C   LEU X  55      26.605  56.955  40.074  1.00  0.00           C
ATOM    867  O   LEU X  55      26.360  56.302  41.026  1.00  0.00           O
ATOM    868  N   THR X  56      25.747  57.074  39.024  1.00  0.00           N
ATOM    869  H   THR X  56      26.106  57.648  38.275  1.00  0.00           H
ATOM    870  CA  THR X  56      24.523  56.348  38.823  1.00  0.00           C
ATOM    871  HA  THR X  56      24.463  55.402  39.359  1.00  0.00           H
ATOM    872  CB  THR X  56      23.301  57.008  39.522  1.00  0.00           C
ATOM    873  HB  THR X  56      23.357  58.045  39.189  1.00  0.00           H
ATOM    874  CG2 THR X  56      21.995  56.368  39.125  1.00  0.00           C
ATOM    875 HG21 THR X  56      21.937  55.331  39.455  1.00  0.00           H
ATOM    876 HG22 THR X  56      21.161  56.779  39.694  1.00  0.00           H
ATOM    877 HG23 THR X  56      21.758  56.331  38.062  1.00  0.00           H
ATOM    878  OG1 THR X  56      23.369  56.879  40.928  1.00  0.00           O
ATOM    879  HG1 THR X  56      22.610  57.372  41.249  1.00  0.00           H
ATOM    880  C   THR X  56      24.151  56.172  37.353  1.00  0.00           C
ATOM    881  O   THR X  56      24.256  57.085  36.545  1.00  0.00           O
ATOM    882  N   GLN X  57      23.869  55.015  36.947  1.00  0.00           N
ATOM    883  H   GLN X  57      23.865  54.205  37.551  1.00  0.00           H
ATOM    884  CA  GLN X  57      23.524  54.596  35.564  1.00  0.00           C
ATOM    885  HA  GLN X  57      23.790  55.433  34.918  1.00  0.00           H
ATOM    886  CB  GLN X  57      24.336  53.435  35.128  1.00  0.00           C
ATOM    887  HB2 GLN X  57      25.355  53.493  35.510  1.00  0.00           H
ATOM    888  HB3 GLN X  57      23.824  52.551  35.509  1.00  0.00           H
ATOM    889  CG  GLN X  57      24.476  53.361  33.609  1.00  0.00           C
ATOM    890  HG2 GLN X  57      23.539  53.421  33.055  1.00  0.00           H
ATOM    891  HG3 GLN X  57      25.123  54.153  33.231  1.00  0.00           H
ATOM    892  CD  GLN X  57      25.187  52.118  32.940  1.00  0.00           C
ATOM    893  OE1 GLN X  57      25.659  51.206  33.664  1.00  0.00           O
ATOM    894  NE2 GLN X  57      25.144  52.062  31.633  1.00  0.00           N
ATOM    895 HE21 GLN X  57      25.583  51.261  31.204  1.00  0.00           H
ATOM    896 HE22 GLN X  57      24.564  52.619  31.020  1.00  0.00           H
ATOM    897  C   GLN X  57      22.019  54.336  35.420  1.00  0.00           C
ATOM    898  O   GLN X  57      21.293  54.042  36.379  1.00  0.00           O
ATOM    899  N   THR X  58      21.453  54.567  34.195  1.00  0.00           N
ATOM    900  H   THR X  58      22.017  54.778  33.385  1.00  0.00           H
ATOM    901  CA  THR X  58      20.044  54.487  33.895  1.00  0.00           C
ATOM    902  HA  THR X  58      19.554  53.865  34.644  1.00  0.00           H
ATOM    903  CB  THR X  58      19.357  55.803  33.854  1.00  0.00           C
ATOM    904  HB  THR X  58      18.348  55.669  33.467  1.00  0.00           H
ATOM    905  CG2 THR X  58      19.325  56.548  35.175  1.00  0.00           C
ATOM    906 HG21 THR X  58      20.006  57.400  35.204  1.00  0.00           H
ATOM    907 HG22 THR X  58      18.318  56.777  35.525  1.00  0.00           H
ATOM    908 HG23 THR X  58      19.719  55.859  35.922  1.00  0.00           H
ATOM    909  OG1 THR X  58      20.038  56.655  32.875  1.00  0.00           O
ATOM    910  HG1 THR X  58      20.981  56.588  33.046  1.00  0.00           H
ATOM    911  C   THR X  58      19.851  53.825  32.569  1.00  0.00           C
ATOM    912  O   THR X  58      20.841  53.606  31.859  1.00  0.00           O
ATOM    913  N   GLU X  59      18.599  53.437  32.172  1.00  0.00           N
ATOM    914  H   GLU X  59      17.859  53.628  32.833  1.00  0.00           H
ATOM    915  CA  GLU X  59      18.321  52.791  30.885  1.00  0.00           C
ATOM    916  HA  GLU X  59      18.959  51.908  30.931  1.00  0.00           H
ATOM    917  CB  GLU X  59      16.897  52.153  30.890  1.00  0.00           C
ATOM    918  HB2 GLU X  59      16.141  52.872  31.207  1.00  0.00           H
ATOM    919  HB3 GLU X  59      16.640  51.807  29.889  1.00  0.00           H
ATOM    920  CG  GLU X  59      16.804  50.928  31.821  1.00  0.00           C
ATOM    921  HG2 GLU X  59      17.293  51.104  32.779  1.00  0.00           H
ATOM    922  HG3 GLU X  59      15.739  50.769  31.991  1.00  0.00           H
ATOM    923  CD  GLU X  59      17.403  49.574  31.269  1.00  0.00           C
ATOM    924  OE1 GLU X  59      17.637  49.312  30.095  1.00  0.00           O
ATOM    925  OE2 GLU X  59      17.826  48.626  32.092  1.00  0.00           O
ATOM    926  C   GLU X  59      18.765  53.583  29.640  1.00  0.00           C
ATOM    927  O   GLU X  59      18.816  52.967  28.609  1.00  0.00           O
ATOM    928  N   GLU X  60      19.182  54.898  29.766  1.00  0.00           N
ATOM    929  H   GLU X  60      19.224  55.240  30.715  1.00  0.00           H
ATOM    930  CA  GLU X  60      19.549  55.823  28.708  1.00  0.00           C
ATOM    931  HA  GLU X  60      19.579  55.233  27.793  1.00  0.00           H
ATOM    932  CB  GLU X  60      18.399  56.840  28.633  1.00  0.00           C
ATOM    933  HB2 GLU X  60      18.415  57.327  29.608  1.00  0.00           H
ATOM    934  HB3 GLU X  60      18.726  57.533  27.858  1.00  0.00           H
ATOM    935  CG  GLU X  60      16.972  56.390  28.229  1.00  0.00           C
ATOM    936  HG2 GLU X  60      16.458  56.023  29.117  1.00  0.00           H
ATOM    937  HG3 GLU X  60      16.309  57.231  28.027  1.00  0.00           H
ATOM    938  CD  GLU X  60      16.817  55.352  27.112  1.00  0.00           C
ATOM    939  OE1 GLU X  60      16.014  54.414  27.217  1.00  0.00           O
ATOM    940  OE2 GLU X  60      17.446  55.532  26.079  1.00  0.00           O
ATOM    941  C   GLU X  60      20.995  56.378  28.970  1.00  0.00           C
ATOM    942  O   GLU X  60      21.849  56.408  28.050  1.00  0.00           O
ATOM    943  N   GLN X  61      21.254  56.976  30.181  1.00  0.00           N
ATOM    944  H   GLN X  61      20.632  56.879  30.972  1.00  0.00           H
ATOM    945  CA  GLN X  61      22.502  57.706  30.500  1.00  0.00           C
ATOM    946  HA  GLN X  61      23.233  57.609  29.697  1.00  0.00           H
ATOM    947  CB  GLN X  61      22.132  59.235  30.738  1.00  0.00           C
ATOM    948  HB2 GLN X  61      21.387  59.180  31.532  1.00  0.00           H
ATOM    949  HB3 GLN X  61      22.958  59.820  31.140  1.00  0.00           H
ATOM    950  CG  GLN X  61      21.554  59.942  29.488  1.00  0.00           C
ATOM    951  HG2 GLN X  61      22.364  60.354  28.885  1.00  0.00           H
ATOM    952  HG3 GLN X  61      20.940  59.246  28.916  1.00  0.00           H
ATOM    953  CD  GLN X  61      20.637  61.018  29.950  1.00  0.00           C
ATOM    954  OE1 GLN X  61      19.505  60.900  30.440  1.00  0.00           O
ATOM    955  NE2 GLN X  61      20.975  62.244  29.752  1.00  0.00           N
ATOM    956 HE21 GLN X  61      20.363  62.938  30.157  1.00  0.00           H
ATOM    957 HE22 GLN X  61      21.796  62.565  29.261  1.00  0.00           H
ATOM    958  C   GLN X  61      23.263  57.168  31.694  1.00  0.00           C
ATOM    959  O   GLN X  61      22.715  56.824  32.797  1.00  0.00           O
ATOM    960  N   LEU X  62      24.592  57.383  31.690  1.00  0.00           N
ATOM    961  H   LEU X  62      25.061  57.842  30.925  1.00  0.00           H
ATOM    962  CA  LEU X  62      25.399  57.387  32.886  1.00  0.00           C
ATOM    963  HA  LEU X  62      24.927  56.714  33.602  1.00  0.00           H
ATOM    964  CB  LEU X  62      26.798  56.890  32.515  1.00  0.00           C
ATOM    965  HB2 LEU X  62      26.725  55.924  32.017  1.00  0.00           H
ATOM    966  HB3 LEU X  62      27.142  57.546  31.716  1.00  0.00           H
ATOM    967  CG  LEU X  62      27.868  56.825  33.635  1.00  0.00           C
ATOM    968  HG  LEU X  62      27.783  57.668  34.322  1.00  0.00           H
ATOM    969  CD1 LEU X  62      27.719  55.597  34.531  1.00  0.00           C
ATOM    970 HD11 LEU X  62      28.483  55.640  35.307  1.00  0.00           H
ATOM    971 HD12 LEU X  62      26.784  55.659  35.086  1.00  0.00           H
ATOM    972 HD13 LEU X  62      27.889  54.648  34.025  1.00  0.00           H
ATOM    973  CD2 LEU X  62      29.283  56.767  32.925  1.00  0.00           C
ATOM    974 HD21 LEU X  62      29.547  55.782  32.537  1.00  0.00           H
ATOM    975 HD22 LEU X  62      29.361  57.633  32.266  1.00  0.00           H
ATOM    976 HD23 LEU X  62      30.033  56.930  33.699  1.00  0.00           H
ATOM    977  C   LEU X  62      25.528  58.763  33.456  1.00  0.00           C
ATOM    978  O   LEU X  62      25.556  59.728  32.738  1.00  0.00           O
ATOM    979  N   HIE X  63      25.557  58.884  34.781  1.00  0.00           N
ATOM    980  H   HIE X  63      25.551  58.080  35.391  1.00  0.00           H
ATOM    981  CA  HIE X  63      25.576  60.147  35.512  1.00  0.00           C
ATOM    982  HA  HIE X  63      25.767  60.870  34.720  1.00  0.00           H
ATOM    983  CB  HIE X  63      24.155  60.343  36.129  1.00  0.00           C
ATOM    984  HB2 HIE X  63      24.035  59.641  36.955  1.00  0.00           H
ATOM    985  HB3 HIE X  63      24.236  61.294  36.657  1.00  0.00           H
ATOM    986  CG  HIE X  63      23.078  60.600  35.183  1.00  0.00           C
ATOM    987  ND1 HIE X  63      22.564  61.857  34.753  1.00  0.00           N
ATOM    988  CE1 HIE X  63      21.489  61.489  34.002  1.00  0.00           C
ATOM    989  HE1 HIE X  63      20.864  62.238  33.539  1.00  0.00           H
ATOM    990  NE2 HIE X  63      21.285  60.143  34.003  1.00  0.00           N
ATOM    991  HE2 HIE X  63      20.507  59.641  33.602  1.00  0.00           H
ATOM    992  CD2 HIE X  63      22.295  59.602  34.702  1.00  0.00           C
ATOM    993  HD2 HIE X  63      22.502  58.579  34.978  1.00  0.00           H
ATOM    994  C   HIE X  63      26.680  60.160  36.502  1.00  0.00           C
ATOM    995  O   HIE X  63      27.011  59.101  37.075  1.00  0.00           O
ATOM    996  N   CYS X  64      27.203  61.328  36.877  1.00  0.00           N
ATOM    997  H   CYS X  64      26.797  62.133  36.420  1.00  0.00           H
ATOM    998  CA  CYS X  64      28.332  61.449  37.770  1.00  0.00           C
ATOM    999  HA  CYS X  64      28.135  60.745  38.580  1.00  0.00           H
ATOM   1000  CB  CYS X  64      29.642  61.021  37.079  1.00  0.00           C
ATOM   1001  HB2 CYS X  64      30.488  61.078  37.765  1.00  0.00           H
ATOM   1002  HB3 CYS X  64      29.555  60.008  36.691  1.00  0.00           H
ATOM   1003  SG  CYS X  64      29.953  62.243  35.771  1.00  0.00           S
ATOM   1004  HG  CYS X  64      28.688  62.622  35.573  1.00  0.00           H
ATOM   1005  C   CYS X  64      28.299  62.823  38.394  1.00  0.00           C
ATOM   1006  O   CYS X  64      27.825  63.820  37.768  1.00  0.00           O
ATOM   1007  N   THR X  65      28.997  62.902  39.505  1.00  0.00           N
ATOM   1008  H   THR X  65      29.270  62.019  39.912  1.00  0.00           H
ATOM   1009  CA  THR X  65      29.052  64.019  40.353  1.00  0.00           C
ATOM   1010  HA  THR X  65      29.305  64.944  39.835  1.00  0.00           H
ATOM   1011  CB  THR X  65      27.783  64.244  41.156  1.00  0.00           C
ATOM   1012  HB  THR X  65      27.004  64.344  40.400  1.00  0.00           H
ATOM   1013  CG2 THR X  65      27.448  63.135  42.140  1.00  0.00           C
ATOM   1014 HG21 THR X  65      28.217  63.074  42.910  1.00  0.00           H
ATOM   1015 HG22 THR X  65      26.515  63.409  42.632  1.00  0.00           H
ATOM   1016 HG23 THR X  65      27.204  62.228  41.586  1.00  0.00           H
ATOM   1017  OG1 THR X  65      27.823  65.426  41.909  1.00  0.00           O
ATOM   1018  HG1 THR X  65      27.404  66.083  41.348  1.00  0.00           H
ATOM   1019  C   THR X  65      30.286  63.949  41.223  1.00  0.00           C
ATOM   1020  O   THR X  65      30.639  62.817  41.646  1.00  0.00           O
ATOM   1021  N   VAL X  66      30.994  65.041  41.587  1.00  0.00           N
ATOM   1022  H   VAL X  66      30.617  65.927  41.282  1.00  0.00           H
ATOM   1023  CA  VAL X  66      32.358  65.027  42.095  1.00  0.00           C
ATOM   1024  HA  VAL X  66      32.456  64.068  42.604  1.00  0.00           H
ATOM   1025  CB  VAL X  66      33.296  64.973  40.942  1.00  0.00           C
ATOM   1026  HB  VAL X  66      32.946  64.309  40.151  1.00  0.00           H
ATOM   1027  CG1 VAL X  66      33.550  66.297  40.256  1.00  0.00           C
ATOM   1028 HG11 VAL X  66      33.730  66.066  39.206  1.00  0.00           H
ATOM   1029 HG12 VAL X  66      32.669  66.932  40.177  1.00  0.00           H
ATOM   1030 HG13 VAL X  66      34.308  66.951  40.686  1.00  0.00           H
ATOM   1031  CG2 VAL X  66      34.707  64.535  41.368  1.00  0.00           C
ATOM   1032 HG21 VAL X  66      35.302  64.247  40.501  1.00  0.00           H
ATOM   1033 HG22 VAL X  66      35.221  65.271  41.986  1.00  0.00           H
ATOM   1034 HG23 VAL X  66      34.688  63.658  42.014  1.00  0.00           H
ATOM   1035  C   VAL X  66      32.698  66.046  43.143  1.00  0.00           C
ATOM   1036  O   VAL X  66      32.439  67.272  42.920  1.00  0.00           O
ATOM   1037  N   TYR X  67      33.169  65.598  44.350  1.00  0.00           N
ATOM   1038  H   TYR X  67      33.326  64.602  44.413  1.00  0.00           H
ATOM   1039  CA  TYR X  67      33.411  66.417  45.430  1.00  0.00           C
ATOM   1040  HA  TYR X  67      32.704  67.243  45.349  1.00  0.00           H
ATOM   1041  CB  TYR X  67      33.184  65.653  46.734  1.00  0.00           C
ATOM   1042  HB2 TYR X  67      33.937  64.870  46.837  1.00  0.00           H
ATOM   1043  HB3 TYR X  67      33.456  66.343  47.533  1.00  0.00           H
ATOM   1044  CG  TYR X  67      31.824  64.992  46.889  1.00  0.00           C
ATOM   1045  CD1 TYR X  67      30.692  65.734  47.296  1.00  0.00           C
ATOM   1046  HD1 TYR X  67      30.838  66.778  47.531  1.00  0.00           H
ATOM   1047  CE1 TYR X  67      29.518  65.103  47.700  1.00  0.00           C
ATOM   1048  HE1 TYR X  67      28.751  65.736  48.121  1.00  0.00           H
ATOM   1049  CZ  TYR X  67      29.418  63.708  47.486  1.00  0.00           C
ATOM   1050  OH  TYR X  67      28.330  63.064  47.944  1.00  0.00           O
ATOM   1051  HH  TYR X  67      27.860  63.467  48.678  1.00  0.00           H
ATOM   1052  CE2 TYR X  67      30.519  62.928  47.005  1.00  0.00           C
ATOM   1053  HE2 TYR X  67      30.374  61.860  47.087  1.00  0.00           H
ATOM   1054  CD2 TYR X  67      31.701  63.575  46.681  1.00  0.00           C
ATOM   1055  HD2 TYR X  67      32.594  63.084  46.325  1.00  0.00           H
ATOM   1056  C   TYR X  67      34.778  66.999  45.365  1.00  0.00           C
ATOM   1057  O   TYR X  67      35.781  66.286  45.095  1.00  0.00           O
ATOM   1058  N   ARG X  68      34.876  68.324  45.604  1.00  0.00           N
ATOM   1059  H   ARG X  68      34.048  68.731  46.017  1.00  0.00           H
ATOM   1060  CA  ARG X  68      36.186  69.033  45.412  1.00  0.00           C
ATOM   1061  HA  ARG X  68      36.982  68.346  45.126  1.00  0.00           H
ATOM   1062  CB  ARG X  68      36.113  69.987  44.160  1.00  0.00           C
ATOM   1063  HB2 ARG X  68      35.465  70.833  44.386  1.00  0.00           H
ATOM   1064  HB3 ARG X  68      37.130  70.272  43.890  1.00  0.00           H
ATOM   1065  CG  ARG X  68      35.704  69.228  42.882  1.00  0.00           C
ATOM   1066  HG2 ARG X  68      36.275  68.306  42.769  1.00  0.00           H
ATOM   1067  HG3 ARG X  68      34.662  68.916  42.948  1.00  0.00           H
ATOM   1068  CD  ARG X  68      35.770  70.115  41.714  1.00  0.00           C
ATOM   1069  HD2 ARG X  68      35.442  71.094  42.061  1.00  0.00           H
ATOM   1070  HD3 ARG X  68      36.827  70.221  41.467  1.00  0.00           H
ATOM   1071  NE  ARG X  68      35.000  69.616  40.588  1.00  0.00           N
ATOM   1072  HE  ARG X  68      35.507  68.996  39.972  1.00  0.00           H
ATOM   1073  CZ  ARG X  68      33.862  70.148  40.136  1.00  0.00           C
ATOM   1074  NH1 ARG X  68      33.476  69.821  38.940  1.00  0.00           N
ATOM   1075 HH11 ARG X  68      34.052  69.275  38.316  1.00  0.00           H
ATOM   1076 HH12 ARG X  68      32.740  70.363  38.510  1.00  0.00           H
ATOM   1077  NH2 ARG X  68      33.123  70.976  40.831  1.00  0.00           N
ATOM   1078 HH21 ARG X  68      33.488  71.342  41.698  1.00  0.00           H
ATOM   1079 HH22 ARG X  68      32.314  71.468  40.478  1.00  0.00           H
ATOM   1080  C   ARG X  68      36.598  69.874  46.674  1.00  0.00           C
ATOM   1081  O   ARG X  68      37.470  70.698  46.612  1.00  0.00           O
ATOM   1082  N   GLY X  69      35.922  69.753  47.792  1.00  0.00           N
ATOM   1083  H   GLY X  69      35.069  69.214  47.756  1.00  0.00           H
ATOM   1084  CA  GLY X  69      36.289  70.288  49.169  1.00  0.00           C
ATOM   1085  HA2 GLY X  69      36.969  69.605  49.678  1.00  0.00           H
ATOM   1086  HA3 GLY X  69      36.883  71.201  49.124  1.00  0.00           H
ATOM   1087  C   GLY X  69      35.156  70.580  50.158  1.00  0.00           C
ATOM   1088  O   GLY X  69      34.084  70.954  49.686  1.00  0.00           O
ATOM   1089  N   ASP X  70      35.430  70.470  51.462  1.00  0.00           N
ATOM   1090  H   ASP X  70      36.253  69.933  51.697  1.00  0.00           H
ATOM   1091  CA  ASP X  70      34.467  70.751  52.516  1.00  0.00           C
ATOM   1092  HA  ASP X  70      33.681  70.015  52.352  1.00  0.00           H
ATOM   1093  CB  ASP X  70      35.099  70.630  53.945  1.00  0.00           C
ATOM   1094  HB2 ASP X  70      35.801  71.452  54.081  1.00  0.00           H
ATOM   1095  HB3 ASP X  70      34.238  70.701  54.609  1.00  0.00           H
ATOM   1096  CG  ASP X  70      35.895  69.348  53.987  1.00  0.00           C
ATOM   1097  OD1 ASP X  70      37.014  69.323  53.381  1.00  0.00           O
ATOM   1098  OD2 ASP X  70      35.460  68.396  54.541  1.00  0.00           O
ATOM   1099  C   ASP X  70      33.793  72.186  52.391  1.00  0.00           C
ATOM   1100  O   ASP X  70      32.630  72.320  52.520  1.00  0.00           O
ATOM   1101  N   LYS X  71      34.654  73.167  51.983  1.00  0.00           N
ATOM   1102  H   LYS X  71      35.643  72.963  51.998  1.00  0.00           H
ATOM   1103  CA  LYS X  71      34.310  74.608  51.685  1.00  0.00           C
ATOM   1104  HA  LYS X  71      33.333  74.909  52.064  1.00  0.00           H
ATOM   1105  CB  LYS X  71      35.367  75.561  52.314  1.00  0.00           C
ATOM   1106  HB2 LYS X  71      36.319  75.259  51.878  1.00  0.00           H
ATOM   1107  HB3 LYS X  71      35.141  76.525  51.859  1.00  0.00           H
ATOM   1108  CG  LYS X  71      35.402  75.629  53.841  1.00  0.00           C
ATOM   1109  HG2 LYS X  71      34.370  75.647  54.192  1.00  0.00           H
ATOM   1110  HG3 LYS X  71      35.946  74.792  54.277  1.00  0.00           H
ATOM   1111  CD  LYS X  71      36.098  76.842  54.522  1.00  0.00           C
ATOM   1112  HD2 LYS X  71      37.169  76.699  54.385  1.00  0.00           H
ATOM   1113  HD3 LYS X  71      35.659  77.705  54.021  1.00  0.00           H
ATOM   1114  CE  LYS X  71      35.873  76.932  56.004  1.00  0.00           C
ATOM   1115  HE2 LYS X  71      36.182  77.908  56.380  1.00  0.00           H
ATOM   1116  HE3 LYS X  71      34.789  76.852  56.085  1.00  0.00           H
ATOM   1117  NZ  LYS X  71      36.451  75.867  56.884  1.00  0.00           N
ATOM   1118  HZ1 LYS X  71      36.570  76.150  57.846  1.00  0.00           H
ATOM   1119  HZ2 LYS X  71      35.958  74.992  56.787  1.00  0.00           H
ATOM   1120  HZ3 LYS X  71      37.366  75.663  56.508  1.00  0.00           H
ATOM   1121  C   LYS X  71      34.174  74.900  50.210  1.00  0.00           C
ATOM   1122  O   LYS X  71      33.790  76.014  49.833  1.00  0.00           O
ATOM   1123  N   SER X  72      34.475  73.959  49.280  1.00  0.00           N
ATOM   1124  H   SER X  72      34.612  73.020  49.625  1.00  0.00           H
ATOM   1125  CA  SER X  72      34.389  74.192  47.814  1.00  0.00           C
ATOM   1126  HA  SER X  72      34.974  75.073  47.548  1.00  0.00           H
ATOM   1127  CB  SER X  72      34.880  73.075  46.925  1.00  0.00           C
ATOM   1128  HB2 SER X  72      35.839  72.762  47.339  1.00  0.00           H
ATOM   1129  HB3 SER X  72      34.170  72.251  46.852  1.00  0.00           H
ATOM   1130  OG  SER X  72      35.062  73.541  45.617  1.00  0.00           O
ATOM   1131  HG  SER X  72      35.961  73.371  45.331  1.00  0.00           H
ATOM   1132  C   SER X  72      32.876  74.535  47.494  1.00  0.00           C
ATOM   1133  O   SER X  72      31.951  74.014  48.081  1.00  0.00           O
ATOM   1134  N   GLN X  73      32.581  75.362  46.472  1.00  0.00           N
ATOM   1135  H   GLN X  73      33.406  75.719  46.010  1.00  0.00           H
ATOM   1136  CA  GLN X  73      31.276  75.687  45.826  1.00  0.00           C
ATOM   1137  HA  GLN X  73      30.650  75.782  46.713  1.00  0.00           H
ATOM   1138  CB  GLN X  73      31.382  76.935  44.984  1.00  0.00           C
ATOM   1139  HB2 GLN X  73      30.330  77.194  44.863  1.00  0.00           H
ATOM   1140  HB3 GLN X  73      31.909  77.762  45.460  1.00  0.00           H
ATOM   1141  CG  GLN X  73      31.851  76.699  43.543  1.00  0.00           C
ATOM   1142  HG2 GLN X  73      31.285  75.942  43.001  1.00  0.00           H
ATOM   1143  HG3 GLN X  73      31.737  77.590  42.926  1.00  0.00           H
ATOM   1144  CD  GLN X  73      33.316  76.386  43.447  1.00  0.00           C
ATOM   1145  OE1 GLN X  73      34.122  76.536  44.393  1.00  0.00           O
ATOM   1146  NE2 GLN X  73      33.777  75.810  42.293  1.00  0.00           N
ATOM   1147 HE21 GLN X  73      34.665  75.330  42.344  1.00  0.00           H
ATOM   1148 HE22 GLN X  73      33.195  75.810  41.468  1.00  0.00           H
ATOM   1149  C   GLN X  73      30.562  74.512  45.103  1.00  0.00           C
ATOM   1150  O   GLN X  73      31.198  73.590  44.589  1.00  0.00           O
ATOM   1151  N   ALA X  74      29.217  74.605  45.082  1.00  0.00           N
ATOM   1152  H   ALA X  74      28.850  75.467  45.460  1.00  0.00           H
ATOM   1153  CA  ALA X  74      28.354  73.579  44.548  1.00  0.00           C
ATOM   1154  HA  ALA X  74      28.989  72.700  44.648  1.00  0.00           H
ATOM   1155  CB  ALA X  74      27.036  73.671  45.296  1.00  0.00           C
ATOM   1156  HB1 ALA X  74      27.287  73.482  46.340  1.00  0.00           H
ATOM   1157  HB2 ALA X  74      26.456  74.570  45.086  1.00  0.00           H
ATOM   1158  HB3 ALA X  74      26.405  72.855  44.943  1.00  0.00           H
ATOM   1159  C   ALA X  74      28.172  73.740  42.980  1.00  0.00           C
ATOM   1160  O   ALA X  74      27.365  74.602  42.565  1.00  0.00           O
ATOM   1161  N   SER X  75      28.972  73.044  42.246  1.00  0.00           N
ATOM   1162  H   SER X  75      29.840  72.692  42.624  1.00  0.00           H
ATOM   1163  CA  SER X  75      28.825  72.889  40.803  1.00  0.00           C
ATOM   1164  HA  SER X  75      27.793  73.205  40.652  1.00  0.00           H
ATOM   1165  CB  SER X  75      29.762  73.837  40.140  1.00  0.00           C
ATOM   1166  HB2 SER X  75      29.551  73.758  39.073  1.00  0.00           H
ATOM   1167  HB3 SER X  75      29.781  74.856  40.527  1.00  0.00           H
ATOM   1168  OG  SER X  75      31.115  73.399  40.313  1.00  0.00           O
ATOM   1169  HG  SER X  75      31.645  73.852  39.653  1.00  0.00           H
ATOM   1170  C   SER X  75      29.004  71.410  40.272  1.00  0.00           C
ATOM   1171  O   SER X  75      29.661  70.586  40.907  1.00  0.00           O
ATOM   1172  N   ARG X  76      28.526  71.101  39.066  1.00  0.00           N
ATOM   1173  H   ARG X  76      28.046  71.862  38.606  1.00  0.00           H
ATOM   1174  CA  ARG X  76      28.704  69.907  38.196  1.00  0.00           C
ATOM   1175  HA  ARG X  76      28.421  69.177  38.953  1.00  0.00           H
ATOM   1176  CB  ARG X  76      27.612  69.946  37.154  1.00  0.00           C
ATOM   1177  HB2 ARG X  76      27.478  68.928  36.789  1.00  0.00           H
ATOM   1178  HB3 ARG X  76      26.635  70.219  37.552  1.00  0.00           H
ATOM   1179  CG  ARG X  76      27.936  70.847  35.931  1.00  0.00           C
ATOM   1180  HG2 ARG X  76      27.934  71.891  36.246  1.00  0.00           H
ATOM   1181  HG3 ARG X  76      28.968  70.627  35.661  1.00  0.00           H
ATOM   1182  CD  ARG X  76      26.915  70.573  34.785  1.00  0.00           C
ATOM   1183  HD2 ARG X  76      27.028  71.232  33.925  1.00  0.00           H
ATOM   1184  HD3 ARG X  76      27.106  69.531  34.527  1.00  0.00           H
ATOM   1185  NE  ARG X  76      25.583  70.382  35.194  1.00  0.00           N
ATOM   1186  HE  ARG X  76      25.193  69.463  35.345  1.00  0.00           H
ATOM   1187  CZ  ARG X  76      24.696  71.411  35.419  1.00  0.00           C
ATOM   1188  NH1 ARG X  76      25.082  72.627  35.403  1.00  0.00           N
ATOM   1189 HH11 ARG X  76      26.001  72.916  35.098  1.00  0.00           H
ATOM   1190 HH12 ARG X  76      24.351  73.240  35.733  1.00  0.00           H
ATOM   1191  NH2 ARG X  76      23.464  71.312  35.894  1.00  0.00           N
ATOM   1192 HH21 ARG X  76      23.117  70.436  36.256  1.00  0.00           H
ATOM   1193 HH22 ARG X  76      22.852  72.114  35.842  1.00  0.00           H
ATOM   1194  C   ARG X  76      30.118  69.539  37.737  1.00  0.00           C
ATOM   1195  O   ARG X  76      31.027  70.421  37.747  1.00  0.00           O
ATOM   1196  N   PRO X  77      30.347  68.257  37.284  1.00  0.00           N
ATOM   1197  CD  PRO X  77      29.443  67.089  37.566  1.00  0.00           C
ATOM   1198  HD2 PRO X  77      28.636  67.017  36.835  1.00  0.00           H
ATOM   1199  HD3 PRO X  77      29.007  67.127  38.565  1.00  0.00           H
ATOM   1200  CG  PRO X  77      30.388  65.847  37.360  1.00  0.00           C
ATOM   1201  HG2 PRO X  77      29.883  64.953  36.996  1.00  0.00           H
ATOM   1202  HG3 PRO X  77      30.895  65.569  38.284  1.00  0.00           H
ATOM   1203  CB  PRO X  77      31.352  66.312  36.278  1.00  0.00           C
ATOM   1204  HB2 PRO X  77      30.882  66.126  35.313  1.00  0.00           H
ATOM   1205  HB3 PRO X  77      32.291  65.761  36.334  1.00  0.00           H
ATOM   1206  CA  PRO X  77      31.580  67.790  36.564  1.00  0.00           C
ATOM   1207  HA  PRO X  77      32.349  68.079  37.280  1.00  0.00           H
ATOM   1208  C   PRO X  77      31.901  68.582  35.314  1.00  0.00           C
ATOM   1209  O   PRO X  77      31.079  68.965  34.513  1.00  0.00           O
ATOM   1210  N   THR X  78      33.202  68.726  35.076  1.00  0.00           N
ATOM   1211  H   THR X  78      33.836  68.243  35.697  1.00  0.00           H
ATOM   1212  CA  THR X  78      33.770  69.533  33.883  1.00  0.00           C
ATOM   1213  HA  THR X  78      32.987  70.181  33.489  1.00  0.00           H
ATOM   1214  CB  THR X  78      34.828  70.475  34.538  1.00  0.00           C
ATOM   1215  HB  THR X  78      35.234  71.189  33.823  1.00  0.00           H
ATOM   1216  CG2 THR X  78      34.381  71.409  35.689  1.00  0.00           C
ATOM   1217 HG21 THR X  78      33.325  71.681  35.742  1.00  0.00           H
ATOM   1218 HG22 THR X  78      34.677  71.013  36.660  1.00  0.00           H
ATOM   1219 HG23 THR X  78      34.935  72.348  35.686  1.00  0.00           H
ATOM   1220  OG1 THR X  78      35.938  69.652  34.889  1.00  0.00           O
ATOM   1221  HG1 THR X  78      35.667  69.286  35.734  1.00  0.00           H
ATOM   1222  C   THR X  78      34.268  68.627  32.817  1.00  0.00           C
ATOM   1223  O   THR X  78      34.492  67.369  33.039  1.00  0.00           O
ATOM   1224  N   PRO X  79      34.536  69.089  31.627  1.00  0.00           N
ATOM   1225  CD  PRO X  79      34.364  70.487  31.170  1.00  0.00           C
ATOM   1226  HD2 PRO X  79      35.228  70.992  31.604  1.00  0.00           H
ATOM   1227  HD3 PRO X  79      33.426  70.809  31.621  1.00  0.00           H
ATOM   1228  CG  PRO X  79      34.276  70.399  29.655  1.00  0.00           C
ATOM   1229  HG2 PRO X  79      34.571  71.368  29.254  1.00  0.00           H
ATOM   1230  HG3 PRO X  79      33.215  70.243  29.464  1.00  0.00           H
ATOM   1231  CB  PRO X  79      35.105  69.099  29.284  1.00  0.00           C
ATOM   1232  HB2 PRO X  79      36.133  69.461  29.309  1.00  0.00           H
ATOM   1233  HB3 PRO X  79      34.678  68.680  28.373  1.00  0.00           H
ATOM   1234  CA  PRO X  79      34.930  68.188  30.487  1.00  0.00           C
ATOM   1235  HA  PRO X  79      34.060  67.549  30.345  1.00  0.00           H
ATOM   1236  C   PRO X  79      36.208  67.409  30.656  1.00  0.00           C
ATOM   1237  O   PRO X  79      36.387  66.362  30.047  1.00  0.00           O
ATOM   1238  N   ASP X  80      37.213  67.846  31.447  1.00  0.00           N
ATOM   1239  H   ASP X  80      37.261  68.771  31.850  1.00  0.00           H
ATOM   1240  CA  ASP X  80      38.348  67.020  31.868  1.00  0.00           C
ATOM   1241  HA  ASP X  80      38.671  66.548  30.940  1.00  0.00           H
ATOM   1242  CB  ASP X  80      39.534  67.939  32.400  1.00  0.00           C
ATOM   1243  HB2 ASP X  80      39.311  68.439  33.343  1.00  0.00           H
ATOM   1244  HB3 ASP X  80      40.392  67.290  32.578  1.00  0.00           H
ATOM   1245  CG  ASP X  80      40.008  68.938  31.321  1.00  0.00           C
ATOM   1246  OD1 ASP X  80      40.741  68.581  30.374  1.00  0.00           O
ATOM   1247  OD2 ASP X  80      39.649  70.131  31.468  1.00  0.00           O
ATOM   1248  C   ASP X  80      38.055  65.942  32.940  1.00  0.00           C
ATOM   1249  O   ASP X  80      38.812  64.955  32.997  1.00  0.00           O
ATOM   1250  N   GLU X  81      36.994  66.114  33.685  1.00  0.00           N
ATOM   1251  H   GLU X  81      36.476  66.968  33.536  1.00  0.00           H
ATOM   1252  CA  GLU X  81      36.378  65.015  34.522  1.00  0.00           C
ATOM   1253  HA  GLU X  81      37.194  64.476  35.004  1.00  0.00           H
ATOM   1254  CB  GLU X  81      35.750  65.720  35.743  1.00  0.00           C
ATOM   1255  HB2 GLU X  81      34.910  66.315  35.386  1.00  0.00           H
ATOM   1256  HB3 GLU X  81      35.451  65.050  36.549  1.00  0.00           H
ATOM   1257  CG  GLU X  81      36.744  66.569  36.581  1.00  0.00           C
ATOM   1258  HG2 GLU X  81      37.389  65.914  37.167  1.00  0.00           H
ATOM   1259  HG3 GLU X  81      37.390  67.072  35.862  1.00  0.00           H
ATOM   1260  CD  GLU X  81      36.038  67.645  37.468  1.00  0.00           C
ATOM   1261  OE1 GLU X  81      36.542  67.785  38.624  1.00  0.00           O
ATOM   1262  OE2 GLU X  81      35.031  68.278  37.108  1.00  0.00           O
ATOM   1263  C   GLU X  81      35.481  63.962  33.847  1.00  0.00           C
ATOM   1264  O   GLU X  81      35.799  62.802  33.966  1.00  0.00           O
ATOM   1265  N   LEU X  82      34.474  64.461  33.098  1.00  0.00           N
ATOM   1266  H   LEU X  82      34.499  65.469  33.041  1.00  0.00           H
ATOM   1267  CA  LEU X  82      33.841  63.717  32.058  1.00  0.00           C
ATOM   1268  HA  LEU X  82      33.367  62.879  32.570  1.00  0.00           H
ATOM   1269  CB  LEU X  82      32.747  64.623  31.384  1.00  0.00           C
ATOM   1270  HB2 LEU X  82      33.269  65.418  30.851  1.00  0.00           H
ATOM   1271  HB3 LEU X  82      32.373  64.005  30.567  1.00  0.00           H
ATOM   1272  CG  LEU X  82      31.748  65.296  32.345  1.00  0.00           C
ATOM   1273  HG  LEU X  82      32.280  65.924  33.060  1.00  0.00           H
ATOM   1274  CD1 LEU X  82      30.738  66.059  31.534  1.00  0.00           C
ATOM   1275 HD11 LEU X  82      30.031  66.415  32.283  1.00  0.00           H
ATOM   1276 HD12 LEU X  82      31.156  66.828  30.886  1.00  0.00           H
ATOM   1277 HD13 LEU X  82      30.121  65.365  30.962  1.00  0.00           H
ATOM   1278  CD2 LEU X  82      31.103  64.151  33.091  1.00  0.00           C
ATOM   1279 HD21 LEU X  82      30.640  63.367  32.492  1.00  0.00           H
ATOM   1280 HD22 LEU X  82      31.851  63.704  33.748  1.00  0.00           H
ATOM   1281 HD23 LEU X  82      30.353  64.590  33.747  1.00  0.00           H
ATOM   1282  C   LEU X  82      34.775  63.050  31.065  1.00  0.00           C
ATOM   1283  O   LEU X  82      34.432  61.977  30.542  1.00  0.00           O
ATOM   1284  N   GLU X  83      36.070  63.491  30.838  1.00  0.00           N
ATOM   1285  H   GLU X  83      36.308  64.446  31.061  1.00  0.00           H
ATOM   1286  CA  GLU X  83      37.061  62.726  30.084  1.00  0.00           C
ATOM   1287  HA  GLU X  83      36.528  62.323  29.223  1.00  0.00           H
ATOM   1288  CB  GLU X  83      38.115  63.685  29.493  1.00  0.00           C
ATOM   1289  HB2 GLU X  83      37.586  64.380  28.840  1.00  0.00           H
ATOM   1290  HB3 GLU X  83      38.654  64.157  30.314  1.00  0.00           H
ATOM   1291  CG  GLU X  83      39.257  63.048  28.673  1.00  0.00           C
ATOM   1292  HG2 GLU X  83      40.042  63.745  28.383  1.00  0.00           H
ATOM   1293  HG3 GLU X  83      39.835  62.323  29.247  1.00  0.00           H
ATOM   1294  CD  GLU X  83      38.942  62.344  27.388  1.00  0.00           C
ATOM   1295  OE1 GLU X  83      39.743  61.527  26.954  1.00  0.00           O
ATOM   1296  OE2 GLU X  83      37.908  62.605  26.785  1.00  0.00           O
ATOM   1297  C   GLU X  83      37.774  61.622  30.863  1.00  0.00           C
ATOM   1298  O   GLU X  83      38.197  60.528  30.364  1.00  0.00           O
ATOM   1299  N   ALA X  84      38.016  61.904  32.139  1.00  0.00           N
ATOM   1300  H   ALA X  84      37.508  62.710  32.472  1.00  0.00           H
ATOM   1301  CA  ALA X  84      38.602  60.990  33.074  1.00  0.00           C
ATOM   1302  HA  ALA X  84      39.540  60.688  32.607  1.00  0.00           H
ATOM   1303  CB  ALA X  84      38.875  61.810  34.360  1.00  0.00           C
ATOM   1304  HB1 ALA X  84      39.286  62.804  34.182  1.00  0.00           H
ATOM   1305  HB2 ALA X  84      38.016  61.909  35.023  1.00  0.00           H
ATOM   1306  HB3 ALA X  84      39.530  61.241  35.018  1.00  0.00           H
ATOM   1307  C   ALA X  84      37.695  59.775  33.322  1.00  0.00           C
ATOM   1308  O   ALA X  84      38.101  58.631  33.257  1.00  0.00           O
ATOM   1309  N   VAL X  85      36.375  59.977  33.373  1.00  0.00           N
ATOM   1310  H   VAL X  85      36.021  60.923  33.400  1.00  0.00           H
ATOM   1311  CA  VAL X  85      35.365  58.963  33.193  1.00  0.00           C
ATOM   1312  HA  VAL X  85      35.497  58.247  34.004  1.00  0.00           H
ATOM   1313  CB  VAL X  85      34.019  59.582  33.245  1.00  0.00           C
ATOM   1314  HB  VAL X  85      33.867  60.482  32.650  1.00  0.00           H
ATOM   1315  CG1 VAL X  85      32.848  58.710  32.743  1.00  0.00           C
ATOM   1316 HG11 VAL X  85      31.904  59.233  32.898  1.00  0.00           H
ATOM   1317 HG12 VAL X  85      32.945  58.270  31.750  1.00  0.00           H
ATOM   1318 HG13 VAL X  85      32.730  57.826  33.371  1.00  0.00           H
ATOM   1319  CG2 VAL X  85      33.693  60.023  34.662  1.00  0.00           C
ATOM   1320 HG21 VAL X  85      33.840  59.244  35.410  1.00  0.00           H
ATOM   1321 HG22 VAL X  85      34.194  60.958  34.913  1.00  0.00           H
ATOM   1322 HG23 VAL X  85      32.670  60.391  34.724  1.00  0.00           H
ATOM   1323  C   VAL X  85      35.439  58.121  31.945  1.00  0.00           C
ATOM   1324  O   VAL X  85      35.407  56.920  32.099  1.00  0.00           O
ATOM   1325  N   ARG X  86      35.694  58.797  30.825  1.00  0.00           N
ATOM   1326  H   ARG X  86      35.827  59.797  30.780  1.00  0.00           H
ATOM   1327  CA  ARG X  86      35.907  58.155  29.449  1.00  0.00           C
ATOM   1328  HA  ARG X  86      35.095  57.435  29.348  1.00  0.00           H
ATOM   1329  CB  ARG X  86      36.008  59.160  28.345  1.00  0.00           C
ATOM   1330  HB2 ARG X  86      36.590  59.976  28.773  1.00  0.00           H
ATOM   1331  HB3 ARG X  86      36.565  58.847  27.462  1.00  0.00           H
ATOM   1332  CG  ARG X  86      34.654  59.781  27.846  1.00  0.00           C
ATOM   1333  HG2 ARG X  86      33.863  59.049  27.691  1.00  0.00           H
ATOM   1334  HG3 ARG X  86      34.355  60.442  28.660  1.00  0.00           H
ATOM   1335  CD  ARG X  86      34.734  60.686  26.610  1.00  0.00           C
ATOM   1336  HD2 ARG X  86      35.143  60.303  25.675  1.00  0.00           H
ATOM   1337  HD3 ARG X  86      33.679  60.898  26.436  1.00  0.00           H
ATOM   1338  NE  ARG X  86      35.374  61.904  26.867  1.00  0.00           N
ATOM   1339  HE  ARG X  86      36.337  61.977  26.569  1.00  0.00           H
ATOM   1340  CZ  ARG X  86      34.692  63.026  27.230  1.00  0.00           C
ATOM   1341  NH1 ARG X  86      33.446  63.023  27.530  1.00  0.00           N
ATOM   1342 HH11 ARG X  86      32.994  62.124  27.629  1.00  0.00           H
ATOM   1343 HH12 ARG X  86      32.954  63.845  27.851  1.00  0.00           H
ATOM   1344  NH2 ARG X  86      35.183  64.153  27.525  1.00  0.00           N
ATOM   1345 HH21 ARG X  86      36.124  64.428  27.286  1.00  0.00           H
ATOM   1346 HH22 ARG X  86      34.557  64.869  27.863  1.00  0.00           H
ATOM   1347  C   ARG X  86      37.206  57.307  29.485  1.00  0.00           C
ATOM   1348  O   ARG X  86      37.087  56.104  29.134  1.00  0.00           O
ATOM   1349  N   LYS X  87      38.247  57.714  30.106  1.00  0.00           N
ATOM   1350  H   LYS X  87      38.285  58.680  30.399  1.00  0.00           H
ATOM   1351  CA  LYS X  87      39.506  57.012  30.297  1.00  0.00           C
ATOM   1352  HA  LYS X  87      39.761  56.675  29.292  1.00  0.00           H
ATOM   1353  CB  LYS X  87      40.438  58.072  30.757  1.00  0.00           C
ATOM   1354  HB2 LYS X  87      40.077  58.717  31.558  1.00  0.00           H
ATOM   1355  HB3 LYS X  87      41.317  57.537  31.115  1.00  0.00           H
ATOM   1356  CG  LYS X  87      40.973  58.880  29.564  1.00  0.00           C
ATOM   1357  HG2 LYS X  87      41.478  58.129  28.956  1.00  0.00           H
ATOM   1358  HG3 LYS X  87      40.240  59.508  29.057  1.00  0.00           H
ATOM   1359  CD  LYS X  87      42.196  59.656  30.045  1.00  0.00           C
ATOM   1360  HD2 LYS X  87      41.719  60.323  30.762  1.00  0.00           H
ATOM   1361  HD3 LYS X  87      42.833  59.026  30.665  1.00  0.00           H
ATOM   1362  CE  LYS X  87      43.113  60.189  28.935  1.00  0.00           C
ATOM   1363  HE2 LYS X  87      43.966  60.674  29.408  1.00  0.00           H
ATOM   1364  HE3 LYS X  87      43.416  59.423  28.222  1.00  0.00           H
ATOM   1365  NZ  LYS X  87      42.312  61.170  28.096  1.00  0.00           N
ATOM   1366  HZ1 LYS X  87      41.440  60.921  27.653  1.00  0.00           H
ATOM   1367  HZ2 LYS X  87      42.166  61.991  28.664  1.00  0.00           H
ATOM   1368  HZ3 LYS X  87      42.906  61.468  27.334  1.00  0.00           H
ATOM   1369  C   LYS X  87      39.352  55.830  31.216  1.00  0.00           C
ATOM   1370  O   LYS X  87      39.807  54.707  30.837  1.00  0.00           O
ATOM   1371  N   TYR X  88      38.779  55.952  32.362  1.00  0.00           N
ATOM   1372  H   TYR X  88      38.523  56.915  32.531  1.00  0.00           H
ATOM   1373  CA  TYR X  88      38.843  54.905  33.374  1.00  0.00           C
ATOM   1374  HA  TYR X  88      39.806  54.394  33.374  1.00  0.00           H
ATOM   1375  CB  TYR X  88      38.696  55.514  34.733  1.00  0.00           C
ATOM   1376  HB2 TYR X  88      39.572  56.135  34.922  1.00  0.00           H
ATOM   1377  HB3 TYR X  88      37.782  56.099  34.831  1.00  0.00           H
ATOM   1378  CG  TYR X  88      38.711  54.486  35.807  1.00  0.00           C
ATOM   1379  CD1 TYR X  88      39.905  54.171  36.375  1.00  0.00           C
ATOM   1380  HD1 TYR X  88      40.780  54.675  35.993  1.00  0.00           H
ATOM   1381  CE1 TYR X  88      39.969  53.578  37.689  1.00  0.00           C
ATOM   1382  HE1 TYR X  88      40.931  53.592  38.180  1.00  0.00           H
ATOM   1383  CZ  TYR X  88      38.815  53.062  38.287  1.00  0.00           C
ATOM   1384  OH  TYR X  88      38.893  52.432  39.507  1.00  0.00           O
ATOM   1385  HH  TYR X  88      39.754  52.541  39.919  1.00  0.00           H
ATOM   1386  CE2 TYR X  88      37.589  53.284  37.626  1.00  0.00           C
ATOM   1387  HE2 TYR X  88      36.706  53.052  38.205  1.00  0.00           H
ATOM   1388  CD2 TYR X  88      37.573  53.952  36.318  1.00  0.00           C
ATOM   1389  HD2 TYR X  88      36.599  54.146  35.892  1.00  0.00           H
ATOM   1390  C   TYR X  88      37.814  53.730  33.103  1.00  0.00           C
ATOM   1391  O   TYR X  88      38.298  52.650  33.023  1.00  0.00           O
ATOM   1392  N   PHE X  89      36.524  53.972  32.825  1.00  0.00           N
ATOM   1393  H   PHE X  89      36.131  54.890  32.972  1.00  0.00           H
ATOM   1394  CA  PHE X  89      35.569  52.940  32.299  1.00  0.00           C
ATOM   1395  HA  PHE X  89      35.759  52.019  32.851  1.00  0.00           H
ATOM   1396  CB  PHE X  89      34.106  53.486  32.516  1.00  0.00           C
ATOM   1397  HB2 PHE X  89      34.006  54.405  31.938  1.00  0.00           H
ATOM   1398  HB3 PHE X  89      33.490  52.665  32.149  1.00  0.00           H
ATOM   1399  CG  PHE X  89      33.720  53.776  33.951  1.00  0.00           C
ATOM   1400  CD1 PHE X  89      33.598  55.038  34.471  1.00  0.00           C
ATOM   1401  HD1 PHE X  89      33.818  55.890  33.844  1.00  0.00           H
ATOM   1402  CE1 PHE X  89      33.177  55.295  35.758  1.00  0.00           C
ATOM   1403  HE1 PHE X  89      33.103  56.323  36.081  1.00  0.00           H
ATOM   1404  CZ  PHE X  89      32.864  54.231  36.579  1.00  0.00           C
ATOM   1405  HZ  PHE X  89      32.505  54.316  37.594  1.00  0.00           H
ATOM   1406  CE2 PHE X  89      33.124  52.953  36.173  1.00  0.00           C
ATOM   1407  HE2 PHE X  89      33.010  52.113  36.842  1.00  0.00           H
ATOM   1408  CD2 PHE X  89      33.569  52.722  34.874  1.00  0.00           C
ATOM   1409  HD2 PHE X  89      33.945  51.796  34.465  1.00  0.00           H
ATOM   1410  C   PHE X  89      35.800  52.451  30.815  1.00  0.00           C
ATOM   1411  O   PHE X  89      34.934  51.635  30.300  1.00  0.00           O
ATOM   1412  N   GLN X  90      36.843  52.813  30.186  1.00  0.00           N
ATOM   1413  H   GLN X  90      37.563  53.357  30.639  1.00  0.00           H
ATOM   1414  CA  GLN X  90      37.200  52.556  28.847  1.00  0.00           C
ATOM   1415  HA  GLN X  90      38.002  53.224  28.532  1.00  0.00           H
ATOM   1416  CB  GLN X  90      37.837  51.130  28.779  1.00  0.00           C
ATOM   1417  HB2 GLN X  90      37.138  50.357  29.098  1.00  0.00           H
ATOM   1418  HB3 GLN X  90      38.168  50.784  27.800  1.00  0.00           H
ATOM   1419  CG  GLN X  90      39.052  50.946  29.767  1.00  0.00           C
ATOM   1420  HG2 GLN X  90      39.566  51.901  29.876  1.00  0.00           H
ATOM   1421  HG3 GLN X  90      38.755  50.941  30.816  1.00  0.00           H
ATOM   1422  CD  GLN X  90      39.933  49.754  29.618  1.00  0.00           C
ATOM   1423  OE1 GLN X  90      41.094  49.803  29.156  1.00  0.00           O
ATOM   1424  NE2 GLN X  90      39.394  48.555  29.893  1.00  0.00           N
ATOM   1425 HE21 GLN X  90      39.991  47.776  29.659  1.00  0.00           H
ATOM   1426 HE22 GLN X  90      38.467  48.442  30.280  1.00  0.00           H
ATOM   1427  C   GLN X  90      36.079  52.724  27.767  1.00  0.00           C
ATOM   1428  O   GLN X  90      35.832  51.908  26.942  1.00  0.00           O
ATOM   1429  N   LEU X  91      35.357  53.888  27.842  1.00  0.00           N
ATOM   1430  H   LEU X  91      35.679  54.537  28.546  1.00  0.00           H
ATOM   1431  CA  LEU X  91      34.295  54.125  26.933  1.00  0.00           C
ATOM   1432  HA  LEU X  91      33.645  53.274  27.139  1.00  0.00           H
ATOM   1433  CB  LEU X  91      33.570  55.443  27.231  1.00  0.00           C
ATOM   1434  HB2 LEU X  91      34.276  56.233  26.975  1.00  0.00           H
ATOM   1435  HB3 LEU X  91      32.856  55.517  26.410  1.00  0.00           H
ATOM   1436  CG  LEU X  91      32.922  55.476  28.659  1.00  0.00           C
ATOM   1437  HG  LEU X  91      33.784  55.666  29.298  1.00  0.00           H
ATOM   1438  CD1 LEU X  91      32.022  56.724  28.744  1.00  0.00           C
ATOM   1439 HD11 LEU X  91      31.543  56.518  29.703  1.00  0.00           H
ATOM   1440 HD12 LEU X  91      32.652  57.613  28.713  1.00  0.00           H
ATOM   1441 HD13 LEU X  91      31.234  56.758  27.992  1.00  0.00           H
ATOM   1442  CD2 LEU X  91      32.138  54.224  29.270  1.00  0.00           C
ATOM   1443 HD21 LEU X  91      31.776  54.483  30.265  1.00  0.00           H
ATOM   1444 HD22 LEU X  91      31.366  53.984  28.540  1.00  0.00           H
ATOM   1445 HD23 LEU X  91      32.893  53.443  29.352  1.00  0.00           H
ATOM   1446  C   LEU X  91      34.822  54.144  25.510  1.00  0.00           C
ATOM   1447  O   LEU X  91      34.068  53.816  24.663  1.00  0.00           O
ATOM   1448  N   ASP X  92      36.110  54.406  25.236  1.00  0.00           N
ATOM   1449  H   ASP X  92      36.788  54.556  25.969  1.00  0.00           H
ATOM   1450  CA  ASP X  92      36.783  54.269  23.943  1.00  0.00           C
ATOM   1451  HA  ASP X  92      36.162  54.869  23.278  1.00  0.00           H
ATOM   1452  CB  ASP X  92      38.183  54.838  24.095  1.00  0.00           C
ATOM   1453  HB2 ASP X  92      38.585  55.022  23.099  1.00  0.00           H
ATOM   1454  HB3 ASP X  92      37.980  55.805  24.557  1.00  0.00           H
ATOM   1455  CG  ASP X  92      39.204  54.149  25.081  1.00  0.00           C
ATOM   1456  OD1 ASP X  92      38.835  53.949  26.262  1.00  0.00           O
ATOM   1457  OD2 ASP X  92      40.332  53.726  24.667  1.00  0.00           O
ATOM   1458  C   ASP X  92      36.820  52.910  23.264  1.00  0.00           C
ATOM   1459  O   ASP X  92      37.023  52.800  22.052  1.00  0.00           O
ATOM   1460  N   VAL X  93      36.433  51.912  23.907  1.00  0.00           N
ATOM   1461  H   VAL X  93      36.049  51.962  24.840  1.00  0.00           H
ATOM   1462  CA  VAL X  93      36.307  50.503  23.364  1.00  0.00           C
ATOM   1463  HA  VAL X  93      37.118  50.347  22.652  1.00  0.00           H
ATOM   1464  CB  VAL X  93      36.510  49.438  24.505  1.00  0.00           C
ATOM   1465  HB  VAL X  93      35.812  49.669  25.309  1.00  0.00           H
ATOM   1466  CG1 VAL X  93      36.338  48.075  23.934  1.00  0.00           C
ATOM   1467 HG11 VAL X  93      36.899  47.932  23.011  1.00  0.00           H
ATOM   1468 HG12 VAL X  93      36.671  47.398  24.720  1.00  0.00           H
ATOM   1469 HG13 VAL X  93      35.273  47.900  23.777  1.00  0.00           H
ATOM   1470  CG2 VAL X  93      37.866  49.559  25.122  1.00  0.00           C
ATOM   1471 HG21 VAL X  93      37.974  50.452  25.737  1.00  0.00           H
ATOM   1472 HG22 VAL X  93      38.096  48.696  25.747  1.00  0.00           H
ATOM   1473 HG23 VAL X  93      38.653  49.689  24.378  1.00  0.00           H
ATOM   1474  C   VAL X  93      34.869  50.242  22.781  1.00  0.00           C
ATOM   1475  O   VAL X  93      33.866  50.455  23.361  1.00  0.00           O
ATOM   1476  N   THR X  94      34.804  49.792  21.495  1.00  0.00           N
ATOM   1477  H   THR X  94      35.690  49.779  21.010  1.00  0.00           H
ATOM   1478  CA  THR X  94      33.618  49.740  20.699  1.00  0.00           C
ATOM   1479  HA  THR X  94      32.943  50.503  21.086  1.00  0.00           H
ATOM   1480  CB  THR X  94      33.855  50.154  19.211  1.00  0.00           C
ATOM   1481  HB  THR X  94      34.214  51.178  19.309  1.00  0.00           H
ATOM   1482  CG2 THR X  94      34.790  49.331  18.396  1.00  0.00           C
ATOM   1483 HG21 THR X  94      34.768  49.560  17.330  1.00  0.00           H
ATOM   1484 HG22 THR X  94      35.795  49.525  18.771  1.00  0.00           H
ATOM   1485 HG23 THR X  94      34.633  48.262  18.540  1.00  0.00           H
ATOM   1486  OG1 THR X  94      32.592  50.220  18.541  1.00  0.00           O
ATOM   1487  HG1 THR X  94      31.993  50.716  19.104  1.00  0.00           H
ATOM   1488  C   THR X  94      32.964  48.380  20.872  1.00  0.00           C
ATOM   1489  O   THR X  94      33.051  47.459  20.070  1.00  0.00           O
ATOM   1490  N   LEU X  95      32.555  48.144  22.100  1.00  0.00           N
ATOM   1491  H   LEU X  95      32.767  48.827  22.813  1.00  0.00           H
ATOM   1492  CA  LEU X  95      32.283  46.836  22.646  1.00  0.00           C
ATOM   1493  HA  LEU X  95      33.183  46.222  22.583  1.00  0.00           H
ATOM   1494  CB  LEU X  95      31.878  47.183  24.115  1.00  0.00           C
ATOM   1495  HB2 LEU X  95      32.549  47.822  24.689  1.00  0.00           H
ATOM   1496  HB3 LEU X  95      31.030  47.866  24.066  1.00  0.00           H
ATOM   1497  CG  LEU X  95      31.675  45.897  25.028  1.00  0.00           C
ATOM   1498  HG  LEU X  95      31.017  45.252  24.445  1.00  0.00           H
ATOM   1499  CD1 LEU X  95      33.034  45.214  25.143  1.00  0.00           C
ATOM   1500 HD11 LEU X  95      33.288  44.538  24.326  1.00  0.00           H
ATOM   1501 HD12 LEU X  95      33.900  45.865  25.258  1.00  0.00           H
ATOM   1502 HD13 LEU X  95      33.073  44.631  26.063  1.00  0.00           H
ATOM   1503  CD2 LEU X  95      31.119  46.261  26.400  1.00  0.00           C
ATOM   1504 HD21 LEU X  95      30.593  45.367  26.735  1.00  0.00           H
ATOM   1505 HD22 LEU X  95      31.908  46.500  27.112  1.00  0.00           H
ATOM   1506 HD23 LEU X  95      30.413  47.090  26.338  1.00  0.00           H
ATOM   1507  C   LEU X  95      31.119  46.067  22.025  1.00  0.00           C
ATOM   1508  O   LEU X  95      31.063  44.875  22.077  1.00  0.00           O
ATOM   1509  N   ALA X  96      30.269  46.763  21.243  1.00  0.00           N
ATOM   1510  H   ALA X  96      30.399  47.758  21.351  1.00  0.00           H
ATOM   1511  CA  ALA X  96      29.153  46.167  20.537  1.00  0.00           C
ATOM   1512  HA  ALA X  96      28.676  45.411  21.160  1.00  0.00           H
ATOM   1513  CB  ALA X  96      28.156  47.268  20.313  1.00  0.00           C
ATOM   1514  HB1 ALA X  96      28.601  47.999  19.639  1.00  0.00           H
ATOM   1515  HB2 ALA X  96      27.275  46.818  19.856  1.00  0.00           H
ATOM   1516  HB3 ALA X  96      27.997  47.844  21.224  1.00  0.00           H
ATOM   1517  C   ALA X  96      29.602  45.377  19.292  1.00  0.00           C
ATOM   1518  O   ALA X  96      29.202  44.256  19.021  1.00  0.00           O
ATOM   1519  N   GLN X  97      30.627  45.946  18.526  1.00  0.00           N
ATOM   1520  H   GLN X  97      30.856  46.898  18.777  1.00  0.00           H
ATOM   1521  CA  GLN X  97      31.260  45.273  17.420  1.00  0.00           C
ATOM   1522  HA  GLN X  97      30.392  44.963  16.838  1.00  0.00           H
ATOM   1523  CB  GLN X  97      32.074  46.324  16.716  1.00  0.00           C
ATOM   1524  HB2 GLN X  97      31.364  47.037  16.297  1.00  0.00           H
ATOM   1525  HB3 GLN X  97      32.782  46.847  17.357  1.00  0.00           H
ATOM   1526  CG  GLN X  97      32.991  45.780  15.598  1.00  0.00           C
ATOM   1527  HG2 GLN X  97      33.782  45.240  16.120  1.00  0.00           H
ATOM   1528  HG3 GLN X  97      32.503  45.042  14.962  1.00  0.00           H
ATOM   1529  CD  GLN X  97      33.594  47.005  14.802  1.00  0.00           C
ATOM   1530  OE1 GLN X  97      34.451  47.778  15.224  1.00  0.00           O
ATOM   1531  NE2 GLN X  97      33.051  47.216  13.637  1.00  0.00           N
ATOM   1532 HE21 GLN X  97      33.461  47.925  13.047  1.00  0.00           H
ATOM   1533 HE22 GLN X  97      32.255  46.676  13.325  1.00  0.00           H
ATOM   1534  C   GLN X  97      32.103  44.080  17.914  1.00  0.00           C
ATOM   1535  O   GLN X  97      32.023  43.034  17.287  1.00  0.00           O
ATOM   1536  N   LEU X  98      32.842  44.250  19.053  1.00  0.00           N
ATOM   1537  H   LEU X  98      32.901  45.178  19.445  1.00  0.00           H
ATOM   1538  CA  LEU X  98      33.629  43.243  19.708  1.00  0.00           C
ATOM   1539  HA  LEU X  98      34.269  42.662  19.043  1.00  0.00           H
ATOM   1540  CB  LEU X  98      34.616  43.980  20.599  1.00  0.00           C
ATOM   1541  HB2 LEU X  98      34.070  44.692  21.217  1.00  0.00           H
ATOM   1542  HB3 LEU X  98      35.085  43.229  21.235  1.00  0.00           H
ATOM   1543  CG  LEU X  98      35.735  44.692  19.774  1.00  0.00           C
ATOM   1544  HG  LEU X  98      35.362  45.444  19.080  1.00  0.00           H
ATOM   1545  CD1 LEU X  98      36.693  45.437  20.797  1.00  0.00           C
ATOM   1546 HD11 LEU X  98      37.008  44.720  21.557  1.00  0.00           H
ATOM   1547 HD12 LEU X  98      37.560  45.877  20.306  1.00  0.00           H
ATOM   1548 HD13 LEU X  98      36.002  46.153  21.240  1.00  0.00           H
ATOM   1549  CD2 LEU X  98      36.630  43.826  18.876  1.00  0.00           C
ATOM   1550 HD21 LEU X  98      36.068  43.558  17.981  1.00  0.00           H
ATOM   1551 HD22 LEU X  98      37.407  44.462  18.451  1.00  0.00           H
ATOM   1552 HD23 LEU X  98      36.975  42.918  19.369  1.00  0.00           H
ATOM   1553  C   LEU X  98      32.915  42.049  20.472  1.00  0.00           C
ATOM   1554  O   LEU X  98      33.333  40.950  20.312  1.00  0.00           O
ATOM   1555  N   TYR X  99      31.640  42.314  20.943  1.00  0.00           N
ATOM   1556  H   TYR X  99      31.373  43.288  20.936  1.00  0.00           H
ATOM   1557  CA  TYR X  99      30.776  41.273  21.438  1.00  0.00           C
ATOM   1558  HA  TYR X  99      31.278  40.726  22.237  1.00  0.00           H
ATOM   1559  CB  TYR X  99      29.500  41.909  22.007  1.00  0.00           C
ATOM   1560  HB2 TYR X  99      29.168  42.756  21.407  1.00  0.00           H
ATOM   1561  HB3 TYR X  99      28.696  41.182  21.888  1.00  0.00           H
ATOM   1562  CG  TYR X  99      29.569  42.070  23.493  1.00  0.00           C
ATOM   1563  CD1 TYR X  99      28.515  41.597  24.309  1.00  0.00           C
ATOM   1564  HD1 TYR X  99      27.611  41.270  23.817  1.00  0.00           H
ATOM   1565  CE1 TYR X  99      28.677  41.516  25.759  1.00  0.00           C
ATOM   1566  HE1 TYR X  99      27.850  41.181  26.370  1.00  0.00           H
ATOM   1567  CZ  TYR X  99      29.855  42.025  26.353  1.00  0.00           C
ATOM   1568  OH  TYR X  99      29.917  42.060  27.687  1.00  0.00           O
ATOM   1569  HH  TYR X  99      29.164  41.616  28.084  1.00  0.00           H
ATOM   1570  CE2 TYR X  99      30.922  42.575  25.517  1.00  0.00           C
ATOM   1571  HE2 TYR X  99      31.766  43.038  26.007  1.00  0.00           H
ATOM   1572  CD2 TYR X  99      30.728  42.591  24.140  1.00  0.00           C
ATOM   1573  HD2 TYR X  99      31.540  42.988  23.548  1.00  0.00           H
ATOM   1574  C   TYR X  99      30.536  40.290  20.340  1.00  0.00           C
ATOM   1575  O   TYR X  99      30.475  39.082  20.671  1.00  0.00           O
ATOM   1576  N   HIE X 100      30.170  40.780  19.110  1.00  0.00           N
ATOM   1577  H   HIE X 100      30.336  41.747  18.872  1.00  0.00           H
ATOM   1578  CA  HIE X 100      29.856  39.817  17.982  1.00  0.00           C
ATOM   1579  HA  HIE X 100      29.103  39.095  18.300  1.00  0.00           H
ATOM   1580  CB  HIE X 100      29.243  40.589  16.795  1.00  0.00           C
ATOM   1581  HB2 HIE X 100      28.195  40.794  17.010  1.00  0.00           H
ATOM   1582  HB3 HIE X 100      29.857  41.450  16.528  1.00  0.00           H
ATOM   1583  CG  HIE X 100      29.320  39.900  15.490  1.00  0.00           C
ATOM   1584  ND1 HIE X 100      30.287  39.996  14.483  1.00  0.00           N
ATOM   1585  CE1 HIE X 100      29.893  39.160  13.515  1.00  0.00           C
ATOM   1586  HE1 HIE X 100      30.353  39.200  12.539  1.00  0.00           H
ATOM   1587  NE2 HIE X 100      28.873  38.368  13.910  1.00  0.00           N
ATOM   1588  HE2 HIE X 100      28.355  37.742  13.308  1.00  0.00           H
ATOM   1589  CD2 HIE X 100      28.436  38.845  15.136  1.00  0.00           C
ATOM   1590  HD2 HIE X 100      27.539  38.560  15.665  1.00  0.00           H
ATOM   1591  C   HIE X 100      31.139  39.152  17.429  1.00  0.00           C
ATOM   1592  O   HIE X 100      31.109  37.989  17.179  1.00  0.00           O
ATOM   1593  N   HIE X 101      32.350  39.772  17.455  1.00  0.00           N
ATOM   1594  H   HIE X 101      32.234  40.735  17.736  1.00  0.00           H
ATOM   1595  CA  HIE X 101      33.544  39.141  17.122  1.00  0.00           C
ATOM   1596  HA  HIE X 101      33.394  38.731  16.125  1.00  0.00           H
ATOM   1597  CB  HIE X 101      34.744  40.091  17.132  1.00  0.00           C
ATOM   1598  HB2 HIE X 101      34.552  40.978  16.528  1.00  0.00           H
ATOM   1599  HB3 HIE X 101      34.977  40.368  18.160  1.00  0.00           H
ATOM   1600  CG  HIE X 101      36.032  39.404  16.564  1.00  0.00           C
ATOM   1601  ND1 HIE X 101      37.104  39.051  17.393  1.00  0.00           N
ATOM   1602  CE1 HIE X 101      37.952  38.487  16.577  1.00  0.00           C
ATOM   1603  HE1 HIE X 101      38.813  37.915  16.892  1.00  0.00           H
ATOM   1604  NE2 HIE X 101      37.387  38.404  15.312  1.00  0.00           N
ATOM   1605  HE2 HIE X 101      37.831  37.896  14.561  1.00  0.00           H
ATOM   1606  CD2 HIE X 101      36.177  39.010  15.330  1.00  0.00           C
ATOM   1607  HD2 HIE X 101      35.442  38.969  14.539  1.00  0.00           H
ATOM   1608  C   HIE X 101      33.902  37.908  18.009  1.00  0.00           C
ATOM   1609  O   HIE X 101      34.288  36.862  17.456  1.00  0.00           O
ATOM   1610  N   TRP X 102      33.832  38.060  19.333  1.00  0.00           N
ATOM   1611  H   TRP X 102      33.681  38.973  19.737  1.00  0.00           H
ATOM   1612  CA  TRP X 102      34.162  37.054  20.353  1.00  0.00           C
ATOM   1613  HA  TRP X 102      35.078  36.501  20.142  1.00  0.00           H
ATOM   1614  CB  TRP X 102      34.211  37.854  21.644  1.00  0.00           C
ATOM   1615  HB2 TRP X 102      33.248  38.358  21.720  1.00  0.00           H
ATOM   1616  HB3 TRP X 102      34.417  37.178  22.474  1.00  0.00           H
ATOM   1617  CG  TRP X 102      35.103  39.031  21.733  1.00  0.00           C
ATOM   1618  CD1 TRP X 102      36.082  39.334  20.903  1.00  0.00           C
ATOM   1619  HD1 TRP X 102      36.357  38.847  19.979  1.00  0.00           H
ATOM   1620  NE1 TRP X 102      36.789  40.385  21.337  1.00  0.00           N
ATOM   1621  HE1 TRP X 102      37.686  40.649  20.954  1.00  0.00           H
ATOM   1622  CE2 TRP X 102      36.264  40.937  22.476  1.00  0.00           C
ATOM   1623  CZ2 TRP X 102      36.619  42.025  23.323  1.00  0.00           C
ATOM   1624  HZ2 TRP X 102      37.392  42.731  23.059  1.00  0.00           H
ATOM   1625  CH2 TRP X 102      35.801  42.315  24.443  1.00  0.00           C
ATOM   1626  HH2 TRP X 102      36.017  43.072  25.182  1.00  0.00           H
ATOM   1627  CZ3 TRP X 102      34.567  41.585  24.645  1.00  0.00           C
ATOM   1628  HZ3 TRP X 102      33.853  41.903  25.391  1.00  0.00           H
ATOM   1629  CE3 TRP X 102      34.215  40.527  23.752  1.00  0.00           C
ATOM   1630  HE3 TRP X 102      33.380  39.889  24.000  1.00  0.00           H
ATOM   1631  CD2 TRP X 102      35.115  40.117  22.753  1.00  0.00           C
ATOM   1632  C   TRP X 102      32.974  36.135  20.500  1.00  0.00           C
ATOM   1633  O   TRP X 102      33.165  34.942  20.711  1.00  0.00           O
ATOM   1634  N   GLY X 103      31.764  36.560  20.111  1.00  0.00           N
ATOM   1635  H   GLY X 103      31.641  37.528  19.850  1.00  0.00           H
ATOM   1636  CA  GLY X 103      30.584  35.652  19.913  1.00  0.00           C
ATOM   1637  HA2 GLY X 103      30.554  34.952  20.748  1.00  0.00           H
ATOM   1638  HA3 GLY X 103      29.602  36.125  19.932  1.00  0.00           H
ATOM   1639  C   GLY X 103      30.773  34.767  18.725  1.00  0.00           C
ATOM   1640  O   GLY X 103      30.499  33.583  18.865  1.00  0.00           O
ATOM   1641  N   SER X 104      31.276  35.244  17.675  1.00  0.00           N
ATOM   1642  H   SER X 104      31.386  36.246  17.612  1.00  0.00           H
ATOM   1643  CA  SER X 104      31.722  34.496  16.561  1.00  0.00           C
ATOM   1644  HA  SER X 104      30.802  34.041  16.193  1.00  0.00           H
ATOM   1645  CB  SER X 104      32.178  35.473  15.440  1.00  0.00           C
ATOM   1646  HB2 SER X 104      31.540  36.353  15.353  1.00  0.00           H
ATOM   1647  HB3 SER X 104      33.181  35.877  15.586  1.00  0.00           H
ATOM   1648  OG  SER X 104      32.264  34.825  14.161  1.00  0.00           O
ATOM   1649  HG  SER X 104      32.701  35.373  13.505  1.00  0.00           H
ATOM   1650  C   SER X 104      32.806  33.428  16.971  1.00  0.00           C
ATOM   1651  O   SER X 104      32.718  32.414  16.286  1.00  0.00           O
ATOM   1652  N   VAL X 105      33.700  33.628  17.919  1.00  0.00           N
ATOM   1653  H   VAL X 105      33.754  34.488  18.445  1.00  0.00           H
ATOM   1654  CA  VAL X 105      34.764  32.588  18.119  1.00  0.00           C
ATOM   1655  HA  VAL X 105      35.224  32.397  17.148  1.00  0.00           H
ATOM   1656  CB  VAL X 105      35.866  33.046  19.063  1.00  0.00           C
ATOM   1657  HB  VAL X 105      35.417  33.302  20.022  1.00  0.00           H
ATOM   1658  CG1 VAL X 105      36.947  31.856  19.313  1.00  0.00           C
ATOM   1659 HG11 VAL X 105      37.614  32.183  20.110  1.00  0.00           H
ATOM   1660 HG12 VAL X 105      36.514  30.897  19.596  1.00  0.00           H
ATOM   1661 HG13 VAL X 105      37.498  31.723  18.382  1.00  0.00           H
ATOM   1662  CG2 VAL X 105      36.580  34.327  18.493  1.00  0.00           C
ATOM   1663 HG21 VAL X 105      37.021  34.042  17.539  1.00  0.00           H
ATOM   1664 HG22 VAL X 105      35.936  35.206  18.447  1.00  0.00           H
ATOM   1665 HG23 VAL X 105      37.412  34.514  19.171  1.00  0.00           H
ATOM   1666  C   VAL X 105      34.045  31.313  18.623  1.00  0.00           C
ATOM   1667  O   VAL X 105      34.517  30.180  18.423  1.00  0.00           O
ATOM   1668  N   ASP X 106      32.872  31.456  19.338  1.00  0.00           N
ATOM   1669  H   ASP X 106      32.658  32.422  19.542  1.00  0.00           H
ATOM   1670  CA  ASP X 106      32.369  30.463  20.252  1.00  0.00           C
ATOM   1671  HA  ASP X 106      32.458  29.459  19.837  1.00  0.00           H
ATOM   1672  CB  ASP X 106      33.348  30.469  21.536  1.00  0.00           C
ATOM   1673  HB2 ASP X 106      34.357  30.523  21.126  1.00  0.00           H
ATOM   1674  HB3 ASP X 106      33.247  31.360  22.156  1.00  0.00           H
ATOM   1675  CG  ASP X 106      33.111  29.289  22.434  1.00  0.00           C
ATOM   1676  OD1 ASP X 106      32.461  29.425  23.548  1.00  0.00           O
ATOM   1677  OD2 ASP X 106      33.499  28.241  21.970  1.00  0.00           O
ATOM   1678  C   ASP X 106      30.932  30.547  20.678  1.00  0.00           C
ATOM   1679  O   ASP X 106      30.598  31.484  21.380  1.00  0.00           O
ATOM   1680  N   SER X 107      30.098  29.553  20.424  1.00  0.00           N
ATOM   1681  H   SER X 107      30.539  28.781  19.944  1.00  0.00           H
ATOM   1682  CA  SER X 107      28.634  29.606  20.745  1.00  0.00           C
ATOM   1683  HA  SER X 107      28.207  30.472  20.242  1.00  0.00           H
ATOM   1684  CB  SER X 107      28.009  28.478  20.001  1.00  0.00           C
ATOM   1685  HB2 SER X 107      26.925  28.518  20.103  1.00  0.00           H
ATOM   1686  HB3 SER X 107      28.229  28.610  18.942  1.00  0.00           H
ATOM   1687  OG  SER X 107      28.570  27.207  20.221  1.00  0.00           O
ATOM   1688  HG  SER X 107      28.256  26.706  19.464  1.00  0.00           H
ATOM   1689  C   SER X 107      28.290  29.547  22.228  1.00  0.00           C
ATOM   1690  O   SER X 107      27.219  29.993  22.588  1.00  0.00           O
ATOM   1691  N   HIE X 108      29.211  29.021  23.122  1.00  0.00           N
ATOM   1692  H   HIE X 108      30.102  28.690  22.779  1.00  0.00           H
ATOM   1693  CA  HIE X 108      29.042  29.143  24.549  1.00  0.00           C
ATOM   1694  HA  HIE X 108      27.999  29.046  24.852  1.00  0.00           H
ATOM   1695  CB  HIE X 108      29.712  27.982  25.289  1.00  0.00           C
ATOM   1696  HB2 HIE X 108      29.616  27.046  24.737  1.00  0.00           H
ATOM   1697  HB3 HIE X 108      30.783  28.185  25.272  1.00  0.00           H
ATOM   1698  CG  HIE X 108      29.272  27.874  26.743  1.00  0.00           C
ATOM   1699  ND1 HIE X 108      28.396  26.981  27.357  1.00  0.00           N
ATOM   1700  CE1 HIE X 108      28.296  27.365  28.597  1.00  0.00           C
ATOM   1701  HE1 HIE X 108      27.833  26.813  29.401  1.00  0.00           H
ATOM   1702  NE2 HIE X 108      29.097  28.441  28.787  1.00  0.00           N
ATOM   1703  HE2 HIE X 108      29.343  28.867  29.670  1.00  0.00           H
ATOM   1704  CD2 HIE X 108      29.749  28.772  27.633  1.00  0.00           C
ATOM   1705  HD2 HIE X 108      30.351  29.641  27.413  1.00  0.00           H
ATOM   1706  C   HIE X 108      29.401  30.575  25.091  1.00  0.00           C
ATOM   1707  O   HIE X 108      28.542  31.245  25.726  1.00  0.00           O
ATOM   1708  N   PHE X 109      30.472  31.178  24.671  1.00  0.00           N
ATOM   1709  H   PHE X 109      30.995  30.599  24.029  1.00  0.00           H
ATOM   1710  CA  PHE X 109      30.685  32.611  24.818  1.00  0.00           C
ATOM   1711  HA  PHE X 109      30.882  32.821  25.869  1.00  0.00           H
ATOM   1712  CB  PHE X 109      31.976  32.966  24.140  1.00  0.00           C
ATOM   1713  HB2 PHE X 109      32.807  32.339  24.463  1.00  0.00           H
ATOM   1714  HB3 PHE X 109      31.955  32.845  23.057  1.00  0.00           H
ATOM   1715  CG  PHE X 109      32.509  34.342  24.469  1.00  0.00           C
ATOM   1716  CD1 PHE X 109      32.134  35.464  23.737  1.00  0.00           C
ATOM   1717  HD1 PHE X 109      31.445  35.224  22.941  1.00  0.00           H
ATOM   1718  CE1 PHE X 109      32.342  36.761  24.129  1.00  0.00           C
ATOM   1719  HE1 PHE X 109      31.856  37.604  23.660  1.00  0.00           H
ATOM   1720  CZ  PHE X 109      33.317  36.898  25.147  1.00  0.00           C
ATOM   1721  HZ  PHE X 109      33.565  37.920  25.394  1.00  0.00           H
ATOM   1722  CE2 PHE X 109      33.895  35.856  25.805  1.00  0.00           C
ATOM   1723  HE2 PHE X 109      34.641  35.932  26.582  1.00  0.00           H
ATOM   1724  CD2 PHE X 109      33.518  34.480  25.458  1.00  0.00           C
ATOM   1725  HD2 PHE X 109      33.952  33.685  26.047  1.00  0.00           H
ATOM   1726  C   PHE X 109      29.519  33.423  24.211  1.00  0.00           C
ATOM   1727  O   PHE X 109      29.129  34.408  24.910  1.00  0.00           O
ATOM   1728  N   GLN X 110      29.015  33.101  22.993  1.00  0.00           N
ATOM   1729  H   GLN X 110      29.519  32.343  22.555  1.00  0.00           H
ATOM   1730  CA  GLN X 110      27.936  33.829  22.191  1.00  0.00           C
ATOM   1731  HA  GLN X 110      28.264  34.855  22.032  1.00  0.00           H
ATOM   1732  CB  GLN X 110      27.635  33.110  20.833  1.00  0.00           C
ATOM   1733  HB2 GLN X 110      28.629  32.899  20.439  1.00  0.00           H
ATOM   1734  HB3 GLN X 110      27.109  32.170  21.000  1.00  0.00           H
ATOM   1735  CG  GLN X 110      26.745  34.036  19.965  1.00  0.00           C
ATOM   1736  HG2 GLN X 110      27.040  35.073  20.129  1.00  0.00           H
ATOM   1737  HG3 GLN X 110      26.953  33.953  18.898  1.00  0.00           H
ATOM   1738  CD  GLN X 110      25.175  33.943  20.151  1.00  0.00           C
ATOM   1739  OE1 GLN X 110      24.640  32.991  20.727  1.00  0.00           O
ATOM   1740  NE2 GLN X 110      24.422  34.764  19.558  1.00  0.00           N
ATOM   1741 HE21 GLN X 110      23.423  34.670  19.672  1.00  0.00           H
ATOM   1742 HE22 GLN X 110      24.773  35.606  19.124  1.00  0.00           H
ATOM   1743  C   GLN X 110      26.701  33.970  23.122  1.00  0.00           C
ATOM   1744  O   GLN X 110      26.220  35.074  23.239  1.00  0.00           O
ATOM   1745  N   GLN X 111      26.187  32.905  23.845  1.00  0.00           N
ATOM   1746  H   GLN X 111      26.362  31.989  23.456  1.00  0.00           H
ATOM   1747  CA  GLN X 111      25.121  33.042  24.752  1.00  0.00           C
ATOM   1748  HA  GLN X 111      24.372  33.624  24.215  1.00  0.00           H
ATOM   1749  CB  GLN X 111      24.592  31.620  25.134  1.00  0.00           C
ATOM   1750  HB2 GLN X 111      24.287  31.071  24.244  1.00  0.00           H
ATOM   1751  HB3 GLN X 111      25.454  31.074  25.518  1.00  0.00           H
ATOM   1752  CG  GLN X 111      23.468  31.508  26.136  1.00  0.00           C
ATOM   1753  HG2 GLN X 111      23.547  30.564  26.674  1.00  0.00           H
ATOM   1754  HG3 GLN X 111      23.540  32.182  26.989  1.00  0.00           H
ATOM   1755  CD  GLN X 111      22.032  31.574  25.620  1.00  0.00           C
ATOM   1756  OE1 GLN X 111      21.821  31.978  24.460  1.00  0.00           O
ATOM   1757  NE2 GLN X 111      21.087  31.129  26.353  1.00  0.00           N
ATOM   1758 HE21 GLN X 111      20.112  31.294  26.145  1.00  0.00           H
ATOM   1759 HE22 GLN X 111      21.279  30.710  27.252  1.00  0.00           H
ATOM   1760  C   GLN X 111      25.378  33.821  25.979  1.00  0.00           C
ATOM   1761  O   GLN X 111      24.711  34.818  26.231  1.00  0.00           O
ATOM   1762  N   VAL X 112      26.545  33.618  26.631  1.00  0.00           N
ATOM   1763  H   VAL X 112      27.041  32.757  26.444  1.00  0.00           H
ATOM   1764  CA  VAL X 112      26.975  34.498  27.761  1.00  0.00           C
ATOM   1765  HA  VAL X 112      26.233  34.488  28.559  1.00  0.00           H
ATOM   1766  CB  VAL X 112      28.322  34.083  28.449  1.00  0.00           C
ATOM   1767  HB  VAL X 112      29.152  34.128  27.744  1.00  0.00           H
ATOM   1768  CG1 VAL X 112      28.747  34.986  29.609  1.00  0.00           C
ATOM   1769 HG11 VAL X 112      28.027  34.809  30.409  1.00  0.00           H
ATOM   1770 HG12 VAL X 112      29.739  34.568  29.788  1.00  0.00           H
ATOM   1771 HG13 VAL X 112      28.833  36.008  29.238  1.00  0.00           H
ATOM   1772  CG2 VAL X 112      28.219  32.638  28.974  1.00  0.00           C
ATOM   1773 HG21 VAL X 112      29.056  32.266  29.565  1.00  0.00           H
ATOM   1774 HG22 VAL X 112      27.366  32.548  29.646  1.00  0.00           H
ATOM   1775 HG23 VAL X 112      27.999  32.015  28.108  1.00  0.00           H
ATOM   1776  C   VAL X 112      27.061  35.961  27.388  1.00  0.00           C
ATOM   1777  O   VAL X 112      26.496  36.821  28.122  1.00  0.00           O
ATOM   1778  N   ALA X 113      27.562  36.290  26.190  1.00  0.00           N
ATOM   1779  H   ALA X 113      28.126  35.622  25.683  1.00  0.00           H
ATOM   1780  CA  ALA X 113      27.747  37.715  25.743  1.00  0.00           C
ATOM   1781  HA  ALA X 113      28.110  38.291  26.594  1.00  0.00           H
ATOM   1782  CB  ALA X 113      28.807  37.757  24.604  1.00  0.00           C
ATOM   1783  HB1 ALA X 113      28.434  37.169  23.766  1.00  0.00           H
ATOM   1784  HB2 ALA X 113      29.084  38.756  24.267  1.00  0.00           H
ATOM   1785  HB3 ALA X 113      29.672  37.263  25.044  1.00  0.00           H
ATOM   1786  C   ALA X 113      26.483  38.299  25.166  1.00  0.00           C
ATOM   1787  O   ALA X 113      26.317  39.480  24.884  1.00  0.00           O
ATOM   1788  N   GLN X 114      25.469  37.495  25.080  1.00  0.00           N
ATOM   1789  H   GLN X 114      25.647  36.506  25.184  1.00  0.00           H
ATOM   1790  CA  GLN X 114      24.145  37.883  24.706  1.00  0.00           C
ATOM   1791  HA  GLN X 114      24.094  38.832  24.173  1.00  0.00           H
ATOM   1792  CB  GLN X 114      23.490  36.675  23.852  1.00  0.00           C
ATOM   1793  HB2 GLN X 114      24.020  36.311  22.972  1.00  0.00           H
ATOM   1794  HB3 GLN X 114      23.293  35.815  24.494  1.00  0.00           H
ATOM   1795  CG  GLN X 114      22.205  37.202  23.182  1.00  0.00           C
ATOM   1796  HG2 GLN X 114      21.693  36.322  22.794  1.00  0.00           H
ATOM   1797  HG3 GLN X 114      21.528  37.696  23.878  1.00  0.00           H
ATOM   1798  CD  GLN X 114      22.396  38.112  22.003  1.00  0.00           C
ATOM   1799  OE1 GLN X 114      23.462  38.594  21.710  1.00  0.00           O
ATOM   1800  NE2 GLN X 114      21.340  38.352  21.263  1.00  0.00           N
ATOM   1801 HE21 GLN X 114      21.357  39.009  20.495  1.00  0.00           H
ATOM   1802 HE22 GLN X 114      20.563  37.774  21.547  1.00  0.00           H
ATOM   1803  C   GLN X 114      23.315  38.259  25.987  1.00  0.00           C
ATOM   1804  O   GLN X 114      22.321  38.953  25.906  1.00  0.00           O
ATOM   1805  N   LYS X 115      23.825  37.836  27.172  1.00  0.00           N
ATOM   1806  H   LYS X 115      24.684  37.340  26.978  1.00  0.00           H
ATOM   1807  CA  LYS X 115      23.233  38.012  28.555  1.00  0.00           C
ATOM   1808  HA  LYS X 115      22.194  38.329  28.463  1.00  0.00           H
ATOM   1809  CB  LYS X 115      23.318  36.725  29.363  1.00  0.00           C
ATOM   1810  HB2 LYS X 115      24.366  36.436  29.435  1.00  0.00           H
ATOM   1811  HB3 LYS X 115      23.073  36.937  30.404  1.00  0.00           H
ATOM   1812  CG  LYS X 115      22.406  35.602  28.876  1.00  0.00           C
ATOM   1813  HG2 LYS X 115      21.344  35.803  29.021  1.00  0.00           H
ATOM   1814  HG3 LYS X 115      22.468  35.432  27.802  1.00  0.00           H
ATOM   1815  CD  LYS X 115      22.788  34.268  29.535  1.00  0.00           C
ATOM   1816  HD2 LYS X 115      23.745  33.912  29.152  1.00  0.00           H
ATOM   1817  HD3 LYS X 115      22.995  34.535  30.571  1.00  0.00           H
ATOM   1818  CE  LYS X 115      21.815  33.168  29.327  1.00  0.00           C
ATOM   1819  HE2 LYS X 115      20.878  33.524  29.753  1.00  0.00           H
ATOM   1820  HE3 LYS X 115      21.702  32.981  28.260  1.00  0.00           H
ATOM   1821  NZ  LYS X 115      22.292  31.897  29.910  1.00  0.00           N
ATOM   1822  HZ1 LYS X 115      22.311  31.992  30.916  1.00  0.00           H
ATOM   1823  HZ2 LYS X 115      21.826  31.022  29.720  1.00  0.00           H
ATOM   1824  HZ3 LYS X 115      23.240  31.669  29.647  1.00  0.00           H
ATOM   1825  C   LYS X 115      23.954  39.166  29.237  1.00  0.00           C
ATOM   1826  O   LYS X 115      23.286  40.194  29.562  1.00  0.00           O
ATOM   1827  N   PHE X 116      25.316  38.946  29.528  1.00  0.00           N
ATOM   1828  H   PHE X 116      25.690  38.080  29.169  1.00  0.00           H
ATOM   1829  CA  PHE X 116      26.152  39.874  30.247  1.00  0.00           C
ATOM   1830  HA  PHE X 116      25.459  40.274  30.987  1.00  0.00           H
ATOM   1831  CB  PHE X 116      27.209  39.100  31.005  1.00  0.00           C
ATOM   1832  HB2 PHE X 116      27.861  38.602  30.288  1.00  0.00           H
ATOM   1833  HB3 PHE X 116      27.765  39.873  31.535  1.00  0.00           H
ATOM   1834  CG  PHE X 116      26.550  38.209  32.015  1.00  0.00           C
ATOM   1835  CD1 PHE X 116      26.175  38.718  33.299  1.00  0.00           C
ATOM   1836  HD1 PHE X 116      26.454  39.735  33.533  1.00  0.00           H
ATOM   1837  CE1 PHE X 116      25.686  37.807  34.230  1.00  0.00           C
ATOM   1838  HE1 PHE X 116      25.467  38.062  35.256  1.00  0.00           H
ATOM   1839  CZ  PHE X 116      25.561  36.438  33.844  1.00  0.00           C
ATOM   1840  HZ  PHE X 116      25.342  35.639  34.536  1.00  0.00           H
ATOM   1841  CE2 PHE X 116      25.832  35.937  32.546  1.00  0.00           C
ATOM   1842  HE2 PHE X 116      25.683  34.876  32.417  1.00  0.00           H
ATOM   1843  CD2 PHE X 116      26.277  36.852  31.600  1.00  0.00           C
ATOM   1844  HD2 PHE X 116      26.606  36.477  30.642  1.00  0.00           H
ATOM   1845  C   PHE X 116      26.701  40.998  29.389  1.00  0.00           C
ATOM   1846  O   PHE X 116      27.803  40.884  28.855  1.00  0.00           O
ATOM   1847  N   GLN X 117      25.972  42.042  29.192  1.00  0.00           N
ATOM   1848  H   GLN X 117      25.099  42.155  29.688  1.00  0.00           H
ATOM   1849  CA  GLN X 117      26.466  43.121  28.374  1.00  0.00           C
ATOM   1850  HA  GLN X 117      26.979  42.709  27.505  1.00  0.00           H
ATOM   1851  CB  GLN X 117      25.244  43.819  27.749  1.00  0.00           C
ATOM   1852  HB2 GLN X 117      24.673  44.358  28.505  1.00  0.00           H
ATOM   1853  HB3 GLN X 117      25.633  44.471  26.967  1.00  0.00           H
ATOM   1854  CG  GLN X 117      24.342  42.713  27.057  1.00  0.00           C
ATOM   1855  HG2 GLN X 117      25.001  41.961  26.625  1.00  0.00           H
ATOM   1856  HG3 GLN X 117      23.641  42.326  27.796  1.00  0.00           H
ATOM   1857  CD  GLN X 117      23.529  43.280  25.858  1.00  0.00           C
ATOM   1858  OE1 GLN X 117      24.037  43.376  24.750  1.00  0.00           O
ATOM   1859  NE2 GLN X 117      22.428  43.926  26.028  1.00  0.00           N
ATOM   1860 HE21 GLN X 117      22.001  44.180  25.149  1.00  0.00           H
ATOM   1861 HE22 GLN X 117      21.934  44.144  26.882  1.00  0.00           H
ATOM   1862  C   GLN X 117      27.292  44.164  29.086  1.00  0.00           C
ATOM   1863  O   GLN X 117      27.214  44.307  30.310  1.00  0.00           O
ATOM   1864  N   GLY X 118      28.041  45.000  28.345  1.00  0.00           N
ATOM   1865  H   GLY X 118      28.032  44.847  27.346  1.00  0.00           H
ATOM   1866  CA  GLY X 118      28.574  46.253  28.933  1.00  0.00           C
ATOM   1867  HA2 GLY X 118      28.993  46.871  28.139  1.00  0.00           H
ATOM   1868  HA3 GLY X 118      27.699  46.670  29.429  1.00  0.00           H
ATOM   1869  C   GLY X 118      29.794  46.058  29.794  1.00  0.00           C
ATOM   1870  O   GLY X 118      30.317  47.101  30.274  1.00  0.00           O
ATOM   1871  N   VAL X 119      30.317  44.824  30.019  1.00  0.00           N
ATOM   1872  H   VAL X 119      29.771  44.055  29.659  1.00  0.00           H
ATOM   1873  CA  VAL X 119      31.510  44.420  30.727  1.00  0.00           C
ATOM   1874  HA  VAL X 119      31.438  44.692  31.781  1.00  0.00           H
ATOM   1875  CB  VAL X 119      31.637  42.882  30.554  1.00  0.00           C
ATOM   1876  HB  VAL X 119      31.744  42.650  29.494  1.00  0.00           H
ATOM   1877  CG1 VAL X 119      32.811  42.371  31.371  1.00  0.00           C
ATOM   1878 HG11 VAL X 119      32.876  41.283  31.339  1.00  0.00           H
ATOM   1879 HG12 VAL X 119      33.705  42.780  30.902  1.00  0.00           H
ATOM   1880 HG13 VAL X 119      32.663  42.716  32.396  1.00  0.00           H
ATOM   1881  CG2 VAL X 119      30.389  42.191  31.131  1.00  0.00           C
ATOM   1882 HG21 VAL X 119      30.591  41.165  31.440  1.00  0.00           H
ATOM   1883 HG22 VAL X 119      30.002  42.691  32.019  1.00  0.00           H
ATOM   1884 HG23 VAL X 119      29.669  42.290  30.320  1.00  0.00           H
ATOM   1885  C   VAL X 119      32.732  45.119  30.139  1.00  0.00           C
ATOM   1886  O   VAL X 119      33.044  44.907  28.973  1.00  0.00           O
ATOM   1887  N   ARG X 120      33.408  45.943  30.913  1.00  0.00           N
ATOM   1888  H   ARG X 120      33.015  45.975  31.843  1.00  0.00           H
ATOM   1889  CA  ARG X 120      34.646  46.657  30.620  1.00  0.00           C
ATOM   1890  HA  ARG X 120      35.189  46.042  29.903  1.00  0.00           H
ATOM   1891  CB  ARG X 120      34.432  48.025  30.056  1.00  0.00           C
ATOM   1892  HB2 ARG X 120      33.986  48.632  30.844  1.00  0.00           H
ATOM   1893  HB3 ARG X 120      35.398  48.474  29.825  1.00  0.00           H
ATOM   1894  CG  ARG X 120      33.497  48.040  28.807  1.00  0.00           C
ATOM   1895  HG2 ARG X 120      33.851  47.352  28.038  1.00  0.00           H
ATOM   1896  HG3 ARG X 120      32.519  47.719  29.163  1.00  0.00           H
ATOM   1897  CD  ARG X 120      33.463  49.435  28.256  1.00  0.00           C
ATOM   1898  HD2 ARG X 120      33.250  50.114  29.081  1.00  0.00           H
ATOM   1899  HD3 ARG X 120      34.405  49.721  27.789  1.00  0.00           H
ATOM   1900  NE  ARG X 120      32.391  49.638  27.262  1.00  0.00           N
ATOM   1901  HE  ARG X 120      31.550  49.180  27.582  1.00  0.00           H
ATOM   1902  CZ  ARG X 120      32.365  50.463  26.213  1.00  0.00           C
ATOM   1903  NH1 ARG X 120      33.428  51.128  25.989  1.00  0.00           N
ATOM   1904 HH11 ARG X 120      34.195  51.030  26.639  1.00  0.00           H
ATOM   1905 HH12 ARG X 120      33.558  51.715  25.177  1.00  0.00           H
ATOM   1906  NH2 ARG X 120      31.247  50.675  25.575  1.00  0.00           N
ATOM   1907 HH21 ARG X 120      30.389  50.165  25.726  1.00  0.00           H
ATOM   1908 HH22 ARG X 120      31.259  51.484  24.970  1.00  0.00           H
ATOM   1909  C   ARG X 120      35.454  46.549  31.919  1.00  0.00           C
ATOM   1910  O   ARG X 120      34.947  46.588  33.083  1.00  0.00           O
ATOM   1911  N   LEU X 121      36.749  46.418  31.817  1.00  0.00           N
ATOM   1912  H   LEU X 121      37.179  46.549  30.913  1.00  0.00           H
ATOM   1913  CA  LEU X 121      37.619  46.529  33.020  1.00  0.00           C
ATOM   1914  HA  LEU X 121      37.144  46.137  33.919  1.00  0.00           H
ATOM   1915  CB  LEU X 121      38.780  45.553  32.732  1.00  0.00           C
ATOM   1916  HB2 LEU X 121      39.249  45.858  31.797  1.00  0.00           H
ATOM   1917  HB3 LEU X 121      39.542  45.790  33.474  1.00  0.00           H
ATOM   1918  CG  LEU X 121      38.581  44.052  32.613  1.00  0.00           C
ATOM   1919  HG  LEU X 121      37.944  43.831  31.757  1.00  0.00           H
ATOM   1920  CD1 LEU X 121      39.960  43.327  32.407  1.00  0.00           C
ATOM   1921 HD11 LEU X 121      39.737  42.312  32.080  1.00  0.00           H
ATOM   1922 HD12 LEU X 121      40.461  43.879  31.613  1.00  0.00           H
ATOM   1923 HD13 LEU X 121      40.556  43.482  33.307  1.00  0.00           H
ATOM   1924  CD2 LEU X 121      37.868  43.505  33.832  1.00  0.00           C
ATOM   1925 HD21 LEU X 121      38.292  43.879  34.764  1.00  0.00           H
ATOM   1926 HD22 LEU X 121      36.830  43.830  33.760  1.00  0.00           H
ATOM   1927 HD23 LEU X 121      37.948  42.419  33.808  1.00  0.00           H
ATOM   1928  C   LEU X 121      38.091  47.972  33.212  1.00  0.00           C
ATOM   1929  O   LEU X 121      37.789  48.796  32.298  1.00  0.00           O
ATOM   1930  N   LEU X 122      38.781  48.367  34.241  1.00  0.00           N
ATOM   1931  H   LEU X 122      38.890  47.687  34.980  1.00  0.00           H
ATOM   1932  CA  LEU X 122      39.137  49.738  34.612  1.00  0.00           C
ATOM   1933  HA  LEU X 122      38.529  50.520  34.157  1.00  0.00           H
ATOM   1934  CB  LEU X 122      38.701  49.935  36.042  1.00  0.00           C
ATOM   1935  HB2 LEU X 122      39.349  49.295  36.641  1.00  0.00           H
ATOM   1936  HB3 LEU X 122      38.874  50.949  36.400  1.00  0.00           H
ATOM   1937  CG  LEU X 122      37.240  49.395  36.396  1.00  0.00           C
ATOM   1938  HG  LEU X 122      37.061  48.407  35.971  1.00  0.00           H
ATOM   1939  CD1 LEU X 122      37.103  49.169  37.954  1.00  0.00           C
ATOM   1940 HD11 LEU X 122      36.167  48.651  38.159  1.00  0.00           H
ATOM   1941 HD12 LEU X 122      37.887  48.531  38.362  1.00  0.00           H
ATOM   1942 HD13 LEU X 122      37.234  50.107  38.495  1.00  0.00           H
ATOM   1943  CD2 LEU X 122      36.164  50.373  35.841  1.00  0.00           C
ATOM   1944 HD21 LEU X 122      35.131  50.184  36.132  1.00  0.00           H
ATOM   1945 HD22 LEU X 122      36.341  51.314  36.361  1.00  0.00           H
ATOM   1946 HD23 LEU X 122      36.165  50.630  34.782  1.00  0.00           H
ATOM   1947  C   LEU X 122      40.556  49.953  34.385  1.00  0.00           C
ATOM   1948  O   LEU X 122      41.426  49.016  34.592  1.00  0.00           O
ATOM   1949  N   ARG X 123      40.893  51.211  34.053  1.00  0.00           N
ATOM   1950  H   ARG X 123      40.150  51.845  33.796  1.00  0.00           H
ATOM   1951  CA  ARG X 123      42.304  51.568  33.886  1.00  0.00           C
ATOM   1952  HA  ARG X 123      42.887  50.713  33.544  1.00  0.00           H
ATOM   1953  CB  ARG X 123      42.558  52.713  32.869  1.00  0.00           C
ATOM   1954  HB2 ARG X 123      41.988  53.580  33.203  1.00  0.00           H
ATOM   1955  HB3 ARG X 123      43.617  52.968  32.906  1.00  0.00           H
ATOM   1956  CG  ARG X 123      42.039  52.340  31.477  1.00  0.00           C
ATOM   1957  HG2 ARG X 123      42.290  51.294  31.301  1.00  0.00           H
ATOM   1958  HG3 ARG X 123      40.964  52.486  31.375  1.00  0.00           H
ATOM   1959  CD  ARG X 123      42.690  53.158  30.380  1.00  0.00           C
ATOM   1960  HD2 ARG X 123      42.336  54.188  30.386  1.00  0.00           H
ATOM   1961  HD3 ARG X 123      43.765  53.241  30.536  1.00  0.00           H
ATOM   1962  NE  ARG X 123      42.452  52.571  29.072  1.00  0.00           N
ATOM   1963  HE  ARG X 123      43.204  52.132  28.561  1.00  0.00           H
ATOM   1964  CZ  ARG X 123      41.530  52.932  28.159  1.00  0.00           C
ATOM   1965  NH1 ARG X 123      40.518  53.618  28.434  1.00  0.00           N
ATOM   1966 HH11 ARG X 123      40.316  54.087  29.306  1.00  0.00           H
ATOM   1967 HH12 ARG X 123      39.810  53.671  27.716  1.00  0.00           H
ATOM   1968  NH2 ARG X 123      41.541  52.480  26.894  1.00  0.00           N
ATOM   1969 HH21 ARG X 123      42.200  51.777  26.593  1.00  0.00           H
ATOM   1970 HH22 ARG X 123      40.927  52.910  26.215  1.00  0.00           H
ATOM   1971  C   ARG X 123      42.857  52.034  35.222  1.00  0.00           C
ATOM   1972  O   ARG X 123      43.177  53.206  35.519  1.00  0.00           O
ATOM   1973  N   GLN X 124      43.239  51.083  36.077  1.00  0.00           N
ATOM   1974  H   GLN X 124      43.268  50.182  35.623  1.00  0.00           H
ATOM   1975  CA  GLN X 124      43.861  51.218  37.353  1.00  0.00           C
ATOM   1976  HA  GLN X 124      43.355  52.024  37.884  1.00  0.00           H
ATOM   1977  CB  GLN X 124      43.846  49.856  38.073  1.00  0.00           C
ATOM   1978  HB2 GLN X 124      43.000  49.325  37.636  1.00  0.00           H
ATOM   1979  HB3 GLN X 124      44.745  49.309  37.788  1.00  0.00           H
ATOM   1980  CG  GLN X 124      43.558  49.900  39.534  1.00  0.00           C
ATOM   1981  HG2 GLN X 124      44.431  50.175  40.125  1.00  0.00           H
ATOM   1982  HG3 GLN X 124      42.761  50.555  39.884  1.00  0.00           H
ATOM   1983  CD  GLN X 124      43.241  48.572  40.061  1.00  0.00           C
ATOM   1984  OE1 GLN X 124      43.348  47.549  39.420  1.00  0.00           O
ATOM   1985  NE2 GLN X 124      43.018  48.459  41.322  1.00  0.00           N
ATOM   1986 HE21 GLN X 124      42.591  47.580  41.581  1.00  0.00           H
ATOM   1987 HE22 GLN X 124      42.854  49.314  41.834  1.00  0.00           H
ATOM   1988  C   GLN X 124      45.264  51.836  37.225  1.00  0.00           C
ATOM   1989  O   GLN X 124      46.026  51.463  36.279  1.00  0.00           O
ATOM   1990  N   ASP X 125      45.604  52.720  38.168  1.00  0.00           N
ATOM   1991  H   ASP X 125      44.792  53.049  38.672  1.00  0.00           H
ATOM   1992  CA  ASP X 125      46.989  53.125  38.503  1.00  0.00           C
ATOM   1993  HA  ASP X 125      47.403  53.605  37.616  1.00  0.00           H
ATOM   1994  CB  ASP X 125      46.918  54.210  39.499  1.00  0.00           C
ATOM   1995  HB2 ASP X 125      46.571  53.792  40.443  1.00  0.00           H
ATOM   1996  HB3 ASP X 125      47.980  54.379  39.675  1.00  0.00           H
ATOM   1997  CG  ASP X 125      46.276  55.536  39.089  1.00  0.00           C
ATOM   1998  OD1 ASP X 125      45.986  55.811  37.913  1.00  0.00           O
ATOM   1999  OD2 ASP X 125      46.109  56.451  39.945  1.00  0.00           O
ATOM   2000  C   ASP X 125      47.874  51.910  38.809  1.00  0.00           C
ATOM   2001  O   ASP X 125      47.502  51.013  39.643  1.00  0.00           O
ATOM   2002  N   PRO X 126      49.109  51.672  38.279  1.00  0.00           N
ATOM   2003  CD  PRO X 126      49.772  52.494  37.210  1.00  0.00           C
ATOM   2004  HD2 PRO X 126      49.855  53.547  37.479  1.00  0.00           H
ATOM   2005  HD3 PRO X 126      49.183  52.431  36.294  1.00  0.00           H
ATOM   2006  CG  PRO X 126      51.125  51.912  37.004  1.00  0.00           C
ATOM   2007  HG2 PRO X 126      51.822  52.497  37.604  1.00  0.00           H
ATOM   2008  HG3 PRO X 126      51.266  51.834  35.926  1.00  0.00           H
ATOM   2009  CB  PRO X 126      51.059  50.512  37.511  1.00  0.00           C
ATOM   2010  HB2 PRO X 126      51.963  50.284  38.075  1.00  0.00           H
ATOM   2011  HB3 PRO X 126      50.915  49.689  36.811  1.00  0.00           H
ATOM   2012  CA  PRO X 126      49.913  50.465  38.548  1.00  0.00           C
ATOM   2013  HA  PRO X 126      49.238  49.668  38.235  1.00  0.00           H
ATOM   2014  C   PRO X 126      50.197  50.112  39.985  1.00  0.00           C
ATOM   2015  O   PRO X 126      50.233  48.973  40.359  1.00  0.00           O
ATOM   2016  N   ILE X 127      50.567  51.139  40.777  1.00  0.00           N
ATOM   2017  H   ILE X 127      50.699  52.021  40.304  1.00  0.00           H
ATOM   2018  CA  ILE X 127      50.882  50.984  42.148  1.00  0.00           C
ATOM   2019  HA  ILE X 127      51.689  50.257  42.239  1.00  0.00           H
ATOM   2020  CB  ILE X 127      51.480  52.297  42.598  1.00  0.00           C
ATOM   2021  HB  ILE X 127      50.800  53.140  42.477  1.00  0.00           H
ATOM   2022  CG2 ILE X 127      51.832  52.398  44.159  1.00  0.00           C
ATOM   2023 HG21 ILE X 127      50.930  52.098  44.694  1.00  0.00           H
ATOM   2024 HG22 ILE X 127      52.656  51.799  44.546  1.00  0.00           H
ATOM   2025 HG23 ILE X 127      51.958  53.448  44.427  1.00  0.00           H
ATOM   2026  CG1 ILE X 127      52.705  52.609  41.829  1.00  0.00           C
ATOM   2027 HG12 ILE X 127      53.496  51.916  42.115  1.00  0.00           H
ATOM   2028 HG13 ILE X 127      52.581  52.619  40.747  1.00  0.00           H
ATOM   2029  CD1 ILE X 127      53.224  54.081  41.963  1.00  0.00           C
ATOM   2030 HD11 ILE X 127      53.591  54.304  42.965  1.00  0.00           H
ATOM   2031 HD12 ILE X 127      54.085  54.314  41.337  1.00  0.00           H
ATOM   2032 HD13 ILE X 127      52.448  54.825  41.778  1.00  0.00           H
ATOM   2033  C   ILE X 127      49.681  50.601  42.989  1.00  0.00           C
ATOM   2034  O   ILE X 127      49.819  49.773  43.906  1.00  0.00           O
ATOM   2035  N   GLU X 128      48.462  51.073  42.669  1.00  0.00           N
ATOM   2036  H   GLU X 128      48.387  51.786  41.956  1.00  0.00           H
ATOM   2037  CA  GLU X 128      47.152  50.642  43.223  1.00  0.00           C
ATOM   2038  HA  GLU X 128      47.097  50.686  44.311  1.00  0.00           H
ATOM   2039  CB  GLU X 128      46.086  51.770  42.992  1.00  0.00           C
ATOM   2040  HB2 GLU X 128      46.494  52.739  43.280  1.00  0.00           H
ATOM   2041  HB3 GLU X 128      45.843  51.940  41.942  1.00  0.00           H
ATOM   2042  CG  GLU X 128      44.843  51.529  43.799  1.00  0.00           C
ATOM   2043  HG2 GLU X 128      44.848  50.517  44.205  1.00  0.00           H
ATOM   2044  HG3 GLU X 128      44.855  52.214  44.647  1.00  0.00           H
ATOM   2045  CD  GLU X 128      43.526  51.735  42.973  1.00  0.00           C
ATOM   2046  OE1 GLU X 128      42.690  50.805  42.901  1.00  0.00           O
ATOM   2047  OE2 GLU X 128      43.424  52.840  42.447  1.00  0.00           O
ATOM   2048  C   GLU X 128      46.789  49.224  42.768  1.00  0.00           C
ATOM   2049  O   GLU X 128      46.396  48.371  43.586  1.00  0.00           O
ATOM   2050  N   CYS X 129      46.995  48.850  41.474  1.00  0.00           N
ATOM   2051  H   CYS X 129      47.276  49.526  40.779  1.00  0.00           H
ATOM   2052  CA  CYS X 129      46.688  47.521  41.001  1.00  0.00           C
ATOM   2053  HA  CYS X 129      45.707  47.083  41.180  1.00  0.00           H
ATOM   2054  CB  CYS X 129      46.954  47.611  39.495  1.00  0.00           C
ATOM   2055  HB2 CYS X 129      46.363  48.423  39.071  1.00  0.00           H
ATOM   2056  HB3 CYS X 129      47.986  47.783  39.193  1.00  0.00           H
ATOM   2057  SG  CYS X 129      46.473  46.043  38.593  1.00  0.00           S
ATOM   2058  HG  CYS X 129      45.236  46.129  39.089  1.00  0.00           H
ATOM   2059  C   CYS X 129      47.617  46.498  41.718  1.00  0.00           C
ATOM   2060  O   CYS X 129      47.080  45.517  42.198  1.00  0.00           O
ATOM   2061  N   LEU X 130      48.983  46.699  41.804  1.00  0.00           N
ATOM   2062  H   LEU X 130      49.445  47.419  41.267  1.00  0.00           H
ATOM   2063  CA  LEU X 130      49.922  45.952  42.523  1.00  0.00           C
ATOM   2064  HA  LEU X 130      49.909  45.007  41.980  1.00  0.00           H
ATOM   2065  CB  LEU X 130      51.326  46.663  42.402  1.00  0.00           C
ATOM   2066  HB2 LEU X 130      51.582  46.800  41.352  1.00  0.00           H
ATOM   2067  HB3 LEU X 130      51.229  47.676  42.790  1.00  0.00           H
ATOM   2068  CG  LEU X 130      52.412  45.822  43.108  1.00  0.00           C
ATOM   2069  HG  LEU X 130      52.202  44.775  42.885  1.00  0.00           H
ATOM   2070  CD1 LEU X 130      53.843  46.141  42.544  1.00  0.00           C
ATOM   2071 HD11 LEU X 130      54.070  47.174  42.810  1.00  0.00           H
ATOM   2072 HD12 LEU X 130      54.683  45.576  42.950  1.00  0.00           H
ATOM   2073 HD13 LEU X 130      53.850  46.123  41.454  1.00  0.00           H
ATOM   2074  CD2 LEU X 130      52.633  45.931  44.621  1.00  0.00           C
ATOM   2075 HD21 LEU X 130      53.462  45.282  44.906  1.00  0.00           H
ATOM   2076 HD22 LEU X 130      53.023  46.916  44.881  1.00  0.00           H
ATOM   2077 HD23 LEU X 130      51.784  45.560  45.194  1.00  0.00           H
ATOM   2078  C   LEU X 130      49.412  45.726  44.005  1.00  0.00           C
ATOM   2079  O   LEU X 130      49.252  44.574  44.478  1.00  0.00           O
ATOM   2080  N   PHE X 131      49.064  46.771  44.681  1.00  0.00           N
ATOM   2081  H   PHE X 131      49.074  47.718  44.327  1.00  0.00           H
ATOM   2082  CA  PHE X 131      48.541  46.647  46.066  1.00  0.00           C
ATOM   2083  HA  PHE X 131      49.297  46.201  46.713  1.00  0.00           H
ATOM   2084  CB  PHE X 131      48.234  48.074  46.588  1.00  0.00           C
ATOM   2085  HB2 PHE X 131      49.183  48.604  46.500  1.00  0.00           H
ATOM   2086  HB3 PHE X 131      47.435  48.552  46.021  1.00  0.00           H
ATOM   2087  CG  PHE X 131      47.780  48.050  48.072  1.00  0.00           C
ATOM   2088  CD1 PHE X 131      48.742  47.908  49.026  1.00  0.00           C
ATOM   2089  HD1 PHE X 131      49.805  47.977  48.848  1.00  0.00           H
ATOM   2090  CE1 PHE X 131      48.393  47.759  50.369  1.00  0.00           C
ATOM   2091  HE1 PHE X 131      49.161  47.816  51.126  1.00  0.00           H
ATOM   2092  CZ  PHE X 131      47.006  47.629  50.684  1.00  0.00           C
ATOM   2093  HZ  PHE X 131      46.616  47.512  51.685  1.00  0.00           H
ATOM   2094  CE2 PHE X 131      46.033  47.726  49.672  1.00  0.00           C
ATOM   2095  HE2 PHE X 131      44.978  47.631  49.881  1.00  0.00           H
ATOM   2096  CD2 PHE X 131      46.428  47.870  48.372  1.00  0.00           C
ATOM   2097  HD2 PHE X 131      45.771  47.854  47.516  1.00  0.00           H
ATOM   2098  C   PHE X 131      47.349  45.642  46.130  1.00  0.00           C
ATOM   2099  O   PHE X 131      47.437  44.748  46.883  1.00  0.00           O
ATOM   2100  N   SER X 132      46.262  46.019  45.344  1.00  0.00           N
ATOM   2101  H   SER X 132      46.340  46.757  44.659  1.00  0.00           H
ATOM   2102  CA  SER X 132      44.976  45.350  45.489  1.00  0.00           C
ATOM   2103  HA  SER X 132      44.735  45.304  46.552  1.00  0.00           H
ATOM   2104  CB  SER X 132      43.874  46.127  44.687  1.00  0.00           C
ATOM   2105  HB2 SER X 132      43.887  45.761  43.660  1.00  0.00           H
ATOM   2106  HB3 SER X 132      42.942  45.872  45.190  1.00  0.00           H
ATOM   2107  OG  SER X 132      44.040  47.554  44.706  1.00  0.00           O
ATOM   2108  HG  SER X 132      44.628  47.840  44.004  1.00  0.00           H
ATOM   2109  C   SER X 132      45.029  43.862  45.000  1.00  0.00           C
ATOM   2110  O   SER X 132      44.287  43.087  45.678  1.00  0.00           O
ATOM   2111  N   PHE X 133      45.899  43.485  44.017  1.00  0.00           N
ATOM   2112  H   PHE X 133      46.346  44.303  43.629  1.00  0.00           H
ATOM   2113  CA  PHE X 133      46.113  42.112  43.506  1.00  0.00           C
ATOM   2114  HA  PHE X 133      45.184  41.569  43.685  1.00  0.00           H
ATOM   2115  CB  PHE X 133      46.370  42.184  42.040  1.00  0.00           C
ATOM   2116  HB2 PHE X 133      46.886  43.106  41.770  1.00  0.00           H
ATOM   2117  HB3 PHE X 133      47.024  41.338  41.832  1.00  0.00           H
ATOM   2118  CG  PHE X 133      45.131  42.251  41.254  1.00  0.00           C
ATOM   2119  CD1 PHE X 133      44.323  41.096  40.977  1.00  0.00           C
ATOM   2120  HD1 PHE X 133      44.674  40.149  41.357  1.00  0.00           H
ATOM   2121  CE1 PHE X 133      43.039  41.171  40.430  1.00  0.00           C
ATOM   2122  HE1 PHE X 133      42.376  40.318  40.423  1.00  0.00           H
ATOM   2123  CZ  PHE X 133      42.646  42.455  39.982  1.00  0.00           C
ATOM   2124  HZ  PHE X 133      41.649  42.613  39.597  1.00  0.00           H
ATOM   2125  CE2 PHE X 133      43.462  43.588  40.129  1.00  0.00           C
ATOM   2126  HE2 PHE X 133      43.031  44.550  39.896  1.00  0.00           H
ATOM   2127  CD2 PHE X 133      44.718  43.452  40.773  1.00  0.00           C
ATOM   2128  HD2 PHE X 133      45.329  44.300  41.047  1.00  0.00           H
ATOM   2129  C   PHE X 133      47.209  41.304  44.326  1.00  0.00           C
ATOM   2130  O   PHE X 133      47.114  40.082  44.243  1.00  0.00           O
ATOM   2131  N   ILE X 134      47.958  41.996  45.128  1.00  0.00           N
ATOM   2132  H   ILE X 134      47.931  42.994  44.970  1.00  0.00           H
ATOM   2133  CA  ILE X 134      48.769  41.363  46.217  1.00  0.00           C
ATOM   2134  HA  ILE X 134      49.026  40.366  45.858  1.00  0.00           H
ATOM   2135  CB  ILE X 134      49.994  42.275  46.630  1.00  0.00           C
ATOM   2136  HB  ILE X 134      49.708  43.325  46.562  1.00  0.00           H
ATOM   2137  CG2 ILE X 134      50.578  42.000  48.045  1.00  0.00           C
ATOM   2138 HG21 ILE X 134      49.835  42.161  48.827  1.00  0.00           H
ATOM   2139 HG22 ILE X 134      50.748  40.924  48.041  1.00  0.00           H
ATOM   2140 HG23 ILE X 134      51.469  42.597  48.242  1.00  0.00           H
ATOM   2141  CG1 ILE X 134      51.146  41.920  45.611  1.00  0.00           C
ATOM   2142 HG12 ILE X 134      51.377  40.857  45.539  1.00  0.00           H
ATOM   2143 HG13 ILE X 134      50.800  42.068  44.588  1.00  0.00           H
ATOM   2144  CD1 ILE X 134      52.454  42.686  45.766  1.00  0.00           C
ATOM   2145 HD11 ILE X 134      53.298  42.194  46.250  1.00  0.00           H
ATOM   2146 HD12 ILE X 134      52.759  42.955  44.755  1.00  0.00           H
ATOM   2147 HD13 ILE X 134      52.278  43.572  46.374  1.00  0.00           H
ATOM   2148  C   ILE X 134      47.896  41.043  47.447  1.00  0.00           C
ATOM   2149  O   ILE X 134      47.863  39.953  47.988  1.00  0.00           O
ATOM   2150  N   CYS X 135      47.122  42.042  47.864  1.00  0.00           N
ATOM   2151  H   CYS X 135      47.207  42.872  47.295  1.00  0.00           H
ATOM   2152  CA  CYS X 135      46.437  42.049  49.136  1.00  0.00           C
ATOM   2153  HA  CYS X 135      47.140  41.574  49.820  1.00  0.00           H
ATOM   2154  CB  CYS X 135      46.253  43.544  49.600  1.00  0.00           C
ATOM   2155  HB2 CYS X 135      45.822  44.095  48.764  1.00  0.00           H
ATOM   2156  HB3 CYS X 135      45.633  43.679  50.486  1.00  0.00           H
ATOM   2157  SG  CYS X 135      47.969  44.043  49.810  1.00  0.00           S
ATOM   2158  HG  CYS X 135      48.197  44.160  48.499  1.00  0.00           H
ATOM   2159  C   CYS X 135      45.112  41.262  49.105  1.00  0.00           C
ATOM   2160  O   CYS X 135      44.633  40.856  50.154  1.00  0.00           O
ATOM   2161  N   SER X 136      44.524  41.073  47.940  1.00  0.00           N
ATOM   2162  H   SER X 136      44.850  41.652  47.178  1.00  0.00           H
ATOM   2163  CA  SER X 136      43.232  40.405  47.818  1.00  0.00           C
ATOM   2164  HA  SER X 136      42.504  40.696  48.575  1.00  0.00           H
ATOM   2165  CB  SER X 136      42.687  40.756  46.360  1.00  0.00           C
ATOM   2166  HB2 SER X 136      41.743  40.288  46.082  1.00  0.00           H
ATOM   2167  HB3 SER X 136      42.427  41.808  46.250  1.00  0.00           H
ATOM   2168  OG  SER X 136      43.613  40.434  45.302  1.00  0.00           O
ATOM   2169  HG  SER X 136      43.527  41.118  44.634  1.00  0.00           H
ATOM   2170  C   SER X 136      43.336  38.835  47.838  1.00  0.00           C
ATOM   2171  O   SER X 136      42.306  38.165  48.103  1.00  0.00           O
ATOM   2172  N   SER X 137      44.614  38.294  47.892  1.00  0.00           N
ATOM   2173  H   SER X 137      45.394  38.935  47.907  1.00  0.00           H
ATOM   2174  CA  SER X 137      44.848  36.902  48.104  1.00  0.00           C
ATOM   2175  HA  SER X 137      44.123  36.403  47.461  1.00  0.00           H
ATOM   2176  CB  SER X 137      46.258  36.515  47.675  1.00  0.00           C
ATOM   2177  HB2 SER X 137      46.933  37.210  48.177  1.00  0.00           H
ATOM   2178  HB3 SER X 137      46.521  35.507  47.996  1.00  0.00           H
ATOM   2179  OG  SER X 137      46.222  36.670  46.292  1.00  0.00           O
ATOM   2180  HG  SER X 137      47.035  36.375  45.874  1.00  0.00           H
ATOM   2181  C   SER X 137      44.433  36.445  49.524  1.00  0.00           C
ATOM   2182  O   SER X 137      44.816  37.131  50.476  1.00  0.00           O
ATOM   2183  N   ASN X 138      43.574  35.416  49.580  1.00  0.00           N
ATOM   2184  H   ASN X 138      43.334  34.931  48.728  1.00  0.00           H
ATOM   2185  CA  ASN X 138      42.909  34.869  50.811  1.00  0.00           C
ATOM   2186  HA  ASN X 138      42.138  34.203  50.424  1.00  0.00           H
ATOM   2187  CB  ASN X 138      43.940  33.948  51.546  1.00  0.00           C
ATOM   2188  HB2 ASN X 138      44.692  34.652  51.898  1.00  0.00           H
ATOM   2189  HB3 ASN X 138      43.502  33.545  52.460  1.00  0.00           H
ATOM   2190  CG  ASN X 138      44.569  32.831  50.750  1.00  0.00           C
ATOM   2191  OD1 ASN X 138      45.772  32.881  50.552  1.00  0.00           O
ATOM   2192  ND2 ASN X 138      43.857  31.860  50.252  1.00  0.00           N
ATOM   2193 HD21 ASN X 138      44.369  31.122  49.791  1.00  0.00           H
ATOM   2194 HD22 ASN X 138      42.937  31.684  50.634  1.00  0.00           H
ATOM   2195  C   ASN X 138      42.279  35.930  51.725  1.00  0.00           C
ATOM   2196  O   ASN X 138      42.332  35.771  52.971  1.00  0.00           O
ATOM   2197  N   ASN X 139      41.675  37.016  51.172  1.00  0.00           N
ATOM   2198  H   ASN X 139      41.693  37.098  50.165  1.00  0.00           H
ATOM   2199  CA  ASN X 139      41.091  38.113  51.867  1.00  0.00           C
ATOM   2200  HA  ASN X 139      41.108  37.874  52.930  1.00  0.00           H
ATOM   2201  CB  ASN X 139      41.984  39.334  51.693  1.00  0.00           C
ATOM   2202  HB2 ASN X 139      43.010  38.968  51.672  1.00  0.00           H
ATOM   2203  HB3 ASN X 139      41.727  39.809  50.746  1.00  0.00           H
ATOM   2204  CG  ASN X 139      41.850  40.380  52.819  1.00  0.00           C
ATOM   2205  OD1 ASN X 139      40.924  40.347  53.585  1.00  0.00           O
ATOM   2206  ND2 ASN X 139      42.855  41.254  52.851  1.00  0.00           N
ATOM   2207 HD21 ASN X 139      42.791  41.776  53.714  1.00  0.00           H
ATOM   2208 HD22 ASN X 139      43.591  41.283  52.162  1.00  0.00           H
ATOM   2209  C   ASN X 139      39.595  38.328  51.391  1.00  0.00           C
ATOM   2210  O   ASN X 139      39.161  37.713  50.451  1.00  0.00           O
ATOM   2211  N   ASN X 140      38.769  39.017  52.130  1.00  0.00           N
ATOM   2212  H   ASN X 140      39.150  39.542  52.904  1.00  0.00           H
ATOM   2213  CA  ASN X 140      37.338  39.189  51.933  1.00  0.00           C
ATOM   2214  HA  ASN X 140      37.039  38.522  51.125  1.00  0.00           H
ATOM   2215  CB  ASN X 140      36.735  38.765  53.338  1.00  0.00           C
ATOM   2216  HB2 ASN X 140      36.571  37.688  53.361  1.00  0.00           H
ATOM   2217  HB3 ASN X 140      37.379  39.015  54.181  1.00  0.00           H
ATOM   2218  CG  ASN X 140      35.471  39.488  53.579  1.00  0.00           C
ATOM   2219  OD1 ASN X 140      35.401  40.609  54.013  1.00  0.00           O
ATOM   2220  ND2 ASN X 140      34.419  38.924  52.998  1.00  0.00           N
ATOM   2221 HD21 ASN X 140      33.823  39.660  52.648  1.00  0.00           H
ATOM   2222 HD22 ASN X 140      34.478  37.997  52.604  1.00  0.00           H
ATOM   2223  C   ASN X 140      37.075  40.588  51.502  1.00  0.00           C
ATOM   2224  O   ASN X 140      37.694  41.565  51.971  1.00  0.00           O
ATOM   2225  N   ILE X 141      36.247  40.757  50.510  1.00  0.00           N
ATOM   2226  H   ILE X 141      35.782  39.912  50.212  1.00  0.00           H
ATOM   2227  CA  ILE X 141      36.096  41.933  49.588  1.00  0.00           C
ATOM   2228  HA  ILE X 141      37.049  42.035  49.069  1.00  0.00           H
ATOM   2229  CB  ILE X 141      34.879  41.773  48.569  1.00  0.00           C
ATOM   2230  HB  ILE X 141      34.041  41.254  49.036  1.00  0.00           H
ATOM   2231  CG2 ILE X 141      34.404  43.111  48.051  1.00  0.00           C
ATOM   2232 HG21 ILE X 141      35.269  43.676  47.703  1.00  0.00           H
ATOM   2233 HG22 ILE X 141      33.671  42.896  47.272  1.00  0.00           H
ATOM   2234 HG23 ILE X 141      34.009  43.628  48.925  1.00  0.00           H
ATOM   2235  CG1 ILE X 141      35.490  40.916  47.481  1.00  0.00           C
ATOM   2236 HG12 ILE X 141      36.422  41.337  47.104  1.00  0.00           H
ATOM   2237 HG13 ILE X 141      35.664  39.934  47.921  1.00  0.00           H
ATOM   2238  CD1 ILE X 141      34.510  40.733  46.280  1.00  0.00           C
ATOM   2239 HD11 ILE X 141      33.494  40.513  46.608  1.00  0.00           H
ATOM   2240 HD12 ILE X 141      34.571  41.386  45.410  1.00  0.00           H
ATOM   2241 HD13 ILE X 141      34.853  39.807  45.818  1.00  0.00           H
ATOM   2242  C   ILE X 141      35.858  43.177  50.489  1.00  0.00           C
ATOM   2243  O   ILE X 141      36.632  44.173  50.417  1.00  0.00           O
ATOM   2244  N   ALA X 142      34.992  43.096  51.441  1.00  0.00           N
ATOM   2245  H   ALA X 142      34.448  42.248  51.489  1.00  0.00           H
ATOM   2246  CA  ALA X 142      34.751  44.097  52.418  1.00  0.00           C
ATOM   2247  HA  ALA X 142      34.505  45.092  52.047  1.00  0.00           H
ATOM   2248  CB  ALA X 142      33.511  43.620  53.316  1.00  0.00           C
ATOM   2249  HB1 ALA X 142      33.781  42.607  53.612  1.00  0.00           H
ATOM   2250  HB2 ALA X 142      33.581  44.111  54.286  1.00  0.00           H
ATOM   2251  HB3 ALA X 142      32.558  43.625  52.788  1.00  0.00           H
ATOM   2252  C   ALA X 142      35.976  44.404  53.391  1.00  0.00           C
ATOM   2253  O   ALA X 142      36.112  45.518  53.886  1.00  0.00           O
ATOM   2254  N   ARG X 143      36.767  43.390  53.743  1.00  0.00           N
ATOM   2255  H   ARG X 143      36.523  42.478  53.385  1.00  0.00           H
ATOM   2256  CA  ARG X 143      37.866  43.642  54.661  1.00  0.00           C
ATOM   2257  HA  ARG X 143      37.487  44.195  55.521  1.00  0.00           H
ATOM   2258  CB  ARG X 143      38.246  42.286  55.217  1.00  0.00           C
ATOM   2259  HB2 ARG X 143      37.294  41.960  55.637  1.00  0.00           H
ATOM   2260  HB3 ARG X 143      38.599  41.642  54.412  1.00  0.00           H
ATOM   2261  CG  ARG X 143      39.282  42.376  56.411  1.00  0.00           C
ATOM   2262  HG2 ARG X 143      40.276  42.593  56.021  1.00  0.00           H
ATOM   2263  HG3 ARG X 143      39.020  43.177  57.101  1.00  0.00           H
ATOM   2264  CD  ARG X 143      39.236  41.097  57.249  1.00  0.00           C
ATOM   2265  HD2 ARG X 143      39.738  41.214  58.209  1.00  0.00           H
ATOM   2266  HD3 ARG X 143      38.189  40.838  57.400  1.00  0.00           H
ATOM   2267  NE  ARG X 143      39.890  39.961  56.466  1.00  0.00           N
ATOM   2268  HE  ARG X 143      40.762  40.130  55.982  1.00  0.00           H
ATOM   2269  CZ  ARG X 143      39.366  38.731  56.300  1.00  0.00           C
ATOM   2270  NH1 ARG X 143      38.199  38.430  56.728  1.00  0.00           N
ATOM   2271 HH11 ARG X 143      37.710  39.153  57.236  1.00  0.00           H
ATOM   2272 HH12 ARG X 143      37.832  37.503  56.566  1.00  0.00           H
ATOM   2273  NH2 ARG X 143      40.073  37.757  55.746  1.00  0.00           N
ATOM   2274 HH21 ARG X 143      41.011  38.031  55.490  1.00  0.00           H
ATOM   2275 HH22 ARG X 143      39.746  36.819  55.560  1.00  0.00           H
ATOM   2276  C   ARG X 143      39.233  44.210  54.012  1.00  0.00           C
ATOM   2277  O   ARG X 143      39.920  44.942  54.764  1.00  0.00           O
ATOM   2278  N   ILE X 144      39.546  43.964  52.691  1.00  0.00           N
ATOM   2279  H   ILE X 144      38.956  43.260  52.270  1.00  0.00           H
ATOM   2280  CA  ILE X 144      40.513  44.748  51.886  1.00  0.00           C
ATOM   2281  HA  ILE X 144      41.418  44.964  52.455  1.00  0.00           H
ATOM   2282  CB  ILE X 144      40.968  43.992  50.634  1.00  0.00           C
ATOM   2283  HB  ILE X 144      41.516  43.090  50.907  1.00  0.00           H
ATOM   2284  CG2 ILE X 144      39.812  43.500  49.727  1.00  0.00           C
ATOM   2285 HG21 ILE X 144      39.110  42.946  50.348  1.00  0.00           H
ATOM   2286 HG22 ILE X 144      39.074  44.228  49.388  1.00  0.00           H
ATOM   2287 HG23 ILE X 144      40.034  42.845  48.885  1.00  0.00           H
ATOM   2288  CG1 ILE X 144      41.908  44.816  49.740  1.00  0.00           C
ATOM   2289 HG12 ILE X 144      41.326  45.566  49.206  1.00  0.00           H
ATOM   2290 HG13 ILE X 144      42.689  45.252  50.364  1.00  0.00           H
ATOM   2291  CD1 ILE X 144      42.713  43.895  48.698  1.00  0.00           C
ATOM   2292 HD11 ILE X 144      43.464  44.547  48.254  1.00  0.00           H
ATOM   2293 HD12 ILE X 144      43.313  43.164  49.240  1.00  0.00           H
ATOM   2294 HD13 ILE X 144      42.006  43.514  47.961  1.00  0.00           H
ATOM   2295  C   ILE X 144      39.928  46.098  51.572  1.00  0.00           C
ATOM   2296  O   ILE X 144      40.643  47.150  51.577  1.00  0.00           O
ATOM   2297  N   THR X 145      38.638  46.183  51.464  1.00  0.00           N
ATOM   2298  H   THR X 145      38.132  45.361  51.168  1.00  0.00           H
ATOM   2299  CA  THR X 145      37.980  47.461  51.401  1.00  0.00           C
ATOM   2300  HA  THR X 145      38.446  48.001  50.577  1.00  0.00           H
ATOM   2301  CB  THR X 145      36.418  47.270  51.124  1.00  0.00           C
ATOM   2302  HB  THR X 145      36.058  46.540  51.849  1.00  0.00           H
ATOM   2303  CG2 THR X 145      35.696  48.605  51.134  1.00  0.00           C
ATOM   2304 HG21 THR X 145      35.422  48.992  52.114  1.00  0.00           H
ATOM   2305 HG22 THR X 145      36.156  49.405  50.555  1.00  0.00           H
ATOM   2306 HG23 THR X 145      34.724  48.288  50.757  1.00  0.00           H
ATOM   2307  OG1 THR X 145      36.419  46.753  49.780  1.00  0.00           O
ATOM   2308  HG1 THR X 145      36.656  45.841  49.964  1.00  0.00           H
ATOM   2309  C   THR X 145      38.216  48.283  52.718  1.00  0.00           C
ATOM   2310  O   THR X 145      38.526  49.443  52.616  1.00  0.00           O
ATOM   2311  N   GLY X 146      38.112  47.667  53.869  1.00  0.00           N
ATOM   2312  H   GLY X 146      37.822  46.706  53.979  1.00  0.00           H
ATOM   2313  CA  GLY X 146      38.295  48.472  55.159  1.00  0.00           C
ATOM   2314  HA2 GLY X 146      37.686  49.374  55.126  1.00  0.00           H
ATOM   2315  HA3 GLY X 146      37.888  47.833  55.943  1.00  0.00           H
ATOM   2316  C   GLY X 146      39.788  48.737  55.348  1.00  0.00           C
ATOM   2317  O   GLY X 146      40.159  49.837  55.699  1.00  0.00           O
ATOM   2318  N   MET X 147      40.598  47.760  54.885  1.00  0.00           N
ATOM   2319  H   MET X 147      40.347  46.809  54.654  1.00  0.00           H
ATOM   2320  CA  MET X 147      42.066  47.897  54.977  1.00  0.00           C
ATOM   2321  HA  MET X 147      42.316  48.128  56.013  1.00  0.00           H
ATOM   2322  CB  MET X 147      42.628  46.531  54.758  1.00  0.00           C
ATOM   2323  HB2 MET X 147      42.073  45.953  55.498  1.00  0.00           H
ATOM   2324  HB3 MET X 147      42.582  46.329  53.688  1.00  0.00           H
ATOM   2325  CG  MET X 147      44.157  46.532  55.218  1.00  0.00           C
ATOM   2326  HG2 MET X 147      44.773  47.131  54.547  1.00  0.00           H
ATOM   2327  HG3 MET X 147      44.253  46.883  56.245  1.00  0.00           H
ATOM   2328  SD  MET X 147      45.023  44.949  54.944  1.00  0.00           S
ATOM   2329  CE  MET X 147      44.102  43.980  56.174  1.00  0.00           C
ATOM   2330  HE1 MET X 147      44.572  42.998  56.137  1.00  0.00           H
ATOM   2331  HE2 MET X 147      44.259  44.505  57.115  1.00  0.00           H
ATOM   2332  HE3 MET X 147      43.088  43.784  55.825  1.00  0.00           H
ATOM   2333  C   MET X 147      42.690  48.916  54.057  1.00  0.00           C
ATOM   2334  O   MET X 147      43.627  49.630  54.388  1.00  0.00           O
ATOM   2335  N   VAL X 148      42.297  49.063  52.790  1.00  0.00           N
ATOM   2336  H   VAL X 148      41.497  48.555  52.440  1.00  0.00           H
ATOM   2337  CA  VAL X 148      42.794  50.123  51.938  1.00  0.00           C
ATOM   2338  HA  VAL X 148      43.875  50.105  52.072  1.00  0.00           H
ATOM   2339  CB  VAL X 148      42.483  49.834  50.422  1.00  0.00           C
ATOM   2340  HB  VAL X 148      42.570  48.753  50.305  1.00  0.00           H
ATOM   2341  CG1 VAL X 148      41.101  50.077  49.849  1.00  0.00           C
ATOM   2342 HG11 VAL X 148      40.947  51.118  49.563  1.00  0.00           H
ATOM   2343 HG12 VAL X 148      40.947  49.417  48.996  1.00  0.00           H
ATOM   2344 HG13 VAL X 148      40.310  49.985  50.592  1.00  0.00           H
ATOM   2345  CG2 VAL X 148      43.604  50.523  49.584  1.00  0.00           C
ATOM   2346 HG21 VAL X 148      43.545  50.290  48.521  1.00  0.00           H
ATOM   2347 HG22 VAL X 148      43.575  51.596  49.772  1.00  0.00           H
ATOM   2348 HG23 VAL X 148      44.567  50.120  49.899  1.00  0.00           H
ATOM   2349  C   VAL X 148      42.296  51.479  52.425  1.00  0.00           C
ATOM   2350  O   VAL X 148      43.149  52.421  52.375  1.00  0.00           O
ATOM   2351  N   GLU X 149      41.062  51.596  52.883  1.00  0.00           N
ATOM   2352  H   GLU X 149      40.362  50.874  52.790  1.00  0.00           H
ATOM   2353  CA  GLU X 149      40.675  52.867  53.502  1.00  0.00           C
ATOM   2354  HA  GLU X 149      40.805  53.641  52.747  1.00  0.00           H
ATOM   2355  CB  GLU X 149      39.145  52.728  53.705  1.00  0.00           C
ATOM   2356  HB2 GLU X 149      38.700  52.589  52.719  1.00  0.00           H
ATOM   2357  HB3 GLU X 149      38.868  52.015  54.480  1.00  0.00           H
ATOM   2358  CG  GLU X 149      38.544  54.029  54.093  1.00  0.00           C
ATOM   2359  HG2 GLU X 149      39.019  54.210  55.058  1.00  0.00           H
ATOM   2360  HG3 GLU X 149      38.823  54.850  53.432  1.00  0.00           H
ATOM   2361  CD  GLU X 149      37.062  54.028  54.311  1.00  0.00           C
ATOM   2362  OE1 GLU X 149      36.292  53.536  53.456  1.00  0.00           O
ATOM   2363  OE2 GLU X 149      36.677  54.617  55.284  1.00  0.00           O
ATOM   2364  C   GLU X 149      41.433  53.270  54.749  1.00  0.00           C
ATOM   2365  O   GLU X 149      42.031  54.351  54.857  1.00  0.00           O
ATOM   2366  N   ARG X 150      41.674  52.365  55.685  1.00  0.00           N
ATOM   2367  H   ARG X 150      41.238  51.458  55.609  1.00  0.00           H
ATOM   2368  CA  ARG X 150      42.610  52.623  56.885  1.00  0.00           C
ATOM   2369  HA  ARG X 150      42.282  53.620  57.182  1.00  0.00           H
ATOM   2370  CB  ARG X 150      42.465  51.675  58.051  1.00  0.00           C
ATOM   2371  HB2 ARG X 150      42.740  50.704  57.639  1.00  0.00           H
ATOM   2372  HB3 ARG X 150      43.139  51.936  58.867  1.00  0.00           H
ATOM   2373  CG  ARG X 150      41.111  51.343  58.674  1.00  0.00           C
ATOM   2374  HG2 ARG X 150      40.551  51.066  57.782  1.00  0.00           H
ATOM   2375  HG3 ARG X 150      41.032  50.692  59.545  1.00  0.00           H
ATOM   2376  CD  ARG X 150      40.535  52.739  59.164  1.00  0.00           C
ATOM   2377  HD2 ARG X 150      41.177  53.068  59.980  1.00  0.00           H
ATOM   2378  HD3 ARG X 150      40.557  53.465  58.352  1.00  0.00           H
ATOM   2379  NE  ARG X 150      39.160  52.595  59.766  1.00  0.00           N
ATOM   2380  HE  ARG X 150      38.742  51.676  59.732  1.00  0.00           H
ATOM   2381  CZ  ARG X 150      38.361  53.617  60.073  1.00  0.00           C
ATOM   2382  NH1 ARG X 150      38.765  54.814  60.079  1.00  0.00           N
ATOM   2383 HH11 ARG X 150      39.657  55.021  59.653  1.00  0.00           H
ATOM   2384 HH12 ARG X 150      38.417  55.537  60.691  1.00  0.00           H
ATOM   2385  NH2 ARG X 150      37.149  53.446  60.513  1.00  0.00           N
ATOM   2386 HH21 ARG X 150      36.800  52.569  60.872  1.00  0.00           H
ATOM   2387 HH22 ARG X 150      36.757  54.345  60.754  1.00  0.00           H
ATOM   2388  C   ARG X 150      44.051  52.906  56.456  1.00  0.00           C
ATOM   2389  O   ARG X 150      44.714  53.555  57.237  1.00  0.00           O
ATOM   2390  N   LEU X 151      44.505  52.304  55.348  1.00  0.00           N
ATOM   2391  H   LEU X 151      43.922  51.768  54.722  1.00  0.00           H
ATOM   2392  CA  LEU X 151      45.834  52.638  54.847  1.00  0.00           C
ATOM   2393  HA  LEU X 151      46.431  52.602  55.759  1.00  0.00           H
ATOM   2394  CB  LEU X 151      46.465  51.621  53.789  1.00  0.00           C
ATOM   2395  HB2 LEU X 151      46.569  50.694  54.354  1.00  0.00           H
ATOM   2396  HB3 LEU X 151      45.691  51.486  53.034  1.00  0.00           H
ATOM   2397  CG  LEU X 151      47.819  51.937  53.125  1.00  0.00           C
ATOM   2398  HG  LEU X 151      47.784  52.872  52.567  1.00  0.00           H
ATOM   2399  CD1 LEU X 151      49.042  52.064  54.060  1.00  0.00           C
ATOM   2400 HD11 LEU X 151      49.224  51.209  54.712  1.00  0.00           H
ATOM   2401 HD12 LEU X 151      49.960  52.081  53.472  1.00  0.00           H
ATOM   2402 HD13 LEU X 151      49.005  52.976  54.655  1.00  0.00           H
ATOM   2403  CD2 LEU X 151      48.287  50.955  52.068  1.00  0.00           C
ATOM   2404 HD21 LEU X 151      48.958  51.423  51.348  1.00  0.00           H
ATOM   2405 HD22 LEU X 151      48.808  50.108  52.513  1.00  0.00           H
ATOM   2406 HD23 LEU X 151      47.406  50.646  51.506  1.00  0.00           H
ATOM   2407  C   LEU X 151      45.946  53.977  54.228  1.00  0.00           C
ATOM   2408  O   LEU X 151      46.821  54.805  54.591  1.00  0.00           O
ATOM   2409  N   CYS X 152      44.933  54.273  53.384  1.00  0.00           N
ATOM   2410  H   CYS X 152      44.238  53.587  53.126  1.00  0.00           H
ATOM   2411  CA  CYS X 152      44.761  55.607  52.797  1.00  0.00           C
ATOM   2412  HA  CYS X 152      45.700  55.898  52.325  1.00  0.00           H
ATOM   2413  CB  CYS X 152      43.746  55.680  51.586  1.00  0.00           C
ATOM   2414  HB2 CYS X 152      42.732  55.747  51.980  1.00  0.00           H
ATOM   2415  HB3 CYS X 152      44.079  56.564  51.044  1.00  0.00           H
ATOM   2416  SG  CYS X 152      43.828  54.408  50.270  1.00  0.00           S
ATOM   2417  HG  CYS X 152      43.751  53.463  51.211  1.00  0.00           H
ATOM   2418  C   CYS X 152      44.560  56.774  53.856  1.00  0.00           C
ATOM   2419  O   CYS X 152      45.196  57.853  53.667  1.00  0.00           O
ATOM   2420  N   GLN X 153      43.857  56.507  54.888  1.00  0.00           N
ATOM   2421  H   GLN X 153      43.350  55.642  55.004  1.00  0.00           H
ATOM   2422  CA  GLN X 153      43.627  57.448  55.984  1.00  0.00           C
ATOM   2423  HA  GLN X 153      42.946  58.243  55.678  1.00  0.00           H
ATOM   2424  CB  GLN X 153      42.783  56.703  56.996  1.00  0.00           C
ATOM   2425  HB2 GLN X 153      41.902  56.263  56.528  1.00  0.00           H
ATOM   2426  HB3 GLN X 153      43.380  55.852  57.324  1.00  0.00           H
ATOM   2427  CG  GLN X 153      42.316  57.545  58.261  1.00  0.00           C
ATOM   2428  HG2 GLN X 153      43.043  57.786  59.037  1.00  0.00           H
ATOM   2429  HG3 GLN X 153      41.888  58.513  57.997  1.00  0.00           H
ATOM   2430  CD  GLN X 153      41.190  56.927  59.008  1.00  0.00           C
ATOM   2431  OE1 GLN X 153      41.183  55.714  59.256  1.00  0.00           O
ATOM   2432  NE2 GLN X 153      40.188  57.609  59.503  1.00  0.00           N
ATOM   2433 HE21 GLN X 153      39.735  57.100  60.249  1.00  0.00           H
ATOM   2434 HE22 GLN X 153      40.257  58.614  59.575  1.00  0.00           H
ATOM   2435  C   GLN X 153      44.911  58.061  56.664  1.00  0.00           C
ATOM   2436  O   GLN X 153      44.999  59.175  57.080  1.00  0.00           O
ATOM   2437  N   ALA X 154      45.883  57.193  56.869  1.00  0.00           N
ATOM   2438  H   ALA X 154      45.733  56.247  56.549  1.00  0.00           H
ATOM   2439  CA  ALA X 154      47.143  57.380  57.699  1.00  0.00           C
ATOM   2440  HA  ALA X 154      47.060  58.346  58.197  1.00  0.00           H
ATOM   2441  CB  ALA X 154      47.282  56.263  58.750  1.00  0.00           C
ATOM   2442  HB1 ALA X 154      48.108  56.465  59.434  1.00  0.00           H
ATOM   2443  HB2 ALA X 154      46.395  56.156  59.375  1.00  0.00           H
ATOM   2444  HB3 ALA X 154      47.438  55.370  58.145  1.00  0.00           H
ATOM   2445  C   ALA X 154      48.430  57.572  56.885  1.00  0.00           C
ATOM   2446  O   ALA X 154      49.468  57.895  57.455  1.00  0.00           O
ATOM   2447  N   PHE X 155      48.422  57.394  55.537  1.00  0.00           N
ATOM   2448  H   PHE X 155      47.560  57.260  55.029  1.00  0.00           H
ATOM   2449  CA  PHE X 155      49.632  57.605  54.660  1.00  0.00           C
ATOM   2450  HA  PHE X 155      50.421  58.127  55.200  1.00  0.00           H
ATOM   2451  CB  PHE X 155      50.241  56.230  54.348  1.00  0.00           C
ATOM   2452  HB2 PHE X 155      49.487  55.660  53.806  1.00  0.00           H
ATOM   2453  HB3 PHE X 155      51.098  56.286  53.678  1.00  0.00           H
ATOM   2454  CG  PHE X 155      50.717  55.436  55.557  1.00  0.00           C
ATOM   2455  CD1 PHE X 155      49.729  54.694  56.365  1.00  0.00           C
ATOM   2456  HD1 PHE X 155      48.683  54.759  56.106  1.00  0.00           H
ATOM   2457  CE1 PHE X 155      50.230  53.978  57.388  1.00  0.00           C
ATOM   2458  HE1 PHE X 155      49.498  53.409  57.942  1.00  0.00           H
ATOM   2459  CZ  PHE X 155      51.596  53.955  57.721  1.00  0.00           C
ATOM   2460  HZ  PHE X 155      51.896  53.284  58.512  1.00  0.00           H
ATOM   2461  CE2 PHE X 155      52.469  54.614  56.921  1.00  0.00           C
ATOM   2462  HE2 PHE X 155      53.528  54.474  57.079  1.00  0.00           H
ATOM   2463  CD2 PHE X 155      52.101  55.438  55.875  1.00  0.00           C
ATOM   2464  HD2 PHE X 155      52.816  55.871  55.189  1.00  0.00           H
ATOM   2465  C   PHE X 155      49.294  58.397  53.447  1.00  0.00           C
ATOM   2466  O   PHE X 155      50.329  58.746  52.729  1.00  0.00           O
ATOM   2467  N   GLY X 156      48.101  58.802  53.040  1.00  0.00           N
ATOM   2468  H   GLY X 156      47.313  58.562  53.624  1.00  0.00           H
ATOM   2469  CA  GLY X 156      47.883  59.699  51.906  1.00  0.00           C
ATOM   2470  HA2 GLY X 156      48.761  60.001  51.335  1.00  0.00           H
ATOM   2471  HA3 GLY X 156      47.214  59.271  51.160  1.00  0.00           H
ATOM   2472  C   GLY X 156      47.106  60.960  52.320  1.00  0.00           C
ATOM   2473  O   GLY X 156      46.632  60.997  53.456  1.00  0.00           O
ATOM   2474  N   PRO X 157      46.891  61.903  51.445  1.00  0.00           N
ATOM   2475  CD  PRO X 157      47.367  61.829  49.975  1.00  0.00           C
ATOM   2476  HD2 PRO X 157      46.832  61.144  49.317  1.00  0.00           H
ATOM   2477  HD3 PRO X 157      48.448  61.696  49.975  1.00  0.00           H
ATOM   2478  CG  PRO X 157      46.956  63.190  49.342  1.00  0.00           C
ATOM   2479  HG2 PRO X 157      45.916  63.221  49.017  1.00  0.00           H
ATOM   2480  HG3 PRO X 157      47.737  63.475  48.638  1.00  0.00           H
ATOM   2481  CB  PRO X 157      46.977  64.049  50.632  1.00  0.00           C
ATOM   2482  HB2 PRO X 157      46.321  64.898  50.441  1.00  0.00           H
ATOM   2483  HB3 PRO X 157      48.008  64.339  50.837  1.00  0.00           H
ATOM   2484  CA  PRO X 157      46.434  63.255  51.802  1.00  0.00           C
ATOM   2485  HA  PRO X 157      46.816  63.652  52.743  1.00  0.00           H
ATOM   2486  C   PRO X 157      44.907  63.421  51.821  1.00  0.00           C
ATOM   2487  O   PRO X 157      44.182  62.797  50.996  1.00  0.00           O
ATOM   2488  N   ARG X 158      44.321  64.187  52.772  1.00  0.00           N
ATOM   2489  H   ARG X 158      44.912  64.678  53.428  1.00  0.00           H
ATOM   2490  CA  ARG X 158      42.866  64.380  52.983  1.00  0.00           C
ATOM   2491  HA  ARG X 158      42.496  63.370  53.157  1.00  0.00           H
ATOM   2492  CB  ARG X 158      42.699  65.143  54.348  1.00  0.00           C
ATOM   2493  HB2 ARG X 158      43.326  64.613  55.065  1.00  0.00           H
ATOM   2494  HB3 ARG X 158      43.159  66.116  54.174  1.00  0.00           H
ATOM   2495  CG  ARG X 158      41.276  65.203  54.867  1.00  0.00           C
ATOM   2496  HG2 ARG X 158      40.569  65.404  54.062  1.00  0.00           H
ATOM   2497  HG3 ARG X 158      41.126  64.252  55.379  1.00  0.00           H
ATOM   2498  CD  ARG X 158      41.088  66.174  56.049  1.00  0.00           C
ATOM   2499  HD2 ARG X 158      41.525  65.802  56.976  1.00  0.00           H
ATOM   2500  HD3 ARG X 158      41.409  67.148  55.681  1.00  0.00           H
ATOM   2501  NE  ARG X 158      39.624  66.321  56.426  1.00  0.00           N
ATOM   2502  HE  ARG X 158      39.251  65.713  57.142  1.00  0.00           H
ATOM   2503  CZ  ARG X 158      38.708  67.048  55.804  1.00  0.00           C
ATOM   2504  NH1 ARG X 158      38.910  67.728  54.685  1.00  0.00           N
ATOM   2505 HH11 ARG X 158      39.770  67.585  54.175  1.00  0.00           H
ATOM   2506 HH12 ARG X 158      38.093  68.117  54.237  1.00  0.00           H
ATOM   2507  NH2 ARG X 158      37.487  67.190  56.236  1.00  0.00           N
ATOM   2508 HH21 ARG X 158      37.226  66.780  57.121  1.00  0.00           H
ATOM   2509 HH22 ARG X 158      36.768  67.638  55.685  1.00  0.00           H
ATOM   2510  C   ARG X 158      42.078  65.035  51.938  1.00  0.00           C
ATOM   2511  O   ARG X 158      42.676  65.872  51.223  1.00  0.00           O
ATOM   2512  N   LEU X 159      40.868  64.656  51.720  1.00  0.00           N
ATOM   2513  H   LEU X 159      40.713  63.939  52.414  1.00  0.00           H
ATOM   2514  CA  LEU X 159      40.026  65.204  50.646  1.00  0.00           C
ATOM   2515  HA  LEU X 159      40.585  65.970  50.109  1.00  0.00           H
ATOM   2516  CB  LEU X 159      39.571  64.121  49.657  1.00  0.00           C
ATOM   2517  HB2 LEU X 159      39.082  63.370  50.275  1.00  0.00           H
ATOM   2518  HB3 LEU X 159      38.877  64.610  48.972  1.00  0.00           H
ATOM   2519  CG  LEU X 159      40.684  63.405  48.936  1.00  0.00           C
ATOM   2520  HG  LEU X 159      41.118  62.806  49.737  1.00  0.00           H
ATOM   2521  CD1 LEU X 159      40.098  62.402  47.907  1.00  0.00           C
ATOM   2522 HD11 LEU X 159      39.259  61.958  48.441  1.00  0.00           H
ATOM   2523 HD12 LEU X 159      39.772  62.956  47.026  1.00  0.00           H
ATOM   2524 HD13 LEU X 159      40.862  61.732  47.514  1.00  0.00           H
ATOM   2525  CD2 LEU X 159      41.739  64.249  48.182  1.00  0.00           C
ATOM   2526 HD21 LEU X 159      41.305  64.934  47.453  1.00  0.00           H
ATOM   2527 HD22 LEU X 159      42.270  64.796  48.962  1.00  0.00           H
ATOM   2528 HD23 LEU X 159      42.371  63.578  47.602  1.00  0.00           H
ATOM   2529  C   LEU X 159      38.788  65.992  51.115  1.00  0.00           C
ATOM   2530  O   LEU X 159      38.547  67.094  50.623  1.00  0.00           O
ATOM   2531  N   ILE X 160      37.970  65.310  51.908  1.00  0.00           N
ATOM   2532  H   ILE X 160      38.258  64.408  52.263  1.00  0.00           H
ATOM   2533  CA  ILE X 160      36.659  65.767  52.390  1.00  0.00           C
ATOM   2534  HA  ILE X 160      36.929  66.760  52.749  1.00  0.00           H
ATOM   2535  CB  ILE X 160      35.680  65.941  51.186  1.00  0.00           C
ATOM   2536  HB  ILE X 160      36.061  66.772  50.593  1.00  0.00           H
ATOM   2537  CG2 ILE X 160      35.708  64.571  50.442  1.00  0.00           C
ATOM   2538 HG21 ILE X 160      35.000  64.554  49.613  1.00  0.00           H
ATOM   2539 HG22 ILE X 160      36.638  64.547  49.876  1.00  0.00           H
ATOM   2540 HG23 ILE X 160      35.687  63.705  51.105  1.00  0.00           H
ATOM   2541  CG1 ILE X 160      34.294  66.463  51.648  1.00  0.00           C
ATOM   2542 HG12 ILE X 160      33.684  65.642  52.027  1.00  0.00           H
ATOM   2543 HG13 ILE X 160      34.395  67.106  52.521  1.00  0.00           H
ATOM   2544  CD1 ILE X 160      33.464  67.215  50.589  1.00  0.00           C
ATOM   2545 HD11 ILE X 160      34.043  67.794  49.870  1.00  0.00           H
ATOM   2546 HD12 ILE X 160      32.950  66.421  50.048  1.00  0.00           H
ATOM   2547 HD13 ILE X 160      32.878  67.979  51.099  1.00  0.00           H
ATOM   2548  C   ILE X 160      36.084  64.999  53.525  1.00  0.00           C
ATOM   2549  O   ILE X 160      36.379  63.765  53.619  1.00  0.00           O
ATOM   2550  N   GLN X 161      35.172  65.463  54.407  1.00  0.00           N
ATOM   2551  H   GLN X 161      34.983  66.452  54.330  1.00  0.00           H
ATOM   2552  CA  GLN X 161      34.425  64.582  55.285  1.00  0.00           C
ATOM   2553  HA  GLN X 161      34.754  63.543  55.280  1.00  0.00           H
ATOM   2554  CB  GLN X 161      34.491  65.132  56.699  1.00  0.00           C
ATOM   2555  HB2 GLN X 161      35.533  65.369  56.909  1.00  0.00           H
ATOM   2556  HB3 GLN X 161      33.872  66.028  56.754  1.00  0.00           H
ATOM   2557  CG  GLN X 161      34.028  64.057  57.700  1.00  0.00           C
ATOM   2558  HG2 GLN X 161      32.997  63.725  57.582  1.00  0.00           H
ATOM   2559  HG3 GLN X 161      34.624  63.150  57.597  1.00  0.00           H
ATOM   2560  CD  GLN X 161      34.265  64.547  59.149  1.00  0.00           C
ATOM   2561  OE1 GLN X 161      33.960  65.677  59.518  1.00  0.00           O
ATOM   2562  NE2 GLN X 161      34.713  63.708  60.014  1.00  0.00           N
ATOM   2563 HE21 GLN X 161      34.702  63.980  60.987  1.00  0.00           H
ATOM   2564 HE22 GLN X 161      35.089  62.804  59.766  1.00  0.00           H
ATOM   2565  C   GLN X 161      32.878  64.587  54.927  1.00  0.00           C
ATOM   2566  O   GLN X 161      32.215  65.646  54.854  1.00  0.00           O
ATOM   2567  N   LEU X 162      32.292  63.417  54.787  1.00  0.00           N
ATOM   2568  H   LEU X 162      32.778  62.532  54.821  1.00  0.00           H
ATOM   2569  CA  LEU X 162      30.896  63.172  54.378  1.00  0.00           C
ATOM   2570  HA  LEU X 162      30.391  64.096  54.099  1.00  0.00           H
ATOM   2571  CB  LEU X 162      30.748  62.137  53.257  1.00  0.00           C
ATOM   2572  HB2 LEU X 162      31.362  61.279  53.528  1.00  0.00           H
ATOM   2573  HB3 LEU X 162      29.707  61.848  53.111  1.00  0.00           H
ATOM   2574  CG  LEU X 162      31.154  62.729  51.897  1.00  0.00           C
ATOM   2575  HG  LEU X 162      32.227  62.916  51.927  1.00  0.00           H
ATOM   2576  CD1 LEU X 162      30.806  61.793  50.728  1.00  0.00           C
ATOM   2577 HD11 LEU X 162      29.752  61.532  50.822  1.00  0.00           H
ATOM   2578 HD12 LEU X 162      31.008  62.277  49.773  1.00  0.00           H
ATOM   2579 HD13 LEU X 162      31.510  60.961  50.718  1.00  0.00           H
ATOM   2580  CD2 LEU X 162      30.463  64.005  51.532  1.00  0.00           C
ATOM   2581 HD21 LEU X 162      30.890  64.864  52.049  1.00  0.00           H
ATOM   2582 HD22 LEU X 162      30.685  64.338  50.518  1.00  0.00           H
ATOM   2583 HD23 LEU X 162      29.389  64.045  51.720  1.00  0.00           H
ATOM   2584  C   LEU X 162      30.267  62.654  55.756  1.00  0.00           C
ATOM   2585  O   LEU X 162      30.460  61.463  56.120  1.00  0.00           O
ATOM   2586  N   ASP X 163      29.374  63.371  56.426  1.00  0.00           N
ATOM   2587  H   ASP X 163      29.265  64.297  56.038  1.00  0.00           H
ATOM   2588  CA  ASP X 163      28.564  63.050  57.639  1.00  0.00           C
ATOM   2589  HA  ASP X 163      28.183  64.058  57.802  1.00  0.00           H
ATOM   2590  CB  ASP X 163      27.414  62.029  57.309  1.00  0.00           C
ATOM   2591  HB2 ASP X 163      27.769  60.997  57.286  1.00  0.00           H
ATOM   2592  HB3 ASP X 163      26.672  62.104  58.105  1.00  0.00           H
ATOM   2593  CG  ASP X 163      26.549  62.245  56.022  1.00  0.00           C
ATOM   2594  OD1 ASP X 163      25.439  61.711  55.949  1.00  0.00           O
ATOM   2595  OD2 ASP X 163      26.890  63.054  55.132  1.00  0.00           O
ATOM   2596  C   ASP X 163      29.441  62.633  58.813  1.00  0.00           C
ATOM   2597  O   ASP X 163      29.735  63.443  59.747  1.00  0.00           O
ATOM   2598  N   ASP X 164      29.903  61.425  58.843  1.00  0.00           N
ATOM   2599  H   ASP X 164      29.814  60.944  57.960  1.00  0.00           H
ATOM   2600  CA  ASP X 164      30.907  60.942  59.824  1.00  0.00           C
ATOM   2601  HA  ASP X 164      31.419  61.788  60.281  1.00  0.00           H
ATOM   2602  CB  ASP X 164      30.253  60.216  61.087  1.00  0.00           C
ATOM   2603  HB2 ASP X 164      30.904  60.170  61.960  1.00  0.00           H
ATOM   2604  HB3 ASP X 164      29.424  60.786  61.506  1.00  0.00           H
ATOM   2605  CG  ASP X 164      29.562  58.945  60.714  1.00  0.00           C
ATOM   2606  OD1 ASP X 164      29.222  58.658  59.559  1.00  0.00           O
ATOM   2607  OD2 ASP X 164      29.183  58.159  61.662  1.00  0.00           O
ATOM   2608  C   ASP X 164      32.061  60.197  59.182  1.00  0.00           C
ATOM   2609  O   ASP X 164      32.943  59.616  59.921  1.00  0.00           O
ATOM   2610  N   VAL X 165      32.360  60.327  57.843  1.00  0.00           N
ATOM   2611  H   VAL X 165      31.680  60.800  57.266  1.00  0.00           H
ATOM   2612  CA  VAL X 165      33.433  59.642  57.194  1.00  0.00           C
ATOM   2613  HA  VAL X 165      34.093  59.180  57.929  1.00  0.00           H
ATOM   2614  CB  VAL X 165      32.950  58.527  56.339  1.00  0.00           C
ATOM   2615  HB  VAL X 165      32.112  58.854  55.723  1.00  0.00           H
ATOM   2616  CG1 VAL X 165      33.875  57.931  55.187  1.00  0.00           C
ATOM   2617 HG11 VAL X 165      34.860  57.664  55.573  1.00  0.00           H
ATOM   2618 HG12 VAL X 165      33.317  57.145  54.678  1.00  0.00           H
ATOM   2619 HG13 VAL X 165      34.133  58.599  54.365  1.00  0.00           H
ATOM   2620  CG2 VAL X 165      32.345  57.294  57.155  1.00  0.00           C
ATOM   2621 HG21 VAL X 165      33.116  56.928  57.833  1.00  0.00           H
ATOM   2622 HG22 VAL X 165      31.632  57.673  57.888  1.00  0.00           H
ATOM   2623 HG23 VAL X 165      32.061  56.454  56.520  1.00  0.00           H
ATOM   2624  C   VAL X 165      34.372  60.578  56.431  1.00  0.00           C
ATOM   2625  O   VAL X 165      34.023  61.157  55.420  1.00  0.00           O
ATOM   2626  N   THR X 166      35.712  60.668  56.846  1.00  0.00           N
ATOM   2627  H   THR X 166      35.951  60.230  57.724  1.00  0.00           H
ATOM   2628  CA  THR X 166      36.732  61.354  56.121  1.00  0.00           C
ATOM   2629  HA  THR X 166      36.281  62.288  55.784  1.00  0.00           H
ATOM   2630  CB  THR X 166      37.921  61.888  57.037  1.00  0.00           C
ATOM   2631  HB  THR X 166      38.613  61.114  57.370  1.00  0.00           H
ATOM   2632  CG2 THR X 166      38.739  62.884  56.178  1.00  0.00           C
ATOM   2633 HG21 THR X 166      38.149  63.772  55.951  1.00  0.00           H
ATOM   2634 HG22 THR X 166      39.648  63.172  56.705  1.00  0.00           H
ATOM   2635 HG23 THR X 166      39.164  62.458  55.270  1.00  0.00           H
ATOM   2636  OG1 THR X 166      37.459  62.739  57.985  1.00  0.00           O
ATOM   2637  HG1 THR X 166      36.946  62.239  58.623  1.00  0.00           H
ATOM   2638  C   THR X 166      37.255  60.512  55.018  1.00  0.00           C
ATOM   2639  O   THR X 166      37.558  59.336  55.172  1.00  0.00           O
ATOM   2640  N   TYR X 167      37.435  61.097  53.841  1.00  0.00           N
ATOM   2641  H   TYR X 167      37.308  62.099  53.833  1.00  0.00           H
ATOM   2642  CA  TYR X 167      38.020  60.425  52.665  1.00  0.00           C
ATOM   2643  HA  TYR X 167      38.057  59.341  52.766  1.00  0.00           H
ATOM   2644  CB  TYR X 167      37.183  60.751  51.457  1.00  0.00           C
ATOM   2645  HB2 TYR X 167      36.829  61.779  51.534  1.00  0.00           H
ATOM   2646  HB3 TYR X 167      37.764  60.579  50.552  1.00  0.00           H
ATOM   2647  CG  TYR X 167      35.958  59.909  51.291  1.00  0.00           C
ATOM   2648  CD1 TYR X 167      34.783  60.242  52.076  1.00  0.00           C
ATOM   2649  HD1 TYR X 167      34.681  61.153  52.646  1.00  0.00           H
ATOM   2650  CE1 TYR X 167      33.636  59.475  51.864  1.00  0.00           C
ATOM   2651  HE1 TYR X 167      32.751  59.665  52.451  1.00  0.00           H
ATOM   2652  CZ  TYR X 167      33.656  58.313  51.076  1.00  0.00           C
ATOM   2653  OH  TYR X 167      32.484  57.551  51.001  1.00  0.00           O
ATOM   2654  HH  TYR X 167      31.924  57.820  51.732  1.00  0.00           H
ATOM   2655  CE2 TYR X 167      34.826  57.948  50.444  1.00  0.00           C
ATOM   2656  HE2 TYR X 167      34.836  57.022  49.889  1.00  0.00           H
ATOM   2657  CD2 TYR X 167      36.004  58.758  50.489  1.00  0.00           C
ATOM   2658  HD2 TYR X 167      36.839  58.525  49.844  1.00  0.00           H
ATOM   2659  C   TYR X 167      39.450  60.973  52.460  1.00  0.00           C
ATOM   2660  O   TYR X 167      39.786  62.060  52.843  1.00  0.00           O
ATOM   2661  N   HIE X 168      40.295  60.121  51.892  1.00  0.00           N
ATOM   2662  H   HIE X 168      39.938  59.196  51.700  1.00  0.00           H
ATOM   2663  CA  HIE X 168      41.720  60.407  51.530  1.00  0.00           C
ATOM   2664  HA  HIE X 168      41.904  61.476  51.427  1.00  0.00           H
ATOM   2665  CB  HIE X 168      42.611  59.808  52.655  1.00  0.00           C
ATOM   2666  HB2 HIE X 168      42.453  58.730  52.680  1.00  0.00           H
ATOM   2667  HB3 HIE X 168      43.643  59.986  52.349  1.00  0.00           H
ATOM   2668  CG  HIE X 168      42.337  60.358  54.000  1.00  0.00           C
ATOM   2669  ND1 HIE X 168      41.304  60.001  54.840  1.00  0.00           N
ATOM   2670  CE1 HIE X 168      41.580  60.515  56.063  1.00  0.00           C
ATOM   2671  HE1 HIE X 168      41.023  60.393  56.980  1.00  0.00           H
ATOM   2672  NE2 HIE X 168      42.720  61.236  55.998  1.00  0.00           N
ATOM   2673  HE2 HIE X 168      43.020  61.799  56.780  1.00  0.00           H
ATOM   2674  CD2 HIE X 168      43.235  61.105  54.747  1.00  0.00           C
ATOM   2675  HD2 HIE X 168      44.256  61.335  54.482  1.00  0.00           H
ATOM   2676  C   HIE X 168      42.237  59.946  50.120  1.00  0.00           C
ATOM   2677  O   HIE X 168      41.585  58.995  49.632  1.00  0.00           O
ATOM   2678  N   GLY X 169      43.209  60.564  49.529  1.00  0.00           N
ATOM   2679  H   GLY X 169      43.654  61.251  50.120  1.00  0.00           H
ATOM   2680  CA  GLY X 169      43.985  60.058  48.395  1.00  0.00           C
ATOM   2681  HA2 GLY X 169      43.350  59.949  47.517  1.00  0.00           H
ATOM   2682  HA3 GLY X 169      44.754  60.794  48.162  1.00  0.00           H
ATOM   2683  C   GLY X 169      44.791  58.791  48.722  1.00  0.00           C
ATOM   2684  O   GLY X 169      45.292  58.631  49.867  1.00  0.00           O
ATOM   2685  N   PHE X 170      44.993  57.989  47.663  1.00  0.00           N
ATOM   2686  H   PHE X 170      44.505  58.223  46.810  1.00  0.00           H
ATOM   2687  CA  PHE X 170      45.826  56.663  47.795  1.00  0.00           C
ATOM   2688  HA  PHE X 170      45.533  56.194  48.735  1.00  0.00           H
ATOM   2689  CB  PHE X 170      45.334  55.706  46.612  1.00  0.00           C
ATOM   2690  HB2 PHE X 170      44.299  55.471  46.859  1.00  0.00           H
ATOM   2691  HB3 PHE X 170      45.402  56.087  45.593  1.00  0.00           H
ATOM   2692  CG  PHE X 170      46.192  54.440  46.561  1.00  0.00           C
ATOM   2693  CD1 PHE X 170      45.889  53.255  47.304  1.00  0.00           C
ATOM   2694  HD1 PHE X 170      44.992  53.310  47.903  1.00  0.00           H
ATOM   2695  CE1 PHE X 170      46.758  52.177  47.348  1.00  0.00           C
ATOM   2696  HE1 PHE X 170      46.541  51.270  47.892  1.00  0.00           H
ATOM   2697  CZ  PHE X 170      47.970  52.305  46.701  1.00  0.00           C
ATOM   2698  HZ  PHE X 170      48.672  51.485  46.753  1.00  0.00           H
ATOM   2699  CE2 PHE X 170      48.318  53.389  45.907  1.00  0.00           C
ATOM   2700  HE2 PHE X 170      49.274  53.375  45.404  1.00  0.00           H
ATOM   2701  CD2 PHE X 170      47.418  54.492  45.895  1.00  0.00           C
ATOM   2702  HD2 PHE X 170      47.830  55.408  45.497  1.00  0.00           H
ATOM   2703  C   PHE X 170      47.278  56.947  47.832  1.00  0.00           C
ATOM   2704  O   PHE X 170      47.745  57.726  46.949  1.00  0.00           O
ATOM   2705  N   PRO X 171      48.068  56.371  48.730  1.00  0.00           N
ATOM   2706  CD  PRO X 171      47.764  55.271  49.620  1.00  0.00           C
ATOM   2707  HD2 PRO X 171      48.062  54.378  49.071  1.00  0.00           H
ATOM   2708  HD3 PRO X 171      46.746  55.352  50.001  1.00  0.00           H
ATOM   2709  CG  PRO X 171      48.633  55.451  50.871  1.00  0.00           C
ATOM   2710  HG2 PRO X 171      48.816  54.476  51.322  1.00  0.00           H
ATOM   2711  HG3 PRO X 171      48.286  56.221  51.560  1.00  0.00           H
ATOM   2712  CB  PRO X 171      49.899  56.025  50.279  1.00  0.00           C
ATOM   2713  HB2 PRO X 171      50.673  55.398  49.836  1.00  0.00           H
ATOM   2714  HB3 PRO X 171      50.354  56.693  51.010  1.00  0.00           H
ATOM   2715  CA  PRO X 171      49.395  56.873  49.094  1.00  0.00           C
ATOM   2716  HA  PRO X 171      49.293  57.896  49.454  1.00  0.00           H
ATOM   2717  C   PRO X 171      50.419  56.868  47.949  1.00  0.00           C
ATOM   2718  O   PRO X 171      50.269  56.049  47.064  1.00  0.00           O
ATOM   2719  N   SER X 172      51.440  57.726  48.054  1.00  0.00           N
ATOM   2720  H   SER X 172      51.373  58.397  48.805  1.00  0.00           H
ATOM   2721  CA  SER X 172      52.586  57.907  47.197  1.00  0.00           C
ATOM   2722  HA  SER X 172      52.208  58.022  46.182  1.00  0.00           H
ATOM   2723  CB  SER X 172      53.572  58.994  47.625  1.00  0.00           C
ATOM   2724  HB2 SER X 172      54.355  59.152  46.884  1.00  0.00           H
ATOM   2725  HB3 SER X 172      53.084  59.956  47.467  1.00  0.00           H
ATOM   2726  OG  SER X 172      53.903  58.882  48.915  1.00  0.00           O
ATOM   2727  HG  SER X 172      53.101  58.960  49.436  1.00  0.00           H
ATOM   2728  C   SER X 172      53.404  56.601  47.063  1.00  0.00           C
ATOM   2729  O   SER X 172      53.346  55.757  47.941  1.00  0.00           O
ATOM   2730  N   LEU X 173      54.311  56.396  46.050  1.00  0.00           N
ATOM   2731  H   LEU X 173      54.475  57.126  45.372  1.00  0.00           H
ATOM   2732  CA  LEU X 173      55.208  55.227  46.053  1.00  0.00           C
ATOM   2733  HA  LEU X 173      54.751  54.238  46.087  1.00  0.00           H
ATOM   2734  CB  LEU X 173      56.149  55.297  44.777  1.00  0.00           C
ATOM   2735  HB2 LEU X 173      55.441  55.335  43.949  1.00  0.00           H
ATOM   2736  HB3 LEU X 173      56.823  56.153  44.840  1.00  0.00           H
ATOM   2737  CG  LEU X 173      57.206  54.072  44.586  1.00  0.00           C
ATOM   2738  HG  LEU X 173      57.938  54.106  45.393  1.00  0.00           H
ATOM   2739  CD1 LEU X 173      56.621  52.662  44.489  1.00  0.00           C
ATOM   2740 HD11 LEU X 173      57.368  51.986  44.074  1.00  0.00           H
ATOM   2741 HD12 LEU X 173      56.400  52.335  45.505  1.00  0.00           H
ATOM   2742 HD13 LEU X 173      55.848  52.728  43.724  1.00  0.00           H
ATOM   2743  CD2 LEU X 173      58.070  54.336  43.292  1.00  0.00           C
ATOM   2744 HD21 LEU X 173      58.385  55.378  43.247  1.00  0.00           H
ATOM   2745 HD22 LEU X 173      58.952  53.694  43.298  1.00  0.00           H
ATOM   2746 HD23 LEU X 173      57.581  54.107  42.346  1.00  0.00           H
ATOM   2747  C   LEU X 173      56.115  55.160  47.284  1.00  0.00           C
ATOM   2748  O   LEU X 173      56.377  54.084  47.882  1.00  0.00           O
ATOM   2749  N   GLN X 174      56.649  56.280  47.664  1.00  0.00           N
ATOM   2750  H   GLN X 174      56.481  57.106  47.107  1.00  0.00           H
ATOM   2751  CA  GLN X 174      57.392  56.563  48.803  1.00  0.00           C
ATOM   2752  HA  GLN X 174      58.356  56.059  48.724  1.00  0.00           H
ATOM   2753  CB  GLN X 174      57.705  58.069  48.826  1.00  0.00           C
ATOM   2754  HB2 GLN X 174      56.774  58.610  48.989  1.00  0.00           H
ATOM   2755  HB3 GLN X 174      58.192  58.233  49.786  1.00  0.00           H
ATOM   2756  CG  GLN X 174      58.586  58.485  47.699  1.00  0.00           C
ATOM   2757  HG2 GLN X 174      59.410  59.022  48.171  1.00  0.00           H
ATOM   2758  HG3 GLN X 174      59.038  57.594  47.264  1.00  0.00           H
ATOM   2759  CD  GLN X 174      57.965  59.289  46.476  1.00  0.00           C
ATOM   2760  OE1 GLN X 174      57.030  58.748  45.891  1.00  0.00           O
ATOM   2761  NE2 GLN X 174      58.427  60.416  46.076  1.00  0.00           N
ATOM   2762 HE21 GLN X 174      57.947  60.958  45.373  1.00  0.00           H
ATOM   2763 HE22 GLN X 174      59.317  60.686  46.469  1.00  0.00           H
ATOM   2764  C   GLN X 174      56.764  56.107  50.165  1.00  0.00           C
ATOM   2765  O   GLN X 174      57.495  55.523  50.943  1.00  0.00           O
ATOM   2766  N   ALA X 175      55.480  56.287  50.369  1.00  0.00           N
ATOM   2767  H   ALA X 175      54.979  56.850  49.696  1.00  0.00           H
ATOM   2768  CA  ALA X 175      54.758  55.801  51.594  1.00  0.00           C
ATOM   2769  HA  ALA X 175      55.381  56.095  52.439  1.00  0.00           H
ATOM   2770  CB  ALA X 175      53.455  56.647  51.681  1.00  0.00           C
ATOM   2771  HB1 ALA X 175      52.857  56.211  52.480  1.00  0.00           H
ATOM   2772  HB2 ALA X 175      53.687  57.696  51.867  1.00  0.00           H
ATOM   2773  HB3 ALA X 175      52.799  56.425  50.839  1.00  0.00           H
ATOM   2774  C   ALA X 175      54.469  54.237  51.644  1.00  0.00           C
ATOM   2775  O   ALA X 175      54.540  53.654  52.732  1.00  0.00           O
ATOM   2776  N   LEU X 176      54.208  53.676  50.495  1.00  0.00           N
ATOM   2777  H   LEU X 176      54.053  54.314  49.726  1.00  0.00           H
ATOM   2778  CA  LEU X 176      54.185  52.200  50.356  1.00  0.00           C
ATOM   2779  HA  LEU X 176      53.487  51.836  51.112  1.00  0.00           H
ATOM   2780  CB  LEU X 176      53.574  52.015  48.945  1.00  0.00           C
ATOM   2781  HB2 LEU X 176      54.245  52.495  48.234  1.00  0.00           H
ATOM   2782  HB3 LEU X 176      53.532  50.930  48.845  1.00  0.00           H
ATOM   2783  CG  LEU X 176      52.175  52.654  48.761  1.00  0.00           C
ATOM   2784  HG  LEU X 176      52.133  53.720  48.983  1.00  0.00           H
ATOM   2785  CD1 LEU X 176      51.783  52.544  47.292  1.00  0.00           C
ATOM   2786 HD11 LEU X 176      50.838  53.072  47.165  1.00  0.00           H
ATOM   2787 HD12 LEU X 176      52.455  53.232  46.781  1.00  0.00           H
ATOM   2788 HD13 LEU X 176      51.656  51.498  47.016  1.00  0.00           H
ATOM   2789  CD2 LEU X 176      51.090  51.971  49.644  1.00  0.00           C
ATOM   2790 HD21 LEU X 176      51.277  52.296  50.668  1.00  0.00           H
ATOM   2791 HD22 LEU X 176      50.065  52.318  49.511  1.00  0.00           H
ATOM   2792 HD23 LEU X 176      51.089  50.886  49.545  1.00  0.00           H
ATOM   2793  C   LEU X 176      55.578  51.459  50.680  1.00  0.00           C
ATOM   2794  O   LEU X 176      55.577  50.531  51.416  1.00  0.00           O
ATOM   2795  N   ALA X 177      56.717  52.063  50.213  1.00  0.00           N
ATOM   2796  H   ALA X 177      56.720  52.875  49.613  1.00  0.00           H
ATOM   2797  CA  ALA X 177      58.110  51.522  50.452  1.00  0.00           C
ATOM   2798  HA  ALA X 177      58.113  50.432  50.455  1.00  0.00           H
ATOM   2799  CB  ALA X 177      58.947  51.996  49.245  1.00  0.00           C
ATOM   2800  HB1 ALA X 177      58.452  51.637  48.343  1.00  0.00           H
ATOM   2801  HB2 ALA X 177      59.098  53.068  49.116  1.00  0.00           H
ATOM   2802  HB3 ALA X 177      59.958  51.605  49.351  1.00  0.00           H
ATOM   2803  C   ALA X 177      58.688  51.969  51.808  1.00  0.00           C
ATOM   2804  O   ALA X 177      59.697  51.464  52.170  1.00  0.00           O
ATOM   2805  N   GLY X 178      57.918  52.776  52.558  1.00  0.00           N
ATOM   2806  H   GLY X 178      56.987  53.067  52.299  1.00  0.00           H
ATOM   2807  CA  GLY X 178      58.383  53.340  53.841  1.00  0.00           C
ATOM   2808  HA2 GLY X 178      59.380  53.706  53.595  1.00  0.00           H
ATOM   2809  HA3 GLY X 178      57.792  54.224  54.085  1.00  0.00           H
ATOM   2810  C   GLY X 178      58.458  52.415  55.077  1.00  0.00           C
ATOM   2811  O   GLY X 178      58.278  51.179  54.979  1.00  0.00           O
ATOM   2812  N   PRO X 179      58.820  52.959  56.302  1.00  0.00           N
ATOM   2813  CD  PRO X 179      59.582  54.212  56.380  1.00  0.00           C
ATOM   2814  HD2 PRO X 179      58.995  55.028  55.958  1.00  0.00           H
ATOM   2815  HD3 PRO X 179      60.529  54.038  55.869  1.00  0.00           H
ATOM   2816  CG  PRO X 179      59.847  54.385  57.811  1.00  0.00           C
ATOM   2817  HG2 PRO X 179      59.199  55.180  58.181  1.00  0.00           H
ATOM   2818  HG3 PRO X 179      60.894  54.632  57.991  1.00  0.00           H
ATOM   2819  CB  PRO X 179      59.473  53.173  58.608  1.00  0.00           C
ATOM   2820  HB2 PRO X 179      59.035  53.484  59.556  1.00  0.00           H
ATOM   2821  HB3 PRO X 179      60.380  52.578  58.716  1.00  0.00           H
ATOM   2822  CA  PRO X 179      58.553  52.394  57.655  1.00  0.00           C
ATOM   2823  HA  PRO X 179      58.690  51.312  57.647  1.00  0.00           H
ATOM   2824  C   PRO X 179      57.014  52.516  57.958  1.00  0.00           C
ATOM   2825  O   PRO X 179      56.162  52.992  57.119  1.00  0.00           O
ATOM   2826  N   GLU X 180      56.656  51.963  59.131  1.00  0.00           N
ATOM   2827  H   GLU X 180      57.394  51.705  59.770  1.00  0.00           H
ATOM   2828  CA  GLU X 180      55.349  51.912  59.719  1.00  0.00           C
ATOM   2829  HA  GLU X 180      55.417  51.280  60.604  1.00  0.00           H
ATOM   2830  CB  GLU X 180      54.885  53.349  60.226  1.00  0.00           C
ATOM   2831  HB2 GLU X 180      54.876  53.916  59.295  1.00  0.00           H
ATOM   2832  HB3 GLU X 180      53.888  53.362  60.665  1.00  0.00           H
ATOM   2833  CG  GLU X 180      55.884  53.914  61.162  1.00  0.00           C
ATOM   2834  HG2 GLU X 180      56.916  54.062  60.842  1.00  0.00           H
ATOM   2835  HG3 GLU X 180      55.686  54.967  61.365  1.00  0.00           H
ATOM   2836  CD  GLU X 180      55.900  53.392  62.566  1.00  0.00           C
ATOM   2837  OE1 GLU X 180      55.383  52.347  62.872  1.00  0.00           O
ATOM   2838  OE2 GLU X 180      56.402  54.113  63.528  1.00  0.00           O
ATOM   2839  C   GLU X 180      54.256  51.194  58.911  1.00  0.00           C
ATOM   2840  O   GLU X 180      53.369  50.673  59.526  1.00  0.00           O
ATOM   2841  N   VAL X 181      54.243  51.098  57.534  1.00  0.00           N
ATOM   2842  H   VAL X 181      55.139  51.375  57.159  1.00  0.00           H
ATOM   2843  CA  VAL X 181      53.147  50.638  56.652  1.00  0.00           C
ATOM   2844  HA  VAL X 181      52.276  51.167  57.040  1.00  0.00           H
ATOM   2845  CB  VAL X 181      53.518  51.230  55.196  1.00  0.00           C
ATOM   2846  HB  VAL X 181      53.396  52.306  55.315  1.00  0.00           H
ATOM   2847  CG1 VAL X 181      54.984  50.843  54.806  1.00  0.00           C
ATOM   2848 HG11 VAL X 181      55.334  51.345  53.903  1.00  0.00           H
ATOM   2849 HG12 VAL X 181      55.729  51.196  55.520  1.00  0.00           H
ATOM   2850 HG13 VAL X 181      55.210  49.794  54.620  1.00  0.00           H
ATOM   2851  CG2 VAL X 181      52.650  50.736  54.025  1.00  0.00           C
ATOM   2852 HG21 VAL X 181      52.770  51.532  53.289  1.00  0.00           H
ATOM   2853 HG22 VAL X 181      52.872  49.761  53.591  1.00  0.00           H
ATOM   2854 HG23 VAL X 181      51.633  50.658  54.408  1.00  0.00           H
ATOM   2855  C   VAL X 181      52.940  49.132  56.701  1.00  0.00           C
ATOM   2856  O   VAL X 181      51.748  48.760  56.807  1.00  0.00           O
ATOM   2857  N   GLU X 182      54.027  48.326  56.724  1.00  0.00           N
ATOM   2858  H   GLU X 182      54.904  48.781  56.515  1.00  0.00           H
ATOM   2859  CA  GLU X 182      54.015  46.874  57.088  1.00  0.00           C
ATOM   2860  HA  GLU X 182      53.405  46.333  56.364  1.00  0.00           H
ATOM   2861  CB  GLU X 182      55.515  46.413  57.025  1.00  0.00           C
ATOM   2862  HB2 GLU X 182      55.902  46.641  56.032  1.00  0.00           H
ATOM   2863  HB3 GLU X 182      56.113  47.020  57.704  1.00  0.00           H
ATOM   2864  CG  GLU X 182      55.650  44.905  57.255  1.00  0.00           C
ATOM   2865  HG2 GLU X 182      55.307  44.721  58.274  1.00  0.00           H
ATOM   2866  HG3 GLU X 182      54.863  44.498  56.621  1.00  0.00           H
ATOM   2867  CD  GLU X 182      57.028  44.326  56.903  1.00  0.00           C
ATOM   2868  OE1 GLU X 182      58.105  44.899  56.970  1.00  0.00           O
ATOM   2869  OE2 GLU X 182      57.023  43.142  56.438  1.00  0.00           O
ATOM   2870  C   GLU X 182      53.437  46.458  58.463  1.00  0.00           C
ATOM   2871  O   GLU X 182      52.552  45.618  58.496  1.00  0.00           O
ATOM   2872  N   ALA X 183      53.878  47.063  59.578  1.00  0.00           N
ATOM   2873  H   ALA X 183      54.457  47.883  59.471  1.00  0.00           H
ATOM   2874  CA  ALA X 183      53.378  47.007  60.931  1.00  0.00           C
ATOM   2875  HA  ALA X 183      53.294  45.939  61.127  1.00  0.00           H
ATOM   2876  CB  ALA X 183      54.301  47.736  61.880  1.00  0.00           C
ATOM   2877  HB1 ALA X 183      55.189  47.118  62.016  1.00  0.00           H
ATOM   2878  HB2 ALA X 183      54.606  48.623  61.324  1.00  0.00           H
ATOM   2879  HB3 ALA X 183      53.880  47.999  62.851  1.00  0.00           H
ATOM   2880  C   ALA X 183      51.925  47.488  61.037  1.00  0.00           C
ATOM   2881  O   ALA X 183      51.167  46.893  61.863  1.00  0.00           O
ATOM   2882  N   HIE X 184      51.502  48.547  60.368  1.00  0.00           N
ATOM   2883  H   HIE X 184      52.195  49.152  59.952  1.00  0.00           H
ATOM   2884  CA  HIE X 184      50.081  49.064  60.393  1.00  0.00           C
ATOM   2885  HA  HIE X 184      49.721  49.174  61.416  1.00  0.00           H
ATOM   2886  CB  HIE X 184      50.045  50.509  59.823  1.00  0.00           C
ATOM   2887  HB2 HIE X 184      50.611  51.128  60.518  1.00  0.00           H
ATOM   2888  HB3 HIE X 184      50.582  50.412  58.879  1.00  0.00           H
ATOM   2889  CG  HIE X 184      48.677  51.089  59.705  1.00  0.00           C
ATOM   2890  ND1 HIE X 184      47.867  51.422  60.726  1.00  0.00           N
ATOM   2891  CE1 HIE X 184      46.829  52.087  60.275  1.00  0.00           C
ATOM   2892  HE1 HIE X 184      46.052  52.430  60.941  1.00  0.00           H
ATOM   2893  NE2 HIE X 184      46.842  52.042  58.895  1.00  0.00           N
ATOM   2894  HE2 HIE X 184      46.172  52.536  58.324  1.00  0.00           H
ATOM   2895  CD2 HIE X 184      48.039  51.447  58.523  1.00  0.00           C
ATOM   2896  HD2 HIE X 184      48.428  51.354  57.520  1.00  0.00           H
ATOM   2897  C   HIE X 184      49.175  48.077  59.626  1.00  0.00           C
ATOM   2898  O   HIE X 184      48.130  47.810  60.221  1.00  0.00           O
ATOM   2899  N   LEU X 185      49.540  47.684  58.396  1.00  0.00           N
ATOM   2900  H   LEU X 185      50.397  47.989  57.959  1.00  0.00           H
ATOM   2901  CA  LEU X 185      48.777  46.685  57.714  1.00  0.00           C
ATOM   2902  HA  LEU X 185      47.798  47.161  57.653  1.00  0.00           H
ATOM   2903  CB  LEU X 185      49.360  46.551  56.264  1.00  0.00           C
ATOM   2904  HB2 LEU X 185      50.406  46.262  56.377  1.00  0.00           H
ATOM   2905  HB3 LEU X 185      49.030  45.657  55.735  1.00  0.00           H
ATOM   2906  CG  LEU X 185      49.123  47.740  55.273  1.00  0.00           C
ATOM   2907  HG  LEU X 185      49.240  48.637  55.879  1.00  0.00           H
ATOM   2908  CD1 LEU X 185      50.081  47.568  54.124  1.00  0.00           C
ATOM   2909 HD11 LEU X 185      49.905  46.593  53.667  1.00  0.00           H
ATOM   2910 HD12 LEU X 185      50.005  48.283  53.305  1.00  0.00           H
ATOM   2911 HD13 LEU X 185      51.140  47.559  54.377  1.00  0.00           H
ATOM   2912  CD2 LEU X 185      47.758  47.691  54.603  1.00  0.00           C
ATOM   2913 HD21 LEU X 185      47.703  48.460  53.832  1.00  0.00           H
ATOM   2914 HD22 LEU X 185      47.259  46.737  54.432  1.00  0.00           H
ATOM   2915 HD23 LEU X 185      47.110  48.066  55.395  1.00  0.00           H
ATOM   2916  C   LEU X 185      48.714  45.348  58.398  1.00  0.00           C
ATOM   2917  O   LEU X 185      47.751  44.543  58.287  1.00  0.00           O
ATOM   2918  N   ARG X 186      49.776  45.018  59.176  1.00  0.00           N
ATOM   2919  H   ARG X 186      50.553  45.663  59.162  1.00  0.00           H
ATOM   2920  CA  ARG X 186      49.869  43.827  60.073  1.00  0.00           C
ATOM   2921  HA  ARG X 186      49.638  42.888  59.569  1.00  0.00           H
ATOM   2922  CB  ARG X 186      51.230  43.554  60.669  1.00  0.00           C
ATOM   2923  HB2 ARG X 186      51.712  44.474  60.997  1.00  0.00           H
ATOM   2924  HB3 ARG X 186      50.950  43.028  61.581  1.00  0.00           H
ATOM   2925  CG  ARG X 186      52.163  42.787  59.725  1.00  0.00           C
ATOM   2926  HG2 ARG X 186      51.568  41.913  59.462  1.00  0.00           H
ATOM   2927  HG3 ARG X 186      52.304  43.270  58.758  1.00  0.00           H
ATOM   2928  CD  ARG X 186      53.382  42.168  60.318  1.00  0.00           C
ATOM   2929  HD2 ARG X 186      54.161  42.902  60.526  1.00  0.00           H
ATOM   2930  HD3 ARG X 186      53.159  41.760  61.304  1.00  0.00           H
ATOM   2931  NE  ARG X 186      53.981  41.123  59.514  1.00  0.00           N
ATOM   2932  HE  ARG X 186      54.515  41.379  58.696  1.00  0.00           H
ATOM   2933  CZ  ARG X 186      53.494  39.882  59.352  1.00  0.00           C
ATOM   2934  NH1 ARG X 186      52.538  39.378  60.063  1.00  0.00           N
ATOM   2935 HH11 ARG X 186      51.868  39.988  60.511  1.00  0.00           H
ATOM   2936 HH12 ARG X 186      52.345  38.443  59.734  1.00  0.00           H
ATOM   2937  NH2 ARG X 186      53.939  39.123  58.532  1.00  0.00           N
ATOM   2938 HH21 ARG X 186      54.680  39.386  57.898  1.00  0.00           H
ATOM   2939 HH22 ARG X 186      53.585  38.180  58.453  1.00  0.00           H
ATOM   2940  C   ARG X 186      48.738  43.885  61.157  1.00  0.00           C
ATOM   2941  O   ARG X 186      47.946  42.941  61.330  1.00  0.00           O
ATOM   2942  N   LYS X 187      48.643  44.997  61.887  1.00  0.00           N
ATOM   2943  H   LYS X 187      49.370  45.688  61.767  1.00  0.00           H
ATOM   2944  CA  LYS X 187      47.556  45.387  62.763  1.00  0.00           C
ATOM   2945  HA  LYS X 187      47.643  44.530  63.431  1.00  0.00           H
ATOM   2946  CB  LYS X 187      47.976  46.629  63.573  1.00  0.00           C
ATOM   2947  HB2 LYS X 187      48.999  46.508  63.929  1.00  0.00           H
ATOM   2948  HB3 LYS X 187      48.079  47.488  62.910  1.00  0.00           H
ATOM   2949  CG  LYS X 187      47.041  47.012  64.755  1.00  0.00           C
ATOM   2950  HG2 LYS X 187      47.584  47.733  65.366  1.00  0.00           H
ATOM   2951  HG3 LYS X 187      46.124  47.356  64.274  1.00  0.00           H
ATOM   2952  CD  LYS X 187      46.760  45.874  65.734  1.00  0.00           C
ATOM   2953  HD2 LYS X 187      46.089  45.113  65.334  1.00  0.00           H
ATOM   2954  HD3 LYS X 187      47.683  45.361  66.000  1.00  0.00           H
ATOM   2955  CE  LYS X 187      46.259  46.414  67.132  1.00  0.00           C
ATOM   2956  HE2 LYS X 187      45.422  47.063  66.878  1.00  0.00           H
ATOM   2957  HE3 LYS X 187      45.907  45.537  67.677  1.00  0.00           H
ATOM   2958  NZ  LYS X 187      47.318  47.030  67.908  1.00  0.00           N
ATOM   2959  HZ1 LYS X 187      48.180  46.506  67.916  1.00  0.00           H
ATOM   2960  HZ2 LYS X 187      47.582  47.905  67.478  1.00  0.00           H
ATOM   2961  HZ3 LYS X 187      46.991  47.170  68.854  1.00  0.00           H
ATOM   2962  C   LYS X 187      46.188  45.467  62.182  1.00  0.00           C
ATOM   2963  O   LYS X 187      45.260  44.928  62.854  1.00  0.00           O
ATOM   2964  N   LEU X 188      46.005  45.944  60.979  1.00  0.00           N
ATOM   2965  H   LEU X 188      46.835  46.214  60.472  1.00  0.00           H
ATOM   2966  CA  LEU X 188      44.707  45.943  60.300  1.00  0.00           C
ATOM   2967  HA  LEU X 188      43.971  46.285  61.027  1.00  0.00           H
ATOM   2968  CB  LEU X 188      44.754  46.838  59.069  1.00  0.00           C
ATOM   2969  HB2 LEU X 188      45.600  46.499  58.468  1.00  0.00           H
ATOM   2970  HB3 LEU X 188      43.889  46.755  58.411  1.00  0.00           H
ATOM   2971  CG  LEU X 188      44.853  48.335  59.344  1.00  0.00           C
ATOM   2972  HG  LEU X 188      45.759  48.632  59.872  1.00  0.00           H
ATOM   2973  CD1 LEU X 188      44.876  49.076  58.043  1.00  0.00           C
ATOM   2974 HD11 LEU X 188      45.769  48.687  57.552  1.00  0.00           H
ATOM   2975 HD12 LEU X 188      43.990  49.075  57.410  1.00  0.00           H
ATOM   2976 HD13 LEU X 188      45.261  50.081  58.214  1.00  0.00           H
ATOM   2977  CD2 LEU X 188      43.724  48.927  60.202  1.00  0.00           C
ATOM   2978 HD21 LEU X 188      43.807  48.380  61.141  1.00  0.00           H
ATOM   2979 HD22 LEU X 188      43.885  50.001  60.296  1.00  0.00           H
ATOM   2980 HD23 LEU X 188      42.795  48.679  59.689  1.00  0.00           H
ATOM   2981  C   LEU X 188      44.362  44.521  59.858  1.00  0.00           C
ATOM   2982  O   LEU X 188      43.224  44.127  60.080  1.00  0.00           O
ATOM   2983  N   GLY X 189      45.344  43.703  59.495  1.00  0.00           N
ATOM   2984  H   GLY X 189      46.214  44.164  59.273  1.00  0.00           H
ATOM   2985  CA  GLY X 189      45.274  42.191  59.532  1.00  0.00           C
ATOM   2986  HA2 GLY X 189      45.800  41.936  60.451  1.00  0.00           H
ATOM   2987  HA3 GLY X 189      44.237  41.954  59.769  1.00  0.00           H
ATOM   2988  C   GLY X 189      45.783  41.342  58.251  1.00  0.00           C
ATOM   2989  O   GLY X 189      45.276  40.223  58.037  1.00  0.00           O
ATOM   2990  N   LEU X 190      46.656  41.868  57.412  1.00  0.00           N
ATOM   2991  H   LEU X 190      46.878  42.824  57.648  1.00  0.00           H
ATOM   2992  CA  LEU X 190      47.129  41.296  56.178  1.00  0.00           C
ATOM   2993  HA  LEU X 190      46.224  41.079  55.611  1.00  0.00           H
ATOM   2994  CB  LEU X 190      47.932  42.459  55.416  1.00  0.00           C
ATOM   2995  HB2 LEU X 190      47.316  43.358  55.460  1.00  0.00           H
ATOM   2996  HB3 LEU X 190      48.917  42.602  55.860  1.00  0.00           H
ATOM   2997  CG  LEU X 190      48.212  42.171  53.932  1.00  0.00           C
ATOM   2998  HG  LEU X 190      48.892  41.322  53.855  1.00  0.00           H
ATOM   2999  CD1 LEU X 190      47.067  41.782  53.000  1.00  0.00           C
ATOM   3000 HD11 LEU X 190      47.549  41.503  52.062  1.00  0.00           H
ATOM   3001 HD12 LEU X 190      46.510  40.906  53.333  1.00  0.00           H
ATOM   3002 HD13 LEU X 190      46.364  42.595  52.815  1.00  0.00           H
ATOM   3003  CD2 LEU X 190      48.946  43.365  53.336  1.00  0.00           C
ATOM   3004 HD21 LEU X 190      48.212  44.165  53.244  1.00  0.00           H
ATOM   3005 HD22 LEU X 190      49.661  43.770  54.053  1.00  0.00           H
ATOM   3006 HD23 LEU X 190      49.348  43.187  52.339  1.00  0.00           H
ATOM   3007  C   LEU X 190      47.837  39.948  56.205  1.00  0.00           C
ATOM   3008  O   LEU X 190      47.709  39.156  55.281  1.00  0.00           O
ATOM   3009  N   GLY X 191      48.586  39.732  57.286  1.00  0.00           N
ATOM   3010  H   GLY X 191      48.733  40.429  58.001  1.00  0.00           H
ATOM   3011  CA  GLY X 191      49.524  38.635  57.360  1.00  0.00           C
ATOM   3012  HA2 GLY X 191      49.966  38.515  58.349  1.00  0.00           H
ATOM   3013  HA3 GLY X 191      49.103  37.712  56.963  1.00  0.00           H
ATOM   3014  C   GLY X 191      50.780  38.948  56.591  1.00  0.00           C
ATOM   3015  O   GLY X 191      51.113  40.056  56.265  1.00  0.00           O
ATOM   3016  N   TYR X 192      51.444  37.901  56.037  1.00  0.00           N
ATOM   3017  H   TYR X 192      51.123  37.023  56.420  1.00  0.00           H
ATOM   3018  CA  TYR X 192      52.689  37.842  55.309  1.00  0.00           C
ATOM   3019  HA  TYR X 192      53.408  38.262  56.013  1.00  0.00           H
ATOM   3020  CB  TYR X 192      53.147  36.360  55.153  1.00  0.00           C
ATOM   3021  HB2 TYR X 192      54.235  36.411  55.109  1.00  0.00           H
ATOM   3022  HB3 TYR X 192      52.821  35.788  56.022  1.00  0.00           H
ATOM   3023  CG  TYR X 192      52.645  35.613  53.964  1.00  0.00           C
ATOM   3024  CD1 TYR X 192      51.392  35.012  53.803  1.00  0.00           C
ATOM   3025  HD1 TYR X 192      50.597  35.150  54.520  1.00  0.00           H
ATOM   3026  CE1 TYR X 192      51.053  34.172  52.769  1.00  0.00           C
ATOM   3027  HE1 TYR X 192      50.066  33.737  52.706  1.00  0.00           H
ATOM   3028  CZ  TYR X 192      52.035  33.899  51.775  1.00  0.00           C
ATOM   3029  OH  TYR X 192      51.727  33.190  50.679  1.00  0.00           O
ATOM   3030  HH  TYR X 192      50.900  32.706  50.749  1.00  0.00           H
ATOM   3031  CE2 TYR X 192      53.298  34.533  51.844  1.00  0.00           C
ATOM   3032  HE2 TYR X 192      53.992  34.330  51.041  1.00  0.00           H
ATOM   3033  CD2 TYR X 192      53.628  35.324  52.990  1.00  0.00           C
ATOM   3034  HD2 TYR X 192      54.650  35.657  53.099  1.00  0.00           H
ATOM   3035  C   TYR X 192      52.716  38.651  53.978  1.00  0.00           C
ATOM   3036  O   TYR X 192      53.841  38.937  53.479  1.00  0.00           O
ATOM   3037  N   ARG X 193      51.591  39.032  53.401  1.00  0.00           N
ATOM   3038  H   ARG X 193      50.685  38.845  53.807  1.00  0.00           H
ATOM   3039  CA  ARG X 193      51.545  39.755  52.058  1.00  0.00           C
ATOM   3040  HA  ARG X 193      52.224  39.294  51.341  1.00  0.00           H
ATOM   3041  CB  ARG X 193      50.185  39.431  51.398  1.00  0.00           C
ATOM   3042  HB2 ARG X 193      49.364  39.904  51.938  1.00  0.00           H
ATOM   3043  HB3 ARG X 193      50.289  39.825  50.387  1.00  0.00           H
ATOM   3044  CG  ARG X 193      49.889  37.957  51.296  1.00  0.00           C
ATOM   3045  HG2 ARG X 193      50.746  37.435  50.870  1.00  0.00           H
ATOM   3046  HG3 ARG X 193      49.837  37.540  52.301  1.00  0.00           H
ATOM   3047  CD  ARG X 193      48.630  37.594  50.591  1.00  0.00           C
ATOM   3048  HD2 ARG X 193      47.748  37.779  51.205  1.00  0.00           H
ATOM   3049  HD3 ARG X 193      48.476  38.152  49.667  1.00  0.00           H
ATOM   3050  NE  ARG X 193      48.750  36.162  50.190  1.00  0.00           N
ATOM   3051  HE  ARG X 193      49.282  35.923  49.366  1.00  0.00           H
ATOM   3052  CZ  ARG X 193      48.256  35.064  50.759  1.00  0.00           C
ATOM   3053  NH1 ARG X 193      47.660  35.071  51.934  1.00  0.00           N
ATOM   3054 HH11 ARG X 193      47.652  35.908  52.498  1.00  0.00           H
ATOM   3055 HH12 ARG X 193      47.286  34.189  52.253  1.00  0.00           H
ATOM   3056  NH2 ARG X 193      48.334  33.949  50.194  1.00  0.00           N
ATOM   3057 HH21 ARG X 193      48.792  33.912  49.295  1.00  0.00           H
ATOM   3058 HH22 ARG X 193      48.152  33.121  50.744  1.00  0.00           H
ATOM   3059  C   ARG X 193      51.910  41.243  52.275  1.00  0.00           C
ATOM   3060  O   ARG X 193      51.953  42.016  51.344  1.00  0.00           O
ATOM   3061  N   ALA X 194      52.028  41.643  53.569  1.00  0.00           N
ATOM   3062  H   ALA X 194      51.622  41.068  54.294  1.00  0.00           H
ATOM   3063  CA  ALA X 194      52.541  42.986  53.965  1.00  0.00           C
ATOM   3064  HA  ALA X 194      51.831  43.670  53.500  1.00  0.00           H
ATOM   3065  CB  ALA X 194      52.300  43.143  55.423  1.00  0.00           C
ATOM   3066  HB1 ALA X 194      52.568  42.305  56.066  1.00  0.00           H
ATOM   3067  HB2 ALA X 194      52.822  44.041  55.754  1.00  0.00           H
ATOM   3068  HB3 ALA X 194      51.213  43.164  55.499  1.00  0.00           H
ATOM   3069  C   ALA X 194      53.972  43.199  53.502  1.00  0.00           C
ATOM   3070  O   ALA X 194      54.364  44.309  53.077  1.00  0.00           O
ATOM   3071  N   ARG X 195      54.797  42.146  53.531  1.00  0.00           N
ATOM   3072  H   ARG X 195      54.442  41.402  54.114  1.00  0.00           H
ATOM   3073  CA  ARG X 195      56.202  42.063  53.133  1.00  0.00           C
ATOM   3074  HA  ARG X 195      56.702  42.999  53.383  1.00  0.00           H
ATOM   3075  CB  ARG X 195      56.880  40.723  53.528  1.00  0.00           C
ATOM   3076  HB2 ARG X 195      56.632  40.623  54.585  1.00  0.00           H
ATOM   3077  HB3 ARG X 195      56.425  39.844  53.074  1.00  0.00           H
ATOM   3078  CG  ARG X 195      58.443  40.621  53.208  1.00  0.00           C
ATOM   3079  HG2 ARG X 195      58.581  39.557  53.015  1.00  0.00           H
ATOM   3080  HG3 ARG X 195      58.662  41.247  52.343  1.00  0.00           H
ATOM   3081  CD  ARG X 195      59.359  41.094  54.382  1.00  0.00           C
ATOM   3082  HD2 ARG X 195      59.111  40.487  55.252  1.00  0.00           H
ATOM   3083  HD3 ARG X 195      60.404  40.870  54.164  1.00  0.00           H
ATOM   3084  NE  ARG X 195      59.278  42.528  54.694  1.00  0.00           N
ATOM   3085  HE  ARG X 195      58.507  42.705  55.323  1.00  0.00           H
ATOM   3086  CZ  ARG X 195      59.950  43.513  54.189  1.00  0.00           C
ATOM   3087  NH1 ARG X 195      60.789  43.321  53.194  1.00  0.00           N
ATOM   3088 HH11 ARG X 195      61.035  42.360  53.005  1.00  0.00           H
ATOM   3089 HH12 ARG X 195      61.183  44.140  52.750  1.00  0.00           H
ATOM   3090  NH2 ARG X 195      59.821  44.753  54.646  1.00  0.00           N
ATOM   3091 HH21 ARG X 195      59.098  44.966  55.320  1.00  0.00           H
ATOM   3092 HH22 ARG X 195      60.618  45.330  54.421  1.00  0.00           H
ATOM   3093  C   ARG X 195      56.085  42.195  51.653  1.00  0.00           C
ATOM   3094  O   ARG X 195      56.916  42.841  50.998  1.00  0.00           O
ATOM   3095  N   LYS X 196      55.141  41.504  50.949  1.00  0.00           N
ATOM   3096  H   LYS X 196      54.574  40.804  51.407  1.00  0.00           H
ATOM   3097  CA  LYS X 196      55.140  41.572  49.497  1.00  0.00           C
ATOM   3098  HA  LYS X 196      56.134  41.473  49.060  1.00  0.00           H
ATOM   3099  CB  LYS X 196      54.032  40.683  48.921  1.00  0.00           C
ATOM   3100  HB2 LYS X 196      53.027  40.891  49.290  1.00  0.00           H
ATOM   3101  HB3 LYS X 196      54.077  40.609  47.835  1.00  0.00           H
ATOM   3102  CG  LYS X 196      54.302  39.239  49.329  1.00  0.00           C
ATOM   3103  HG2 LYS X 196      55.246  38.918  48.889  1.00  0.00           H
ATOM   3104  HG3 LYS X 196      54.220  39.115  50.410  1.00  0.00           H
ATOM   3105  CD  LYS X 196      53.175  38.401  48.733  1.00  0.00           C
ATOM   3106  HD2 LYS X 196      52.219  38.747  49.126  1.00  0.00           H
ATOM   3107  HD3 LYS X 196      53.242  38.594  47.663  1.00  0.00           H
ATOM   3108  CE  LYS X 196      53.468  36.817  49.028  1.00  0.00           C
ATOM   3109  HE2 LYS X 196      54.523  36.670  48.794  1.00  0.00           H
ATOM   3110  HE3 LYS X 196      53.337  36.431  50.038  1.00  0.00           H
ATOM   3111  NZ  LYS X 196      52.784  35.992  47.973  1.00  0.00           N
ATOM   3112  HZ1 LYS X 196      51.778  36.014  48.073  1.00  0.00           H
ATOM   3113  HZ2 LYS X 196      53.105  36.189  47.036  1.00  0.00           H
ATOM   3114  HZ3 LYS X 196      53.119  35.046  48.081  1.00  0.00           H
ATOM   3115  C   LYS X 196      54.829  43.037  48.998  1.00  0.00           C
ATOM   3116  O   LYS X 196      55.456  43.420  48.044  1.00  0.00           O
ATOM   3117  N   VAL X 197      53.985  43.771  49.735  1.00  0.00           N
ATOM   3118  H   VAL X 197      53.732  43.261  50.569  1.00  0.00           H
ATOM   3119  CA  VAL X 197      53.844  45.221  49.599  1.00  0.00           C
ATOM   3120  HA  VAL X 197      53.633  45.463  48.557  1.00  0.00           H
ATOM   3121  CB  VAL X 197      52.685  45.767  50.573  1.00  0.00           C
ATOM   3122  HB  VAL X 197      52.835  45.376  51.580  1.00  0.00           H
ATOM   3123  CG1 VAL X 197      52.476  47.248  50.692  1.00  0.00           C
ATOM   3124 HG11 VAL X 197      51.626  47.534  51.312  1.00  0.00           H
ATOM   3125 HG12 VAL X 197      53.368  47.542  51.245  1.00  0.00           H
ATOM   3126 HG13 VAL X 197      52.599  47.804  49.762  1.00  0.00           H
ATOM   3127  CG2 VAL X 197      51.244  45.176  50.298  1.00  0.00           C
ATOM   3128 HG21 VAL X 197      50.654  45.476  49.432  1.00  0.00           H
ATOM   3129 HG22 VAL X 197      51.227  44.086  50.282  1.00  0.00           H
ATOM   3130 HG23 VAL X 197      50.665  45.598  51.119  1.00  0.00           H
ATOM   3131  C   VAL X 197      55.148  45.932  49.889  1.00  0.00           C
ATOM   3132  O   VAL X 197      55.632  46.541  48.979  1.00  0.00           O
ATOM   3133  N   SER X 198      55.673  45.838  51.097  1.00  0.00           N
ATOM   3134  H   SER X 198      55.296  45.235  51.814  1.00  0.00           H
ATOM   3135  CA  SER X 198      56.942  46.493  51.466  1.00  0.00           C
ATOM   3136  HA  SER X 198      56.546  47.508  51.452  1.00  0.00           H
ATOM   3137  CB  SER X 198      57.269  46.160  52.879  1.00  0.00           C
ATOM   3138  HB2 SER X 198      56.448  46.455  53.532  1.00  0.00           H
ATOM   3139  HB3 SER X 198      57.512  45.099  52.946  1.00  0.00           H
ATOM   3140  OG  SER X 198      58.366  46.950  53.304  1.00  0.00           O
ATOM   3141  HG  SER X 198      58.126  47.880  53.318  1.00  0.00           H
ATOM   3142  C   SER X 198      58.163  46.330  50.567  1.00  0.00           C
ATOM   3143  O   SER X 198      58.690  47.322  50.139  1.00  0.00           O
ATOM   3144  N   ALA X 199      58.528  45.113  50.240  1.00  0.00           N
ATOM   3145  H   ALA X 199      57.965  44.343  50.571  1.00  0.00           H
ATOM   3146  CA  ALA X 199      59.699  44.727  49.383  1.00  0.00           C
ATOM   3147  HA  ALA X 199      60.518  45.310  49.804  1.00  0.00           H
ATOM   3148  CB  ALA X 199      59.983  43.242  49.591  1.00  0.00           C
ATOM   3149  HB1 ALA X 199      59.081  42.667  49.375  1.00  0.00           H
ATOM   3150  HB2 ALA X 199      60.804  42.802  49.025  1.00  0.00           H
ATOM   3151  HB3 ALA X 199      60.239  43.072  50.637  1.00  0.00           H
ATOM   3152  C   ALA X 199      59.649  45.136  47.921  1.00  0.00           C
ATOM   3153  O   ALA X 199      60.522  45.765  47.366  1.00  0.00           O
ATOM   3154  N   SER X 200      58.546  44.809  47.260  1.00  0.00           N
ATOM   3155  H   SER X 200      57.864  44.214  47.706  1.00  0.00           H
ATOM   3156  CA  SER X 200      58.216  45.173  45.850  1.00  0.00           C
ATOM   3157  HA  SER X 200      58.930  44.716  45.165  1.00  0.00           H
ATOM   3158  CB  SER X 200      56.861  44.509  45.425  1.00  0.00           C
ATOM   3159  HB2 SER X 200      56.705  44.840  44.398  1.00  0.00           H
ATOM   3160  HB3 SER X 200      56.922  43.447  45.665  1.00  0.00           H
ATOM   3161  OG  SER X 200      55.853  45.115  46.078  1.00  0.00           O
ATOM   3162  HG  SER X 200      55.624  44.442  46.722  1.00  0.00           H
ATOM   3163  C   SER X 200      58.312  46.688  45.628  1.00  0.00           C
ATOM   3164  O   SER X 200      58.988  47.228  44.664  1.00  0.00           O
ATOM   3165  N   ALA X 201      57.665  47.486  46.551  1.00  0.00           N
ATOM   3166  H   ALA X 201      57.122  47.029  47.270  1.00  0.00           H
ATOM   3167  CA  ALA X 201      57.585  48.991  46.616  1.00  0.00           C
ATOM   3168  HA  ALA X 201      57.075  49.246  45.687  1.00  0.00           H
ATOM   3169  CB  ALA X 201      56.648  49.433  47.779  1.00  0.00           C
ATOM   3170  HB1 ALA X 201      57.206  49.455  48.716  1.00  0.00           H
ATOM   3171  HB2 ALA X 201      56.288  50.444  47.586  1.00  0.00           H
ATOM   3172  HB3 ALA X 201      55.809  48.751  47.922  1.00  0.00           H
ATOM   3173  C   ALA X 201      58.984  49.541  46.705  1.00  0.00           C
ATOM   3174  O   ALA X 201      59.310  50.439  45.824  1.00  0.00           O
ATOM   3175  N   ARG X 202      59.758  49.136  47.722  1.00  0.00           N
ATOM   3176  H   ARG X 202      59.444  48.370  48.300  1.00  0.00           H
ATOM   3177  CA  ARG X 202      61.230  49.410  47.767  1.00  0.00           C
ATOM   3178  HA  ARG X 202      61.284  50.498  47.719  1.00  0.00           H
ATOM   3179  CB  ARG X 202      61.762  48.991  49.136  1.00  0.00           C
ATOM   3180  HB2 ARG X 202      61.121  49.453  49.887  1.00  0.00           H
ATOM   3181  HB3 ARG X 202      61.808  47.915  49.302  1.00  0.00           H
ATOM   3182  CG  ARG X 202      63.175  49.635  49.325  1.00  0.00           C
ATOM   3183  HG2 ARG X 202      63.845  49.289  48.539  1.00  0.00           H
ATOM   3184  HG3 ARG X 202      63.049  50.716  49.261  1.00  0.00           H
ATOM   3185  CD  ARG X 202      63.819  49.309  50.642  1.00  0.00           C
ATOM   3186  HD2 ARG X 202      63.353  49.826  51.480  1.00  0.00           H
ATOM   3187  HD3 ARG X 202      63.683  48.239  50.793  1.00  0.00           H
ATOM   3188  NE  ARG X 202      65.246  49.572  50.578  1.00  0.00           N
ATOM   3189  HE  ARG X 202      65.528  50.417  51.053  1.00  0.00           H
ATOM   3190  CZ  ARG X 202      66.269  48.930  50.003  1.00  0.00           C
ATOM   3191  NH1 ARG X 202      66.117  47.811  49.361  1.00  0.00           N
ATOM   3192 HH11 ARG X 202      65.163  47.492  49.260  1.00  0.00           H
ATOM   3193 HH12 ARG X 202      66.892  47.313  48.946  1.00  0.00           H
ATOM   3194  NH2 ARG X 202      67.471  49.282  50.267  1.00  0.00           N
ATOM   3195 HH21 ARG X 202      67.661  50.017  50.932  1.00  0.00           H
ATOM   3196 HH22 ARG X 202      68.275  48.781  49.916  1.00  0.00           H
ATOM   3197  C   ARG X 202      62.086  48.949  46.605  1.00  0.00           C
ATOM   3198  O   ARG X 202      62.822  49.792  46.063  1.00  0.00           O
ATOM   3199  N   ALA X 203      61.889  47.768  45.895  1.00  0.00           N
ATOM   3200  H   ALA X 203      61.209  47.138  46.296  1.00  0.00           H
ATOM   3201  CA  ALA X 203      62.691  47.316  44.787  1.00  0.00           C
ATOM   3202  HA  ALA X 203      63.761  47.471  44.921  1.00  0.00           H
ATOM   3203  CB  ALA X 203      62.381  45.889  44.629  1.00  0.00           C
ATOM   3204  HB1 ALA X 203      61.411  45.552  44.994  1.00  0.00           H
ATOM   3205  HB2 ALA X 203      62.411  45.634  43.570  1.00  0.00           H
ATOM   3206  HB3 ALA X 203      63.101  45.321  45.219  1.00  0.00           H
ATOM   3207  C   ALA X 203      62.394  48.046  43.429  1.00  0.00           C
ATOM   3208  O   ALA X 203      63.210  48.315  42.634  1.00  0.00           O
ATOM   3209  N   ILE X 204      61.068  48.443  43.270  1.00  0.00           N
ATOM   3210  H   ILE X 204      60.413  48.095  43.954  1.00  0.00           H
ATOM   3211  CA  ILE X 204      60.632  49.426  42.285  1.00  0.00           C
ATOM   3212  HA  ILE X 204      60.920  49.097  41.287  1.00  0.00           H
ATOM   3213  CB  ILE X 204      59.046  49.486  42.023  1.00  0.00           C
ATOM   3214  HB  ILE X 204      58.562  49.814  42.944  1.00  0.00           H
ATOM   3215  CG2 ILE X 204      58.711  50.598  41.121  1.00  0.00           C
ATOM   3216 HG21 ILE X 204      57.638  50.510  40.947  1.00  0.00           H
ATOM   3217 HG22 ILE X 204      58.843  51.526  41.677  1.00  0.00           H
ATOM   3218 HG23 ILE X 204      59.253  50.637  40.176  1.00  0.00           H
ATOM   3219  CG1 ILE X 204      58.514  48.063  41.549  1.00  0.00           C
ATOM   3220 HG12 ILE X 204      58.712  48.065  40.478  1.00  0.00           H
ATOM   3221 HG13 ILE X 204      59.093  47.333  42.113  1.00  0.00           H
ATOM   3222  CD1 ILE X 204      56.983  47.773  41.820  1.00  0.00           C
ATOM   3223 HD11 ILE X 204      56.590  48.628  41.270  1.00  0.00           H
ATOM   3224 HD12 ILE X 204      56.549  46.790  41.642  1.00  0.00           H
ATOM   3225 HD13 ILE X 204      56.804  47.975  42.877  1.00  0.00           H
ATOM   3226  C   ILE X 204      61.215  50.861  42.480  1.00  0.00           C
ATOM   3227  O   ILE X 204      61.843  51.340  41.520  1.00  0.00           O
ATOM   3228  N   LEU X 205      61.075  51.463  43.635  1.00  0.00           N
ATOM   3229  H   LEU X 205      60.565  50.927  44.323  1.00  0.00           H
ATOM   3230  CA  LEU X 205      61.550  52.871  43.978  1.00  0.00           C
ATOM   3231  HA  LEU X 205      61.114  53.526  43.224  1.00  0.00           H
ATOM   3232  CB  LEU X 205      61.003  53.242  45.410  1.00  0.00           C
ATOM   3233  HB2 LEU X 205      59.920  53.138  45.328  1.00  0.00           H
ATOM   3234  HB3 LEU X 205      61.388  52.459  46.064  1.00  0.00           H
ATOM   3235  CG  LEU X 205      61.501  54.566  46.000  1.00  0.00           C
ATOM   3236  HG  LEU X 205      62.589  54.513  46.019  1.00  0.00           H
ATOM   3237  CD1 LEU X 205      61.007  55.760  45.220  1.00  0.00           C
ATOM   3238 HD11 LEU X 205      59.922  55.857  45.268  1.00  0.00           H
ATOM   3239 HD12 LEU X 205      61.496  56.664  45.584  1.00  0.00           H
ATOM   3240 HD13 LEU X 205      61.287  55.596  44.180  1.00  0.00           H
ATOM   3241  CD2 LEU X 205      61.136  54.700  47.552  1.00  0.00           C
ATOM   3242 HD21 LEU X 205      60.066  54.607  47.735  1.00  0.00           H
ATOM   3243 HD22 LEU X 205      61.760  54.058  48.174  1.00  0.00           H
ATOM   3244 HD23 LEU X 205      61.218  55.740  47.868  1.00  0.00           H
ATOM   3245  C   LEU X 205      63.084  52.985  43.902  1.00  0.00           C
ATOM   3246  O   LEU X 205      63.529  54.006  43.314  1.00  0.00           O
ATOM   3247  N   GLU X 206      63.806  51.985  44.334  1.00  0.00           N
ATOM   3248  H   GLU X 206      63.352  51.199  44.780  1.00  0.00           H
ATOM   3249  CA  GLU X 206      65.205  52.266  44.654  1.00  0.00           C
ATOM   3250  HA  GLU X 206      65.603  53.281  44.637  1.00  0.00           H
ATOM   3251  CB  GLU X 206      65.531  51.656  45.979  1.00  0.00           C
ATOM   3252  HB2 GLU X 206      65.219  50.615  46.062  1.00  0.00           H
ATOM   3253  HB3 GLU X 206      66.584  51.794  46.224  1.00  0.00           H
ATOM   3254  CG  GLU X 206      64.554  52.354  47.043  1.00  0.00           C
ATOM   3255  HG2 GLU X 206      63.482  52.415  46.849  1.00  0.00           H
ATOM   3256  HG3 GLU X 206      64.603  51.828  47.997  1.00  0.00           H
ATOM   3257  CD  GLU X 206      64.999  53.788  47.441  1.00  0.00           C
ATOM   3258  OE1 GLU X 206      65.285  54.552  46.476  1.00  0.00           O
ATOM   3259  OE2 GLU X 206      65.222  54.039  48.658  1.00  0.00           O
ATOM   3260  C   GLU X 206      66.112  51.719  43.539  1.00  0.00           C
ATOM   3261  O   GLU X 206      67.077  52.307  43.068  1.00  0.00           O
ATOM   3262  N   GLU X 207      65.863  50.499  43.082  1.00  0.00           N
ATOM   3263  H   GLU X 207      65.101  49.978  43.492  1.00  0.00           H
ATOM   3264  CA  GLU X 207      66.650  49.779  42.162  1.00  0.00           C
ATOM   3265  HA  GLU X 207      67.707  50.041  42.152  1.00  0.00           H
ATOM   3266  CB  GLU X 207      66.651  48.317  42.684  1.00  0.00           C
ATOM   3267  HB2 GLU X 207      67.305  48.250  43.553  1.00  0.00           H
ATOM   3268  HB3 GLU X 207      65.632  48.114  43.016  1.00  0.00           H
ATOM   3269  CG  GLU X 207      67.074  47.222  41.757  1.00  0.00           C
ATOM   3270  HG2 GLU X 207      66.627  46.364  42.258  1.00  0.00           H
ATOM   3271  HG3 GLU X 207      66.566  47.375  40.804  1.00  0.00           H
ATOM   3272  CD  GLU X 207      68.539  47.064  41.470  1.00  0.00           C
ATOM   3273  OE1 GLU X 207      69.277  46.243  42.124  1.00  0.00           O
ATOM   3274  OE2 GLU X 207      69.069  47.656  40.510  1.00  0.00           O
ATOM   3275  C   GLU X 207      66.197  49.910  40.691  1.00  0.00           C
ATOM   3276  O   GLU X 207      67.025  50.117  39.771  1.00  0.00           O
ATOM   3277  N   GLN X 208      64.948  49.684  40.455  1.00  0.00           N
ATOM   3278  H   GLN X 208      64.360  49.394  41.224  1.00  0.00           H
ATOM   3279  CA  GLN X 208      64.337  49.952  39.123  1.00  0.00           C
ATOM   3280  HA  GLN X 208      65.049  49.449  38.469  1.00  0.00           H
ATOM   3281  CB  GLN X 208      62.946  49.276  39.009  1.00  0.00           C
ATOM   3282  HB2 GLN X 208      62.125  49.784  39.517  1.00  0.00           H
ATOM   3283  HB3 GLN X 208      62.607  49.387  37.979  1.00  0.00           H
ATOM   3284  CG  GLN X 208      62.825  47.780  39.211  1.00  0.00           C
ATOM   3285  HG2 GLN X 208      62.895  47.530  40.269  1.00  0.00           H
ATOM   3286  HG3 GLN X 208      61.802  47.520  38.937  1.00  0.00           H
ATOM   3287  CD  GLN X 208      63.797  46.922  38.469  1.00  0.00           C
ATOM   3288  OE1 GLN X 208      64.338  47.245  37.404  1.00  0.00           O
ATOM   3289  NE2 GLN X 208      63.996  45.704  38.974  1.00  0.00           N
ATOM   3290 HE21 GLN X 208      64.576  45.062  38.453  1.00  0.00           H
ATOM   3291 HE22 GLN X 208      63.688  45.503  39.915  1.00  0.00           H
ATOM   3292  C   GLN X 208      64.300  51.500  38.825  1.00  0.00           C
ATOM   3293  O   GLN X 208      64.778  51.948  37.786  1.00  0.00           O
ATOM   3294  N   GLY X 209      63.736  52.301  39.680  1.00  0.00           N
ATOM   3295  H   GLY X 209      63.516  51.874  40.570  1.00  0.00           H
ATOM   3296  CA  GLY X 209      63.586  53.808  39.563  1.00  0.00           C
ATOM   3297  HA2 GLY X 209      64.290  54.266  40.258  1.00  0.00           H
ATOM   3298  HA3 GLY X 209      63.944  54.077  38.568  1.00  0.00           H
ATOM   3299  C   GLY X 209      62.254  54.478  39.710  1.00  0.00           C
ATOM   3300  O   GLY X 209      62.133  55.702  39.358  1.00  0.00           O
ATOM   3301  N   GLY X 210      61.221  53.702  40.094  1.00  0.00           N
ATOM   3302  H   GLY X 210      61.424  52.737  40.312  1.00  0.00           H
ATOM   3303  CA  GLY X 210      59.826  54.244  40.316  1.00  0.00           C
ATOM   3304  HA2 GLY X 210      59.210  53.488  40.801  1.00  0.00           H
ATOM   3305  HA3 GLY X 210      59.925  55.028  41.067  1.00  0.00           H
ATOM   3306  C   GLY X 210      59.039  54.627  39.083  1.00  0.00           C
ATOM   3307  O   GLY X 210      59.144  53.910  38.079  1.00  0.00           O
ATOM   3308  N   LEU X 211      58.277  55.703  39.128  1.00  0.00           N
ATOM   3309  H   LEU X 211      58.192  56.225  39.987  1.00  0.00           H
ATOM   3310  CA  LEU X 211      57.363  56.144  38.023  1.00  0.00           C
ATOM   3311  HA  LEU X 211      56.479  55.517  37.901  1.00  0.00           H
ATOM   3312  CB  LEU X 211      56.832  57.570  38.380  1.00  0.00           C
ATOM   3313  HB2 LEU X 211      57.714  58.134  38.684  1.00  0.00           H
ATOM   3314  HB3 LEU X 211      56.342  58.151  37.599  1.00  0.00           H
ATOM   3315  CG  LEU X 211      55.836  57.637  39.591  1.00  0.00           C
ATOM   3316  HG  LEU X 211      55.993  56.849  40.329  1.00  0.00           H
ATOM   3317  CD1 LEU X 211      55.984  58.999  40.287  1.00  0.00           C
ATOM   3318 HD11 LEU X 211      55.787  59.792  39.566  1.00  0.00           H
ATOM   3319 HD12 LEU X 211      55.232  58.980  41.076  1.00  0.00           H
ATOM   3320 HD13 LEU X 211      56.966  59.194  40.717  1.00  0.00           H
ATOM   3321  CD2 LEU X 211      54.442  57.583  38.875  1.00  0.00           C
ATOM   3322 HD21 LEU X 211      54.253  58.351  38.126  1.00  0.00           H
ATOM   3323 HD22 LEU X 211      54.163  56.598  38.500  1.00  0.00           H
ATOM   3324 HD23 LEU X 211      53.673  57.950  39.555  1.00  0.00           H
ATOM   3325  C   LEU X 211      58.033  56.158  36.580  1.00  0.00           C
ATOM   3326  O   LEU X 211      57.346  55.725  35.661  1.00  0.00           O
ATOM   3327  N   ALA X 212      59.245  56.632  36.474  1.00  0.00           N
ATOM   3328  H   ALA X 212      59.780  56.879  37.294  1.00  0.00           H
ATOM   3329  CA  ALA X 212      60.017  56.682  35.191  1.00  0.00           C
ATOM   3330  HA  ALA X 212      59.564  57.480  34.602  1.00  0.00           H
ATOM   3331  CB  ALA X 212      61.373  57.254  35.443  1.00  0.00           C
ATOM   3332  HB1 ALA X 212      61.931  57.179  34.510  1.00  0.00           H
ATOM   3333  HB2 ALA X 212      61.265  58.318  35.655  1.00  0.00           H
ATOM   3334  HB3 ALA X 212      61.890  56.827  36.303  1.00  0.00           H
ATOM   3335  C   ALA X 212      59.971  55.260  34.583  1.00  0.00           C
ATOM   3336  O   ALA X 212      59.477  55.040  33.437  1.00  0.00           O
ATOM   3337  N   TRP X 213      60.500  54.301  35.343  1.00  0.00           N
ATOM   3338  H   TRP X 213      60.982  54.656  36.156  1.00  0.00           H
ATOM   3339  CA  TRP X 213      60.522  52.855  35.091  1.00  0.00           C
ATOM   3340  HA  TRP X 213      60.961  52.895  34.094  1.00  0.00           H
ATOM   3341  CB  TRP X 213      61.359  52.090  36.140  1.00  0.00           C
ATOM   3342  HB2 TRP X 213      62.354  52.534  36.104  1.00  0.00           H
ATOM   3343  HB3 TRP X 213      61.041  52.284  37.163  1.00  0.00           H
ATOM   3344  CG  TRP X 213      61.421  50.606  35.767  1.00  0.00           C
ATOM   3345  CD1 TRP X 213      62.334  50.109  34.884  1.00  0.00           C
ATOM   3346  HD1 TRP X 213      63.148  50.645  34.419  1.00  0.00           H
ATOM   3347  NE1 TRP X 213      62.137  48.797  34.709  1.00  0.00           N
ATOM   3348  HE1 TRP X 213      62.748  48.256  34.114  1.00  0.00           H
ATOM   3349  CE2 TRP X 213      61.189  48.309  35.562  1.00  0.00           C
ATOM   3350  CZ2 TRP X 213      60.671  46.984  35.797  1.00  0.00           C
ATOM   3351  HZ2 TRP X 213      61.157  46.162  35.293  1.00  0.00           H
ATOM   3352  CH2 TRP X 213      59.525  46.797  36.605  1.00  0.00           C
ATOM   3353  HH2 TRP X 213      59.230  45.775  36.794  1.00  0.00           H
ATOM   3354  CZ3 TRP X 213      58.982  47.895  37.305  1.00  0.00           C
ATOM   3355  HZ3 TRP X 213      58.169  47.780  38.008  1.00  0.00           H
ATOM   3356  CE3 TRP X 213      59.531  49.220  37.102  1.00  0.00           C
ATOM   3357  HE3 TRP X 213      59.079  50.087  37.563  1.00  0.00           H
ATOM   3358  CD2 TRP X 213      60.597  49.467  36.168  1.00  0.00           C
ATOM   3359  C   TRP X 213      59.183  52.282  34.787  1.00  0.00           C
ATOM   3360  O   TRP X 213      58.988  51.561  33.836  1.00  0.00           O
ATOM   3361  N   LEU X 214      58.202  52.473  35.640  1.00  0.00           N
ATOM   3362  H   LEU X 214      58.470  53.048  36.426  1.00  0.00           H
ATOM   3363  CA  LEU X 214      56.866  51.951  35.531  1.00  0.00           C
ATOM   3364  HA  LEU X 214      56.956  50.872  35.413  1.00  0.00           H
ATOM   3365  CB  LEU X 214      56.001  52.426  36.705  1.00  0.00           C
ATOM   3366  HB2 LEU X 214      56.203  53.466  36.960  1.00  0.00           H
ATOM   3367  HB3 LEU X 214      54.933  52.332  36.504  1.00  0.00           H
ATOM   3368  CG  LEU X 214      56.199  51.617  38.048  1.00  0.00           C
ATOM   3369  HG  LEU X 214      57.239  51.312  38.158  1.00  0.00           H
ATOM   3370  CD1 LEU X 214      55.750  52.220  39.291  1.00  0.00           C
ATOM   3371 HD11 LEU X 214      56.401  53.067  39.499  1.00  0.00           H
ATOM   3372 HD12 LEU X 214      54.713  52.547  39.213  1.00  0.00           H
ATOM   3373 HD13 LEU X 214      55.872  51.657  40.216  1.00  0.00           H
ATOM   3374  CD2 LEU X 214      55.434  50.301  37.849  1.00  0.00           C
ATOM   3375 HD21 LEU X 214      55.482  49.737  38.781  1.00  0.00           H
ATOM   3376 HD22 LEU X 214      54.402  50.527  37.582  1.00  0.00           H
ATOM   3377 HD23 LEU X 214      55.971  49.741  37.084  1.00  0.00           H
ATOM   3378  C   LEU X 214      56.124  52.408  34.205  1.00  0.00           C
ATOM   3379  O   LEU X 214      55.298  51.670  33.646  1.00  0.00           O
ATOM   3380  N   GLN X 215      56.355  53.670  33.857  1.00  0.00           N
ATOM   3381  H   GLN X 215      56.905  54.287  34.439  1.00  0.00           H
ATOM   3382  CA  GLN X 215      55.871  54.319  32.546  1.00  0.00           C
ATOM   3383  HA  GLN X 215      54.802  54.108  32.500  1.00  0.00           H
ATOM   3384  CB  GLN X 215      55.934  55.831  32.568  1.00  0.00           C
ATOM   3385  HB2 GLN X 215      57.006  56.009  32.647  1.00  0.00           H
ATOM   3386  HB3 GLN X 215      55.671  56.233  31.589  1.00  0.00           H
ATOM   3387  CG  GLN X 215      55.002  56.625  33.578  1.00  0.00           C
ATOM   3388  HG2 GLN X 215      54.110  56.850  32.995  1.00  0.00           H
ATOM   3389  HG3 GLN X 215      54.739  55.982  34.417  1.00  0.00           H
ATOM   3390  CD  GLN X 215      55.613  57.900  34.188  1.00  0.00           C
ATOM   3391  OE1 GLN X 215      56.692  58.385  33.722  1.00  0.00           O
ATOM   3392  NE2 GLN X 215      54.904  58.581  35.089  1.00  0.00           N
ATOM   3393 HE21 GLN X 215      55.403  59.442  35.259  1.00  0.00           H
ATOM   3394 HE22 GLN X 215      53.945  58.333  35.290  1.00  0.00           H
ATOM   3395  C   GLN X 215      56.526  53.716  31.336  1.00  0.00           C
ATOM   3396  O   GLN X 215      55.935  53.718  30.282  1.00  0.00           O
ATOM   3397  N   GLN X 216      57.655  53.065  31.453  1.00  0.00           N
ATOM   3398  H   GLN X 216      58.036  53.049  32.389  1.00  0.00           H
ATOM   3399  CA  GLN X 216      58.242  52.309  30.315  1.00  0.00           C
ATOM   3400  HA  GLN X 216      57.988  52.798  29.374  1.00  0.00           H
ATOM   3401  CB  GLN X 216      59.769  52.385  30.416  1.00  0.00           C
ATOM   3402  HB2 GLN X 216      60.178  51.876  31.288  1.00  0.00           H
ATOM   3403  HB3 GLN X 216      60.119  51.857  29.529  1.00  0.00           H
ATOM   3404  CG  GLN X 216      60.284  53.880  30.310  1.00  0.00           C
ATOM   3405  HG2 GLN X 216      59.637  54.457  30.972  1.00  0.00           H
ATOM   3406  HG3 GLN X 216      61.287  53.998  30.719  1.00  0.00           H
ATOM   3407  CD  GLN X 216      60.251  54.341  28.916  1.00  0.00           C
ATOM   3408  OE1 GLN X 216      60.802  53.741  28.046  1.00  0.00           O
ATOM   3409  NE2 GLN X 216      59.750  55.532  28.661  1.00  0.00           N
ATOM   3410 HE21 GLN X 216      60.141  56.045  27.884  1.00  0.00           H
ATOM   3411 HE22 GLN X 216      59.166  56.016  29.329  1.00  0.00           H
ATOM   3412  C   GLN X 216      57.723  50.916  30.040  1.00  0.00           C
ATOM   3413  O   GLN X 216      57.633  50.465  28.884  1.00  0.00           O
ATOM   3414  N   LEU X 217      57.130  50.307  31.068  1.00  0.00           N
ATOM   3415  H   LEU X 217      57.139  50.755  31.972  1.00  0.00           H
ATOM   3416  CA  LEU X 217      56.251  49.174  30.907  1.00  0.00           C
ATOM   3417  HA  LEU X 217      56.877  48.492  30.332  1.00  0.00           H
ATOM   3418  CB  LEU X 217      55.976  48.576  32.280  1.00  0.00           C
ATOM   3419  HB2 LEU X 217      55.315  49.175  32.904  1.00  0.00           H
ATOM   3420  HB3 LEU X 217      55.418  47.675  32.027  1.00  0.00           H
ATOM   3421  CG  LEU X 217      57.102  48.096  33.198  1.00  0.00           C
ATOM   3422  HG  LEU X 217      57.602  48.953  33.651  1.00  0.00           H
ATOM   3423  CD1 LEU X 217      56.525  47.124  34.195  1.00  0.00           C
ATOM   3424 HD11 LEU X 217      55.736  47.661  34.723  1.00  0.00           H
ATOM   3425 HD12 LEU X 217      56.099  46.232  33.737  1.00  0.00           H
ATOM   3426 HD13 LEU X 217      57.257  46.781  34.925  1.00  0.00           H
ATOM   3427  CD2 LEU X 217      58.171  47.241  32.460  1.00  0.00           C
ATOM   3428 HD21 LEU X 217      57.538  46.451  32.058  1.00  0.00           H
ATOM   3429 HD22 LEU X 217      58.668  47.950  31.799  1.00  0.00           H
ATOM   3430 HD23 LEU X 217      58.973  46.863  33.094  1.00  0.00           H
ATOM   3431  C   LEU X 217      54.982  49.402  30.137  1.00  0.00           C
ATOM   3432  O   LEU X 217      54.579  48.514  29.404  1.00  0.00           O
ATOM   3433  N   ARG X 218      54.409  50.614  30.124  1.00  0.00           N
ATOM   3434  H   ARG X 218      54.775  51.259  30.810  1.00  0.00           H
ATOM   3435  CA  ARG X 218      53.421  51.050  29.086  1.00  0.00           C
ATOM   3436  HA  ARG X 218      52.711  50.224  29.043  1.00  0.00           H
ATOM   3437  CB  ARG X 218      52.629  52.289  29.637  1.00  0.00           C
ATOM   3438  HB2 ARG X 218      53.278  53.159  29.543  1.00  0.00           H
ATOM   3439  HB3 ARG X 218      51.752  52.533  29.038  1.00  0.00           H
ATOM   3440  CG  ARG X 218      52.186  52.236  31.078  1.00  0.00           C
ATOM   3441  HG2 ARG X 218      51.545  51.380  31.287  1.00  0.00           H
ATOM   3442  HG3 ARG X 218      53.013  52.151  31.783  1.00  0.00           H
ATOM   3443  CD  ARG X 218      51.290  53.453  31.466  1.00  0.00           C
ATOM   3444  HD2 ARG X 218      50.827  53.340  32.446  1.00  0.00           H
ATOM   3445  HD3 ARG X 218      51.871  54.364  31.603  1.00  0.00           H
ATOM   3446  NE  ARG X 218      50.175  53.713  30.548  1.00  0.00           N
ATOM   3447  HE  ARG X 218      50.398  54.266  29.733  1.00  0.00           H
ATOM   3448  CZ  ARG X 218      48.956  53.122  30.415  1.00  0.00           C
ATOM   3449  NH1 ARG X 218      48.653  52.082  31.122  1.00  0.00           N
ATOM   3450 HH11 ARG X 218      49.210  51.654  31.848  1.00  0.00           H
ATOM   3451 HH12 ARG X 218      47.759  51.743  30.799  1.00  0.00           H
ATOM   3452  NH2 ARG X 218      48.159  53.594  29.554  1.00  0.00           N
ATOM   3453 HH21 ARG X 218      48.436  54.491  29.178  1.00  0.00           H
ATOM   3454 HH22 ARG X 218      47.285  53.127  29.361  1.00  0.00           H
ATOM   3455  C   ARG X 218      53.965  51.185  27.637  1.00  0.00           C
ATOM   3456  O   ARG X 218      53.259  51.310  26.624  1.00  0.00           O
ATOM   3457  N   GLU X 219      55.313  51.305  27.493  1.00  0.00           N
ATOM   3458  H   GLU X 219      55.959  51.313  28.270  1.00  0.00           H
ATOM   3459  CA  GLU X 219      56.013  51.292  26.179  1.00  0.00           C
ATOM   3460  HA  GLU X 219      55.292  51.598  25.422  1.00  0.00           H
ATOM   3461  CB  GLU X 219      57.106  52.463  26.239  1.00  0.00           C
ATOM   3462  HB2 GLU X 219      57.836  52.223  27.012  1.00  0.00           H
ATOM   3463  HB3 GLU X 219      57.502  52.460  25.224  1.00  0.00           H
ATOM   3464  CG  GLU X 219      56.565  53.834  26.538  1.00  0.00           C
ATOM   3465  HG2 GLU X 219      56.421  53.768  27.616  1.00  0.00           H
ATOM   3466  HG3 GLU X 219      57.359  54.534  26.278  1.00  0.00           H
ATOM   3467  CD  GLU X 219      55.329  54.348  25.799  1.00  0.00           C
ATOM   3468  OE1 GLU X 219      54.673  55.191  26.379  1.00  0.00           O
ATOM   3469  OE2 GLU X 219      55.124  54.005  24.611  1.00  0.00           O
ATOM   3470  C   GLU X 219      56.569  49.971  25.740  1.00  0.00           C
ATOM   3471  O   GLU X 219      57.179  49.822  24.681  1.00  0.00           O
ATOM   3472  N   SER X 220      56.296  48.901  26.469  1.00  0.00           N
ATOM   3473  H   SER X 220      55.602  49.148  27.162  1.00  0.00           H
ATOM   3474  CA  SER X 220      56.922  47.590  26.386  1.00  0.00           C
ATOM   3475  HA  SER X 220      57.834  47.750  25.812  1.00  0.00           H
ATOM   3476  CB  SER X 220      57.322  47.036  27.778  1.00  0.00           C
ATOM   3477  HB2 SER X 220      57.661  47.891  28.364  1.00  0.00           H
ATOM   3478  HB3 SER X 220      56.406  46.618  28.191  1.00  0.00           H
ATOM   3479  OG  SER X 220      58.334  46.015  27.614  1.00  0.00           O
ATOM   3480  HG  SER X 220      58.795  45.932  28.451  1.00  0.00           H
ATOM   3481  C   SER X 220      56.008  46.523  25.666  1.00  0.00           C
ATOM   3482  O   SER X 220      54.770  46.651  25.795  1.00  0.00           O
ATOM   3483  N   SER X 221      56.594  45.568  24.907  1.00  0.00           N
ATOM   3484  H   SER X 221      57.597  45.526  25.010  1.00  0.00           H
ATOM   3485  CA  SER X 221      55.794  44.346  24.489  1.00  0.00           C
ATOM   3486  HA  SER X 221      55.034  44.770  23.831  1.00  0.00           H
ATOM   3487  CB  SER X 221      56.604  43.455  23.456  1.00  0.00           C
ATOM   3488  HB2 SER X 221      57.485  43.087  23.983  1.00  0.00           H
ATOM   3489  HB3 SER X 221      56.035  42.604  23.084  1.00  0.00           H
ATOM   3490  OG  SER X 221      56.949  44.329  22.383  1.00  0.00           O
ATOM   3491  HG  SER X 221      56.216  44.660  21.861  1.00  0.00           H
ATOM   3492  C   SER X 221      55.272  43.495  25.719  1.00  0.00           C
ATOM   3493  O   SER X 221      55.970  43.230  26.665  1.00  0.00           O
ATOM   3494  N   TYR X 222      54.097  42.899  25.623  1.00  0.00           N
ATOM   3495  H   TYR X 222      53.553  43.118  24.800  1.00  0.00           H
ATOM   3496  CA  TYR X 222      53.446  42.160  26.767  1.00  0.00           C
ATOM   3497  HA  TYR X 222      53.360  42.907  27.557  1.00  0.00           H
ATOM   3498  CB  TYR X 222      52.054  41.623  26.320  1.00  0.00           C
ATOM   3499  HB2 TYR X 222      51.402  42.480  26.487  1.00  0.00           H
ATOM   3500  HB3 TYR X 222      51.968  41.401  25.257  1.00  0.00           H
ATOM   3501  CG  TYR X 222      51.637  40.540  27.252  1.00  0.00           C
ATOM   3502  CD1 TYR X 222      50.939  40.804  28.367  1.00  0.00           C
ATOM   3503  HD1 TYR X 222      50.682  41.815  28.647  1.00  0.00           H
ATOM   3504  CE1 TYR X 222      50.613  39.871  29.347  1.00  0.00           C
ATOM   3505  HE1 TYR X 222      50.203  40.111  30.317  1.00  0.00           H
ATOM   3506  CZ  TYR X 222      50.843  38.518  28.980  1.00  0.00           C
ATOM   3507  OH  TYR X 222      50.197  37.558  29.667  1.00  0.00           O
ATOM   3508  HH  TYR X 222      49.693  37.870  30.422  1.00  0.00           H
ATOM   3509  CE2 TYR X 222      51.398  38.240  27.767  1.00  0.00           C
ATOM   3510  HE2 TYR X 222      51.609  37.239  27.421  1.00  0.00           H
ATOM   3511  CD2 TYR X 222      51.952  39.195  26.916  1.00  0.00           C
ATOM   3512  HD2 TYR X 222      52.446  38.873  26.011  1.00  0.00           H
ATOM   3513  C   TYR X 222      54.355  41.098  27.543  1.00  0.00           C
ATOM   3514  O   TYR X 222      54.481  41.052  28.723  1.00  0.00           O
ATOM   3515  N   GLU X 223      54.997  40.234  26.762  1.00  0.00           N
ATOM   3516  H   GLU X 223      54.946  40.325  25.757  1.00  0.00           H
ATOM   3517  CA  GLU X 223      55.924  39.223  27.261  1.00  0.00           C
ATOM   3518  HA  GLU X 223      55.441  38.715  28.097  1.00  0.00           H
ATOM   3519  CB  GLU X 223      56.178  38.158  26.226  1.00  0.00           C
ATOM   3520  HB2 GLU X 223      56.497  37.219  26.678  1.00  0.00           H
ATOM   3521  HB3 GLU X 223      55.306  37.805  25.676  1.00  0.00           H
ATOM   3522  CG  GLU X 223      57.234  38.447  25.106  1.00  0.00           C
ATOM   3523  HG2 GLU X 223      58.160  38.583  25.664  1.00  0.00           H
ATOM   3524  HG3 GLU X 223      57.355  37.573  24.467  1.00  0.00           H
ATOM   3525  CD  GLU X 223      56.895  39.600  24.144  1.00  0.00           C
ATOM   3526  OE1 GLU X 223      55.742  39.629  23.650  1.00  0.00           O
ATOM   3527  OE2 GLU X 223      57.720  40.549  24.096  1.00  0.00           O
ATOM   3528  C   GLU X 223      57.161  39.706  28.049  1.00  0.00           C
ATOM   3529  O   GLU X 223      57.652  39.036  28.977  1.00  0.00           O
ATOM   3530  N   GLU X 224      57.717  40.912  27.678  1.00  0.00           N
ATOM   3531  H   GLU X 224      57.216  41.431  26.971  1.00  0.00           H
ATOM   3532  CA  GLU X 224      58.765  41.541  28.384  1.00  0.00           C
ATOM   3533  HA  GLU X 224      59.474  40.788  28.729  1.00  0.00           H
ATOM   3534  CB  GLU X 224      59.614  42.486  27.486  1.00  0.00           C
ATOM   3535  HB2 GLU X 224      58.942  43.086  26.873  1.00  0.00           H
ATOM   3536  HB3 GLU X 224      60.251  43.175  28.041  1.00  0.00           H
ATOM   3537  CG  GLU X 224      60.410  41.696  26.445  1.00  0.00           C
ATOM   3538  HG2 GLU X 224      59.758  40.988  25.932  1.00  0.00           H
ATOM   3539  HG3 GLU X 224      60.758  42.339  25.637  1.00  0.00           H
ATOM   3540  CD  GLU X 224      61.632  40.975  27.084  1.00  0.00           C
ATOM   3541  OE1 GLU X 224      61.972  39.879  26.664  1.00  0.00           O
ATOM   3542  OE2 GLU X 224      62.065  41.322  28.220  1.00  0.00           O
ATOM   3543  C   GLU X 224      58.152  42.194  29.650  1.00  0.00           C
ATOM   3544  O   GLU X 224      58.706  41.958  30.758  1.00  0.00           O
ATOM   3545  N   ALA X 225      57.139  43.056  29.456  1.00  0.00           N
ATOM   3546  H   ALA X 225      56.813  43.216  28.513  1.00  0.00           H
ATOM   3547  CA  ALA X 225      56.338  43.671  30.557  1.00  0.00           C
ATOM   3548  HA  ALA X 225      56.949  44.355  31.144  1.00  0.00           H
ATOM   3549  CB  ALA X 225      55.194  44.509  29.865  1.00  0.00           C
ATOM   3550  HB1 ALA X 225      55.639  45.189  29.138  1.00  0.00           H
ATOM   3551  HB2 ALA X 225      54.655  43.807  29.229  1.00  0.00           H
ATOM   3552  HB3 ALA X 225      54.615  44.976  30.661  1.00  0.00           H
ATOM   3553  C   ALA X 225      55.935  42.687  31.650  1.00  0.00           C
ATOM   3554  O   ALA X 225      56.288  42.893  32.830  1.00  0.00           O
ATOM   3555  N   HIE X 226      55.273  41.553  31.324  1.00  0.00           N
ATOM   3556  H   HIE X 226      55.059  41.349  30.358  1.00  0.00           H
ATOM   3557  CA  HIE X 226      54.891  40.415  32.214  1.00  0.00           C
ATOM   3558  HA  HIE X 226      54.216  40.890  32.926  1.00  0.00           H
ATOM   3559  CB  HIE X 226      54.010  39.388  31.493  1.00  0.00           C
ATOM   3560  HB2 HIE X 226      53.160  39.893  31.033  1.00  0.00           H
ATOM   3561  HB3 HIE X 226      54.617  39.036  30.660  1.00  0.00           H
ATOM   3562  CG  HIE X 226      53.579  38.244  32.335  1.00  0.00           C
ATOM   3563  ND1 HIE X 226      54.419  37.205  32.844  1.00  0.00           N
ATOM   3564  CE1 HIE X 226      53.551  36.253  33.335  1.00  0.00           C
ATOM   3565  HE1 HIE X 226      53.771  35.334  33.858  1.00  0.00           H
ATOM   3566  NE2 HIE X 226      52.325  36.784  33.378  1.00  0.00           N
ATOM   3567  HE2 HIE X 226      51.558  36.413  33.919  1.00  0.00           H
ATOM   3568  CD2 HIE X 226      52.345  38.044  32.815  1.00  0.00           C
ATOM   3569  HD2 HIE X 226      51.458  38.633  32.633  1.00  0.00           H
ATOM   3570  C   HIE X 226      56.011  39.740  32.978  1.00  0.00           C
ATOM   3571  O   HIE X 226      56.107  39.613  34.208  1.00  0.00           O
ATOM   3572  N   LYS X 227      57.056  39.308  32.260  1.00  0.00           N
ATOM   3573  H   LYS X 227      56.974  39.402  31.258  1.00  0.00           H
ATOM   3574  CA  LYS X 227      58.346  38.930  32.942  1.00  0.00           C
ATOM   3575  HA  LYS X 227      58.221  37.985  33.471  1.00  0.00           H
ATOM   3576  CB  LYS X 227      59.328  38.611  31.768  1.00  0.00           C
ATOM   3577  HB2 LYS X 227      58.763  38.028  31.041  1.00  0.00           H
ATOM   3578  HB3 LYS X 227      59.639  39.515  31.244  1.00  0.00           H
ATOM   3579  CG  LYS X 227      60.640  37.914  32.162  1.00  0.00           C
ATOM   3580  HG2 LYS X 227      61.158  38.538  32.890  1.00  0.00           H
ATOM   3581  HG3 LYS X 227      60.428  36.980  32.684  1.00  0.00           H
ATOM   3582  CD  LYS X 227      61.508  37.689  30.866  1.00  0.00           C
ATOM   3583  HD2 LYS X 227      62.453  37.310  31.256  1.00  0.00           H
ATOM   3584  HD3 LYS X 227      61.020  36.945  30.237  1.00  0.00           H
ATOM   3585  CE  LYS X 227      61.862  38.897  30.080  1.00  0.00           C
ATOM   3586  HE2 LYS X 227      61.102  39.360  29.451  1.00  0.00           H
ATOM   3587  HE3 LYS X 227      62.042  39.711  30.783  1.00  0.00           H
ATOM   3588  NZ  LYS X 227      63.021  38.681  29.272  1.00  0.00           N
ATOM   3589  HZ1 LYS X 227      62.944  39.211  28.416  1.00  0.00           H
ATOM   3590  HZ2 LYS X 227      63.899  38.822  29.749  1.00  0.00           H
ATOM   3591  HZ3 LYS X 227      63.018  37.696  29.049  1.00  0.00           H
ATOM   3592  C   LYS X 227      58.955  39.934  33.853  1.00  0.00           C
ATOM   3593  O   LYS X 227      59.203  39.599  35.007  1.00  0.00           O
ATOM   3594  N   ALA X 228      58.969  41.241  33.591  1.00  0.00           N
ATOM   3595  H   ALA X 228      58.435  41.515  32.780  1.00  0.00           H
ATOM   3596  CA  ALA X 228      59.507  42.319  34.390  1.00  0.00           C
ATOM   3597  HA  ALA X 228      60.539  42.073  34.638  1.00  0.00           H
ATOM   3598  CB  ALA X 228      59.585  43.641  33.648  1.00  0.00           C
ATOM   3599  HB1 ALA X 228      59.803  44.422  34.377  1.00  0.00           H
ATOM   3600  HB2 ALA X 228      60.396  43.474  32.940  1.00  0.00           H
ATOM   3601  HB3 ALA X 228      58.685  43.694  33.037  1.00  0.00           H
ATOM   3602  C   ALA X 228      58.843  42.514  35.721  1.00  0.00           C
ATOM   3603  O   ALA X 228      59.531  42.904  36.694  1.00  0.00           O
ATOM   3604  N   LEU X 229      57.536  42.310  35.696  1.00  0.00           N
ATOM   3605  H   LEU X 229      57.065  42.088  34.831  1.00  0.00           H
ATOM   3606  CA  LEU X 229      56.747  42.344  36.846  1.00  0.00           C
ATOM   3607  HA  LEU X 229      57.048  43.199  37.451  1.00  0.00           H
ATOM   3608  CB  LEU X 229      55.288  42.363  36.378  1.00  0.00           C
ATOM   3609  HB2 LEU X 229      55.164  41.648  35.564  1.00  0.00           H
ATOM   3610  HB3 LEU X 229      54.636  42.114  37.215  1.00  0.00           H
ATOM   3611  CG  LEU X 229      54.901  43.827  35.848  1.00  0.00           C
ATOM   3612  HG  LEU X 229      55.646  44.175  35.133  1.00  0.00           H
ATOM   3613  CD1 LEU X 229      53.734  43.572  34.879  1.00  0.00           C
ATOM   3614 HD11 LEU X 229      54.042  43.005  34.000  1.00  0.00           H
ATOM   3615 HD12 LEU X 229      52.914  43.074  35.397  1.00  0.00           H
ATOM   3616 HD13 LEU X 229      53.331  44.543  34.595  1.00  0.00           H
ATOM   3617  CD2 LEU X 229      54.611  44.797  36.966  1.00  0.00           C
ATOM   3618 HD21 LEU X 229      55.517  45.043  37.521  1.00  0.00           H
ATOM   3619 HD22 LEU X 229      54.227  45.716  36.525  1.00  0.00           H
ATOM   3620 HD23 LEU X 229      53.979  44.363  37.742  1.00  0.00           H
ATOM   3621  C   LEU X 229      57.092  41.149  37.750  1.00  0.00           C
ATOM   3622  O   LEU X 229      57.296  41.358  38.923  1.00  0.00           O
ATOM   3623  N   CYS X 230      57.082  39.865  37.225  1.00  0.00           N
ATOM   3624  H   CYS X 230      56.810  39.805  36.255  1.00  0.00           H
ATOM   3625  CA  CYS X 230      57.298  38.665  37.960  1.00  0.00           C
ATOM   3626  HA  CYS X 230      56.559  38.658  38.762  1.00  0.00           H
ATOM   3627  CB  CYS X 230      57.093  37.475  37.051  1.00  0.00           C
ATOM   3628  HB2 CYS X 230      57.918  37.282  36.366  1.00  0.00           H
ATOM   3629  HB3 CYS X 230      56.999  36.554  37.625  1.00  0.00           H
ATOM   3630  SG  CYS X 230      55.460  37.562  36.283  1.00  0.00           S
ATOM   3631  HG  CYS X 230      55.682  38.511  35.369  1.00  0.00           H
ATOM   3632  C   CYS X 230      58.621  38.483  38.679  1.00  0.00           C
ATOM   3633  O   CYS X 230      58.637  38.097  39.853  1.00  0.00           O
ATOM   3634  N   ILE X 231      59.708  38.821  37.965  1.00  0.00           N
ATOM   3635  H   ILE X 231      59.695  39.106  36.997  1.00  0.00           H
ATOM   3636  CA  ILE X 231      61.050  38.801  38.547  1.00  0.00           C
ATOM   3637  HA  ILE X 231      61.055  37.851  39.080  1.00  0.00           H
ATOM   3638  CB  ILE X 231      62.114  38.787  37.516  1.00  0.00           C
ATOM   3639  HB  ILE X 231      63.039  38.506  38.019  1.00  0.00           H
ATOM   3640  CG2 ILE X 231      61.953  37.643  36.519  1.00  0.00           C
ATOM   3641 HG21 ILE X 231      62.865  37.574  35.928  1.00  0.00           H
ATOM   3642 HG22 ILE X 231      61.884  36.716  37.089  1.00  0.00           H
ATOM   3643 HG23 ILE X 231      60.986  37.723  36.020  1.00  0.00           H
ATOM   3644  CG1 ILE X 231      62.301  40.085  36.647  1.00  0.00           C
ATOM   3645 HG12 ILE X 231      61.599  40.006  35.817  1.00  0.00           H
ATOM   3646 HG13 ILE X 231      61.951  40.908  37.270  1.00  0.00           H
ATOM   3647  CD1 ILE X 231      63.767  40.303  36.251  1.00  0.00           C
ATOM   3648 HD11 ILE X 231      63.709  41.060  35.466  1.00  0.00           H
ATOM   3649 HD12 ILE X 231      64.303  40.650  37.133  1.00  0.00           H
ATOM   3650 HD13 ILE X 231      64.260  39.389  35.920  1.00  0.00           H
ATOM   3651  C   ILE X 231      61.356  39.829  39.684  1.00  0.00           C
ATOM   3652  O   ILE X 231      62.386  39.737  40.359  1.00  0.00           O
ATOM   3653  N   LEU X 232      60.400  40.669  39.996  1.00  0.00           N
ATOM   3654  H   LEU X 232      59.551  40.746  39.454  1.00  0.00           H
ATOM   3655  CA  LEU X 232      60.391  41.500  41.266  1.00  0.00           C
ATOM   3656  HA  LEU X 232      61.370  41.930  41.476  1.00  0.00           H
ATOM   3657  CB  LEU X 232      59.393  42.679  41.007  1.00  0.00           C
ATOM   3658  HB2 LEU X 232      58.504  42.358  40.464  1.00  0.00           H
ATOM   3659  HB3 LEU X 232      59.083  43.030  41.991  1.00  0.00           H
ATOM   3660  CG  LEU X 232      59.932  43.846  40.108  1.00  0.00           C
ATOM   3661  HG  LEU X 232      60.276  43.447  39.154  1.00  0.00           H
ATOM   3662  CD1 LEU X 232      58.846  44.864  39.858  1.00  0.00           C
ATOM   3663 HD11 LEU X 232      59.130  45.609  39.113  1.00  0.00           H
ATOM   3664 HD12 LEU X 232      58.003  44.343  39.406  1.00  0.00           H
ATOM   3665 HD13 LEU X 232      58.677  45.249  40.865  1.00  0.00           H
ATOM   3666  CD2 LEU X 232      61.146  44.512  40.719  1.00  0.00           C
ATOM   3667 HD21 LEU X 232      60.896  45.054  41.630  1.00  0.00           H
ATOM   3668 HD22 LEU X 232      61.918  43.763  40.898  1.00  0.00           H
ATOM   3669 HD23 LEU X 232      61.606  45.242  40.053  1.00  0.00           H
ATOM   3670  C   LEU X 232      59.989  40.753  42.519  1.00  0.00           C
ATOM   3671  O   LEU X 232      58.998  40.003  42.465  1.00  0.00           O
ATOM   3672  N   PRO X 233      60.663  40.976  43.648  1.00  0.00           N
ATOM   3673  CD  PRO X 233      61.801  41.800  43.843  1.00  0.00           C
ATOM   3674  HD2 PRO X 233      61.387  42.807  43.784  1.00  0.00           H
ATOM   3675  HD3 PRO X 233      62.629  41.784  43.136  1.00  0.00           H
ATOM   3676  CG  PRO X 233      62.377  41.560  45.204  1.00  0.00           C
ATOM   3677  HG2 PRO X 233      62.728  42.477  45.678  1.00  0.00           H
ATOM   3678  HG3 PRO X 233      63.114  40.765  45.307  1.00  0.00           H
ATOM   3679  CB  PRO X 233      61.175  41.138  46.011  1.00  0.00           C
ATOM   3680  HB2 PRO X 233      60.655  41.924  46.558  1.00  0.00           H
ATOM   3681  HB3 PRO X 233      61.544  40.346  46.663  1.00  0.00           H
ATOM   3682  CA  PRO X 233      60.207  40.559  44.947  1.00  0.00           C
ATOM   3683  HA  PRO X 233      60.314  39.487  45.116  1.00  0.00           H
ATOM   3684  C   PRO X 233      58.731  40.868  45.179  1.00  0.00           C
ATOM   3685  O   PRO X 233      58.301  41.877  44.649  1.00  0.00           O
ATOM   3686  N   GLY X 234      58.043  39.999  46.032  1.00  0.00           N
ATOM   3687  H   GLY X 234      58.418  39.063  46.071  1.00  0.00           H
ATOM   3688  CA  GLY X 234      56.647  40.260  46.248  1.00  0.00           C
ATOM   3689  HA2 GLY X 234      56.384  39.761  47.181  1.00  0.00           H
ATOM   3690  HA3 GLY X 234      56.479  41.310  46.485  1.00  0.00           H
ATOM   3691  C   GLY X 234      55.730  39.713  45.114  1.00  0.00           C
ATOM   3692  O   GLY X 234      54.794  39.054  45.463  1.00  0.00           O
ATOM   3693  N   VAL X 235      55.981  40.095  43.880  1.00  0.00           N
ATOM   3694  H   VAL X 235      56.815  40.662  43.832  1.00  0.00           H
ATOM   3695  CA  VAL X 235      55.098  39.960  42.693  1.00  0.00           C
ATOM   3696  HA  VAL X 235      54.131  40.407  42.926  1.00  0.00           H
ATOM   3697  CB  VAL X 235      55.593  40.856  41.541  1.00  0.00           C
ATOM   3698  HB  VAL X 235      56.631  40.657  41.276  1.00  0.00           H
ATOM   3699  CG1 VAL X 235      54.598  40.644  40.454  1.00  0.00           C
ATOM   3700 HG11 VAL X 235      54.782  41.318  39.617  1.00  0.00           H
ATOM   3701 HG12 VAL X 235      54.786  39.648  40.052  1.00  0.00           H
ATOM   3702 HG13 VAL X 235      53.530  40.668  40.677  1.00  0.00           H
ATOM   3703  CG2 VAL X 235      55.546  42.379  41.948  1.00  0.00           C
ATOM   3704 HG21 VAL X 235      56.187  42.638  42.792  1.00  0.00           H
ATOM   3705 HG22 VAL X 235      55.737  43.134  41.185  1.00  0.00           H
ATOM   3706 HG23 VAL X 235      54.559  42.705  42.273  1.00  0.00           H
ATOM   3707  C   VAL X 235      54.861  38.459  42.341  1.00  0.00           C
ATOM   3708  O   VAL X 235      55.878  37.698  42.120  1.00  0.00           O
ATOM   3709  N   GLY X 236      53.590  38.002  42.249  1.00  0.00           N
ATOM   3710  H   GLY X 236      52.908  38.737  42.376  1.00  0.00           H
ATOM   3711  CA  GLY X 236      53.116  36.755  41.785  1.00  0.00           C
ATOM   3712  HA2 GLY X 236      53.918  36.022  41.874  1.00  0.00           H
ATOM   3713  HA3 GLY X 236      52.335  36.518  42.508  1.00  0.00           H
ATOM   3714  C   GLY X 236      52.661  36.782  40.336  1.00  0.00           C
ATOM   3715  O   GLY X 236      52.367  37.873  39.789  1.00  0.00           O
ATOM   3716  N   THR X 237      52.553  35.680  39.593  1.00  0.00           N
ATOM   3717  H   THR X 237      52.562  34.782  40.055  1.00  0.00           H
ATOM   3718  CA  THR X 237      52.263  35.713  38.125  1.00  0.00           C
ATOM   3719  HA  THR X 237      53.084  36.268  37.672  1.00  0.00           H
ATOM   3720  CB  THR X 237      52.232  34.297  37.565  1.00  0.00           C
ATOM   3721  HB  THR X 237      51.314  33.839  37.933  1.00  0.00           H
ATOM   3722  CG2 THR X 237      52.193  34.365  35.985  1.00  0.00           C
ATOM   3723 HG21 THR X 237      52.951  35.083  35.671  1.00  0.00           H
ATOM   3724 HG22 THR X 237      52.539  33.358  35.753  1.00  0.00           H
ATOM   3725 HG23 THR X 237      51.194  34.538  35.584  1.00  0.00           H
ATOM   3726  OG1 THR X 237      53.393  33.508  37.882  1.00  0.00           O
ATOM   3727  HG1 THR X 237      53.418  33.484  38.841  1.00  0.00           H
ATOM   3728  C   THR X 237      50.942  36.352  37.759  1.00  0.00           C
ATOM   3729  O   THR X 237      50.991  37.070  36.792  1.00  0.00           O
ATOM   3730  N   LYS X 238      49.860  36.042  38.443  1.00  0.00           N
ATOM   3731  H   LYS X 238      50.055  35.377  39.178  1.00  0.00           H
ATOM   3732  CA  LYS X 238      48.481  36.563  38.288  1.00  0.00           C
ATOM   3733  HA  LYS X 238      48.080  36.475  37.279  1.00  0.00           H
ATOM   3734  CB  LYS X 238      47.548  35.838  39.296  1.00  0.00           C
ATOM   3735  HB2 LYS X 238      47.212  34.866  38.935  1.00  0.00           H
ATOM   3736  HB3 LYS X 238      47.895  35.568  40.294  1.00  0.00           H
ATOM   3737  CG  LYS X 238      46.236  36.594  39.481  1.00  0.00           C
ATOM   3738  HG2 LYS X 238      46.369  37.584  39.917  1.00  0.00           H
ATOM   3739  HG3 LYS X 238      45.847  36.846  38.494  1.00  0.00           H
ATOM   3740  CD  LYS X 238      45.147  35.896  40.203  1.00  0.00           C
ATOM   3741  HD2 LYS X 238      44.795  34.996  39.698  1.00  0.00           H
ATOM   3742  HD3 LYS X 238      45.445  35.637  41.219  1.00  0.00           H
ATOM   3743  CE  LYS X 238      43.937  36.834  40.291  1.00  0.00           C
ATOM   3744  HE2 LYS X 238      44.390  37.693  40.785  1.00  0.00           H
ATOM   3745  HE3 LYS X 238      43.576  37.148  39.312  1.00  0.00           H
ATOM   3746  NZ  LYS X 238      42.845  36.246  41.141  1.00  0.00           N
ATOM   3747  HZ1 LYS X 238      43.039  36.336  42.128  1.00  0.00           H
ATOM   3748  HZ2 LYS X 238      41.996  36.761  40.961  1.00  0.00           H
ATOM   3749  HZ3 LYS X 238      42.772  35.255  40.958  1.00  0.00           H
ATOM   3750  C   LYS X 238      48.526  38.053  38.516  1.00  0.00           C
ATOM   3751  O   LYS X 238      47.897  38.766  37.716  1.00  0.00           O
ATOM   3752  N   VAL X 239      49.272  38.455  39.583  1.00  0.00           N
ATOM   3753  H   VAL X 239      49.815  37.811  40.142  1.00  0.00           H
ATOM   3754  CA  VAL X 239      49.470  39.913  39.777  1.00  0.00           C
ATOM   3755  HA  VAL X 239      48.496  40.400  39.805  1.00  0.00           H
ATOM   3756  CB  VAL X 239      50.177  40.325  41.064  1.00  0.00           C
ATOM   3757  HB  VAL X 239      51.244  40.144  40.937  1.00  0.00           H
ATOM   3758  CG1 VAL X 239      49.917  41.841  41.404  1.00  0.00           C
ATOM   3759 HG11 VAL X 239      49.162  41.890  42.189  1.00  0.00           H
ATOM   3760 HG12 VAL X 239      50.776  42.293  41.900  1.00  0.00           H
ATOM   3761 HG13 VAL X 239      49.780  42.556  40.592  1.00  0.00           H
ATOM   3762  CG2 VAL X 239      49.633  39.508  42.220  1.00  0.00           C
ATOM   3763 HG21 VAL X 239      48.556  39.342  42.181  1.00  0.00           H
ATOM   3764 HG22 VAL X 239      50.033  38.495  42.174  1.00  0.00           H
ATOM   3765 HG23 VAL X 239      50.085  39.794  43.170  1.00  0.00           H
ATOM   3766  C   VAL X 239      50.152  40.679  38.599  1.00  0.00           C
ATOM   3767  O   VAL X 239      49.795  41.785  38.272  1.00  0.00           O
ATOM   3768  N   ALA X 240      51.158  39.962  38.037  1.00  0.00           N
ATOM   3769  H   ALA X 240      51.625  39.205  38.516  1.00  0.00           H
ATOM   3770  CA  ALA X 240      51.832  40.544  36.854  1.00  0.00           C
ATOM   3771  HA  ALA X 240      51.988  41.611  37.017  1.00  0.00           H
ATOM   3772  CB  ALA X 240      53.147  39.797  36.661  1.00  0.00           C
ATOM   3773  HB1 ALA X 240      53.823  40.108  35.863  1.00  0.00           H
ATOM   3774  HB2 ALA X 240      53.731  39.751  37.581  1.00  0.00           H
ATOM   3775  HB3 ALA X 240      52.950  38.757  36.401  1.00  0.00           H
ATOM   3776  C   ALA X 240      50.849  40.486  35.641  1.00  0.00           C
ATOM   3777  O   ALA X 240      50.837  41.452  34.814  1.00  0.00           O
ATOM   3778  N   ASP X 241      50.035  39.422  35.412  1.00  0.00           N
ATOM   3779  H   ASP X 241      50.061  38.605  36.006  1.00  0.00           H
ATOM   3780  CA  ASP X 241      48.980  39.499  34.381  1.00  0.00           C
ATOM   3781  HA  ASP X 241      49.319  39.865  33.412  1.00  0.00           H
ATOM   3782  CB  ASP X 241      48.154  38.248  34.274  1.00  0.00           C
ATOM   3783  HB2 ASP X 241      48.247  37.765  35.248  1.00  0.00           H
ATOM   3784  HB3 ASP X 241      47.132  38.610  34.161  1.00  0.00           H
ATOM   3785  CG  ASP X 241      48.707  37.350  33.132  1.00  0.00           C
ATOM   3786  OD1 ASP X 241      48.460  37.705  31.931  1.00  0.00           O
ATOM   3787  OD2 ASP X 241      49.231  36.237  33.384  1.00  0.00           O
ATOM   3788  C   ASP X 241      47.988  40.655  34.606  1.00  0.00           C
ATOM   3789  O   ASP X 241      47.676  41.421  33.608  1.00  0.00           O
ATOM   3790  N   CYS X 242      47.460  40.841  35.816  1.00  0.00           N
ATOM   3791  H   CYS X 242      47.705  40.135  36.496  1.00  0.00           H
ATOM   3792  CA  CYS X 242      46.538  41.830  36.177  1.00  0.00           C
ATOM   3793  HA  CYS X 242      45.623  41.651  35.610  1.00  0.00           H
ATOM   3794  CB  CYS X 242      46.173  41.739  37.692  1.00  0.00           C
ATOM   3795  HB2 CYS X 242      47.042  41.758  38.351  1.00  0.00           H
ATOM   3796  HB3 CYS X 242      45.584  42.590  38.034  1.00  0.00           H
ATOM   3797  SG  CYS X 242      45.213  40.227  38.054  1.00  0.00           S
ATOM   3798  HG  CYS X 242      46.227  39.361  37.972  1.00  0.00           H
ATOM   3799  C   CYS X 242      47.093  43.244  35.913  1.00  0.00           C
ATOM   3800  O   CYS X 242      46.248  43.986  35.382  1.00  0.00           O
ATOM   3801  N   ILE X 243      48.359  43.555  36.267  1.00  0.00           N
ATOM   3802  H   ILE X 243      48.846  42.801  36.731  1.00  0.00           H
ATOM   3803  CA  ILE X 243      49.072  44.833  35.922  1.00  0.00           C
ATOM   3804  HA  ILE X 243      48.336  45.557  36.272  1.00  0.00           H
ATOM   3805  CB  ILE X 243      50.377  44.933  36.791  1.00  0.00           C
ATOM   3806  HB  ILE X 243      50.937  44.028  36.551  1.00  0.00           H
ATOM   3807  CG2 ILE X 243      51.262  46.161  36.531  1.00  0.00           C
ATOM   3808 HG21 ILE X 243      52.126  46.207  37.193  1.00  0.00           H
ATOM   3809 HG22 ILE X 243      51.596  46.196  35.493  1.00  0.00           H
ATOM   3810 HG23 ILE X 243      50.766  47.132  36.547  1.00  0.00           H
ATOM   3811  CG1 ILE X 243      50.131  44.939  38.304  1.00  0.00           C
ATOM   3812 HG12 ILE X 243      49.814  45.926  38.644  1.00  0.00           H
ATOM   3813 HG13 ILE X 243      49.315  44.266  38.570  1.00  0.00           H
ATOM   3814  CD1 ILE X 243      51.327  44.494  39.151  1.00  0.00           C
ATOM   3815 HD11 ILE X 243      51.128  44.246  40.194  1.00  0.00           H
ATOM   3816 HD12 ILE X 243      51.721  43.598  38.671  1.00  0.00           H
ATOM   3817 HD13 ILE X 243      52.119  45.237  39.058  1.00  0.00           H
ATOM   3818  C   ILE X 243      49.188  44.995  34.418  1.00  0.00           C
ATOM   3819  O   ILE X 243      48.839  46.025  33.893  1.00  0.00           O
ATOM   3820  N   CYS X 244      49.560  43.904  33.712  1.00  0.00           N
ATOM   3821  H   CYS X 244      49.687  43.038  34.215  1.00  0.00           H
ATOM   3822  CA  CYS X 244      49.522  43.996  32.212  1.00  0.00           C
ATOM   3823  HA  CYS X 244      50.250  44.723  31.851  1.00  0.00           H
ATOM   3824  CB  CYS X 244      49.908  42.678  31.519  1.00  0.00           C
ATOM   3825  HB2 CYS X 244      49.392  41.869  32.038  1.00  0.00           H
ATOM   3826  HB3 CYS X 244      49.790  42.698  30.435  1.00  0.00           H
ATOM   3827  SG  CYS X 244      51.705  42.482  31.823  1.00  0.00           S
ATOM   3828  HG  CYS X 244      51.861  42.254  33.131  1.00  0.00           H
ATOM   3829  C   CYS X 244      48.095  44.405  31.732  1.00  0.00           C
ATOM   3830  O   CYS X 244      47.996  45.435  31.001  1.00  0.00           O
ATOM   3831  N   LEU X 245      47.084  43.628  32.026  1.00  0.00           N
ATOM   3832  H   LEU X 245      47.451  42.806  32.483  1.00  0.00           H
ATOM   3833  CA  LEU X 245      45.764  43.809  31.584  1.00  0.00           C
ATOM   3834  HA  LEU X 245      45.822  43.641  30.509  1.00  0.00           H
ATOM   3835  CB  LEU X 245      44.877  42.649  32.082  1.00  0.00           C
ATOM   3836  HB2 LEU X 245      45.353  41.679  31.940  1.00  0.00           H
ATOM   3837  HB3 LEU X 245      44.845  42.790  33.163  1.00  0.00           H
ATOM   3838  CG  LEU X 245      43.452  42.518  31.674  1.00  0.00           C
ATOM   3839  HG  LEU X 245      42.996  43.484  31.889  1.00  0.00           H
ATOM   3840  CD1 LEU X 245      43.363  42.366  30.203  1.00  0.00           C
ATOM   3841 HD11 LEU X 245      43.929  41.497  29.868  1.00  0.00           H
ATOM   3842 HD12 LEU X 245      42.334  42.238  29.865  1.00  0.00           H
ATOM   3843 HD13 LEU X 245      43.568  43.291  29.665  1.00  0.00           H
ATOM   3844  CD2 LEU X 245      42.568  41.408  32.323  1.00  0.00           C
ATOM   3845 HD21 LEU X 245      41.694  41.146  31.728  1.00  0.00           H
ATOM   3846 HD22 LEU X 245      43.140  40.480  32.338  1.00  0.00           H
ATOM   3847 HD23 LEU X 245      42.380  41.608  33.378  1.00  0.00           H
ATOM   3848  C   LEU X 245      45.092  45.118  31.926  1.00  0.00           C
ATOM   3849  O   LEU X 245      44.537  45.728  31.048  1.00  0.00           O
ATOM   3850  N   MET X 246      45.192  45.549  33.192  1.00  0.00           N
ATOM   3851  H   MET X 246      45.718  44.991  33.848  1.00  0.00           H
ATOM   3852  CA  MET X 246      44.478  46.729  33.698  1.00  0.00           C
ATOM   3853  HA  MET X 246      43.745  46.986  32.933  1.00  0.00           H
ATOM   3854  CB  MET X 246      43.950  46.215  35.113  1.00  0.00           C
ATOM   3855  HB2 MET X 246      44.785  45.947  35.762  1.00  0.00           H
ATOM   3856  HB3 MET X 246      43.435  46.952  35.728  1.00  0.00           H
ATOM   3857  CG  MET X 246      42.991  45.042  35.059  1.00  0.00           C
ATOM   3858  HG2 MET X 246      42.007  45.456  34.840  1.00  0.00           H
ATOM   3859  HG3 MET X 246      43.280  44.287  34.329  1.00  0.00           H
ATOM   3860  SD  MET X 246      42.652  44.096  36.640  1.00  0.00           S
ATOM   3861  CE  MET X 246      40.959  43.314  36.372  1.00  0.00           C
ATOM   3862  HE1 MET X 246      41.066  42.608  35.549  1.00  0.00           H
ATOM   3863  HE2 MET X 246      40.736  42.709  37.251  1.00  0.00           H
ATOM   3864  HE3 MET X 246      40.091  43.958  36.225  1.00  0.00           H
ATOM   3865  C   MET X 246      45.259  48.023  33.960  1.00  0.00           C
ATOM   3866  O   MET X 246      44.657  49.128  34.050  1.00  0.00           O
ATOM   3867  N   ALA X 247      46.563  47.944  34.186  1.00  0.00           N
ATOM   3868  H   ALA X 247      46.995  47.038  34.297  1.00  0.00           H
ATOM   3869  CA  ALA X 247      47.397  49.159  34.420  1.00  0.00           C
ATOM   3870  HA  ALA X 247      46.892  50.113  34.574  1.00  0.00           H
ATOM   3871  CB  ALA X 247      48.190  48.976  35.803  1.00  0.00           C
ATOM   3872  HB1 ALA X 247      47.420  48.757  36.544  1.00  0.00           H
ATOM   3873  HB2 ALA X 247      48.923  48.170  35.762  1.00  0.00           H
ATOM   3874  HB3 ALA X 247      48.701  49.924  35.968  1.00  0.00           H
ATOM   3875  C   ALA X 247      48.397  49.428  33.369  1.00  0.00           C
ATOM   3876  O   ALA X 247      48.985  50.511  33.404  1.00  0.00           O
ATOM   3877  N   LEU X 248      48.642  48.520  32.351  1.00  0.00           N
ATOM   3878  H   LEU X 248      48.240  47.606  32.502  1.00  0.00           H
ATOM   3879  CA  LEU X 248      49.507  48.707  31.210  1.00  0.00           C
ATOM   3880  HA  LEU X 248      49.779  49.762  31.167  1.00  0.00           H
ATOM   3881  CB  LEU X 248      50.777  47.800  31.296  1.00  0.00           C
ATOM   3882  HB2 LEU X 248      50.375  46.824  31.024  1.00  0.00           H
ATOM   3883  HB3 LEU X 248      51.417  48.197  30.509  1.00  0.00           H
ATOM   3884  CG  LEU X 248      51.448  47.643  32.626  1.00  0.00           C
ATOM   3885  HG  LEU X 248      50.837  47.330  33.472  1.00  0.00           H
ATOM   3886  CD1 LEU X 248      52.611  46.755  32.306  1.00  0.00           C
ATOM   3887 HD11 LEU X 248      53.141  47.192  31.459  1.00  0.00           H
ATOM   3888 HD12 LEU X 248      53.286  46.713  33.161  1.00  0.00           H
ATOM   3889 HD13 LEU X 248      52.250  45.730  32.229  1.00  0.00           H
ATOM   3890  CD2 LEU X 248      52.185  48.978  32.946  1.00  0.00           C
ATOM   3891 HD21 LEU X 248      52.851  48.879  33.802  1.00  0.00           H
ATOM   3892 HD22 LEU X 248      52.832  49.260  32.115  1.00  0.00           H
ATOM   3893 HD23 LEU X 248      51.458  49.768  33.132  1.00  0.00           H
ATOM   3894  C   LEU X 248      48.819  48.545  29.845  1.00  0.00           C
ATOM   3895  O   LEU X 248      49.427  48.505  28.782  1.00  0.00           O
ATOM   3896  N   ASP X 249      47.502  48.369  29.870  1.00  0.00           N
ATOM   3897  H   ASP X 249      47.133  47.985  30.728  1.00  0.00           H
ATOM   3898  CA  ASP X 249      46.614  48.259  28.662  1.00  0.00           C
ATOM   3899  HA  ASP X 249      45.739  47.896  29.202  1.00  0.00           H
ATOM   3900  CB  ASP X 249      46.416  49.598  27.952  1.00  0.00           C
ATOM   3901  HB2 ASP X 249      47.352  49.977  27.542  1.00  0.00           H
ATOM   3902  HB3 ASP X 249      45.818  49.674  27.044  1.00  0.00           H
ATOM   3903  CG  ASP X 249      45.765  50.692  28.920  1.00  0.00           C
ATOM   3904  OD1 ASP X 249      46.134  50.971  30.083  1.00  0.00           O
ATOM   3905  OD2 ASP X 249      44.830  51.399  28.435  1.00  0.00           O
ATOM   3906  C   ASP X 249      47.120  47.166  27.666  1.00  0.00           C
ATOM   3907  O   ASP X 249      46.962  47.283  26.446  1.00  0.00           O
ATOM   3908  N   LYS X 250      47.591  46.019  28.151  1.00  0.00           N
ATOM   3909  H   LYS X 250      47.647  45.975  29.158  1.00  0.00           H
ATOM   3910  CA  LYS X 250      47.771  44.735  27.315  1.00  0.00           C
ATOM   3911  HA  LYS X 250      47.773  44.879  26.234  1.00  0.00           H
ATOM   3912  CB  LYS X 250      49.125  44.127  27.622  1.00  0.00           C
ATOM   3913  HB2 LYS X 250      49.047  43.865  28.677  1.00  0.00           H
ATOM   3914  HB3 LYS X 250      49.207  43.239  26.995  1.00  0.00           H
ATOM   3915  CG  LYS X 250      50.375  44.911  27.396  1.00  0.00           C
ATOM   3916  HG2 LYS X 250      50.186  45.771  28.038  1.00  0.00           H
ATOM   3917  HG3 LYS X 250      51.167  44.301  27.831  1.00  0.00           H
ATOM   3918  CD  LYS X 250      50.658  45.271  25.929  1.00  0.00           C
ATOM   3919  HD2 LYS X 250      51.724  45.434  25.769  1.00  0.00           H
ATOM   3920  HD3 LYS X 250      50.360  44.443  25.285  1.00  0.00           H
ATOM   3921  CE  LYS X 250      49.835  46.439  25.250  1.00  0.00           C
ATOM   3922  HE2 LYS X 250      50.221  46.468  24.232  1.00  0.00           H
ATOM   3923  HE3 LYS X 250      48.777  46.196  25.340  1.00  0.00           H
ATOM   3924  NZ  LYS X 250      50.209  47.703  25.917  1.00  0.00           N
ATOM   3925  HZ1 LYS X 250      50.096  47.596  26.916  1.00  0.00           H
ATOM   3926  HZ2 LYS X 250      51.131  48.061  25.719  1.00  0.00           H
ATOM   3927  HZ3 LYS X 250      49.637  48.497  25.665  1.00  0.00           H
ATOM   3928  C   LYS X 250      46.530  43.798  27.549  1.00  0.00           C
ATOM   3929  O   LYS X 250      46.632  42.876  28.377  1.00  0.00           O
ATOM   3930  N   PRO X 251      45.447  43.866  26.700  1.00  0.00           N
ATOM   3931  CD  PRO X 251      45.225  44.957  25.778  1.00  0.00           C
ATOM   3932  HD2 PRO X 251      45.997  45.104  25.023  1.00  0.00           H
ATOM   3933  HD3 PRO X 251      44.959  45.848  26.348  1.00  0.00           H
ATOM   3934  CG  PRO X 251      43.940  44.540  25.005  1.00  0.00           C
ATOM   3935  HG2 PRO X 251      44.173  43.991  24.093  1.00  0.00           H
ATOM   3936  HG3 PRO X 251      43.410  45.458  24.754  1.00  0.00           H
ATOM   3937  CB  PRO X 251      43.219  43.548  25.878  1.00  0.00           C
ATOM   3938  HB2 PRO X 251      42.623  42.774  25.398  1.00  0.00           H
ATOM   3939  HB3 PRO X 251      42.728  44.126  26.661  1.00  0.00           H
ATOM   3940  CA  PRO X 251      44.320  42.930  26.738  1.00  0.00           C
ATOM   3941  HA  PRO X 251      43.937  42.909  27.758  1.00  0.00           H
ATOM   3942  C   PRO X 251      44.662  41.549  26.257  1.00  0.00           C
ATOM   3943  O   PRO X 251      43.952  40.701  26.687  1.00  0.00           O
ATOM   3944  N   GLN X 252      45.872  41.277  25.690  1.00  0.00           N
ATOM   3945  H   GLN X 252      46.304  42.092  25.278  1.00  0.00           H
ATOM   3946  CA  GLN X 252      46.462  39.970  25.603  1.00  0.00           C
ATOM   3947  HA  GLN X 252      45.660  39.370  25.172  1.00  0.00           H
ATOM   3948  CB  GLN X 252      47.507  39.977  24.463  1.00  0.00           C
ATOM   3949  HB2 GLN X 252      47.908  39.012  24.154  1.00  0.00           H
ATOM   3950  HB3 GLN X 252      46.972  40.268  23.558  1.00  0.00           H
ATOM   3951  CG  GLN X 252      48.720  40.918  24.793  1.00  0.00           C
ATOM   3952  HG2 GLN X 252      48.963  41.110  25.838  1.00  0.00           H
ATOM   3953  HG3 GLN X 252      49.654  40.456  24.476  1.00  0.00           H
ATOM   3954  CD  GLN X 252      48.688  42.357  24.142  1.00  0.00           C
ATOM   3955  OE1 GLN X 252      47.663  43.013  24.275  1.00  0.00           O
ATOM   3956  NE2 GLN X 252      49.754  42.731  23.470  1.00  0.00           N
ATOM   3957 HE21 GLN X 252      49.759  43.571  22.908  1.00  0.00           H
ATOM   3958 HE22 GLN X 252      50.389  42.007  23.167  1.00  0.00           H
ATOM   3959  C   GLN X 252      46.919  39.298  26.869  1.00  0.00           C
ATOM   3960  O   GLN X 252      47.250  38.117  26.789  1.00  0.00           O
ATOM   3961  N   ALA X 253      46.950  40.045  27.962  1.00  0.00           N
ATOM   3962  H   ALA X 253      46.671  41.011  27.872  1.00  0.00           H
ATOM   3963  CA  ALA X 253      47.167  39.504  29.332  1.00  0.00           C
ATOM   3964  HA  ALA X 253      48.157  39.050  29.312  1.00  0.00           H
ATOM   3965  CB  ALA X 253      47.154  40.569  30.345  1.00  0.00           C
ATOM   3966  HB1 ALA X 253      47.897  41.318  30.070  1.00  0.00           H
ATOM   3967  HB2 ALA X 253      46.193  41.076  30.255  1.00  0.00           H
ATOM   3968  HB3 ALA X 253      47.442  40.183  31.323  1.00  0.00           H
ATOM   3969  C   ALA X 253      46.044  38.532  29.636  1.00  0.00           C
ATOM   3970  O   ALA X 253      44.889  38.844  29.341  1.00  0.00           O
ATOM   3971  N   VAL X 254      46.277  37.435  30.312  1.00  0.00           N
ATOM   3972  H   VAL X 254      47.101  37.407  30.897  1.00  0.00           H
ATOM   3973  CA  VAL X 254      45.268  36.582  30.923  1.00  0.00           C
ATOM   3974  HA  VAL X 254      44.320  37.108  30.798  1.00  0.00           H
ATOM   3975  CB  VAL X 254      45.043  35.195  30.239  1.00  0.00           C
ATOM   3976  HB  VAL X 254      45.951  34.611  30.385  1.00  0.00           H
ATOM   3977  CG1 VAL X 254      43.915  34.400  30.890  1.00  0.00           C
ATOM   3978 HG11 VAL X 254      43.882  33.387  30.490  1.00  0.00           H
ATOM   3979 HG12 VAL X 254      43.926  34.329  31.977  1.00  0.00           H
ATOM   3980 HG13 VAL X 254      42.925  34.837  30.757  1.00  0.00           H
ATOM   3981  CG2 VAL X 254      44.805  35.533  28.747  1.00  0.00           C
ATOM   3982 HG21 VAL X 254      45.013  34.623  28.184  1.00  0.00           H
ATOM   3983 HG22 VAL X 254      43.827  35.978  28.561  1.00  0.00           H
ATOM   3984 HG23 VAL X 254      45.557  36.203  28.331  1.00  0.00           H
ATOM   3985  C   VAL X 254      45.545  36.299  32.481  1.00  0.00           C
ATOM   3986  O   VAL X 254      46.346  35.469  32.802  1.00  0.00           O
ATOM   3987  N   PRO X 255      44.792  36.859  33.408  1.00  0.00           N
ATOM   3988  CD  PRO X 255      44.172  38.260  33.326  1.00  0.00           C
ATOM   3989  HD2 PRO X 255      43.211  38.130  32.830  1.00  0.00           H
ATOM   3990  HD3 PRO X 255      44.875  38.898  32.791  1.00  0.00           H
ATOM   3991  CG  PRO X 255      43.914  38.798  34.727  1.00  0.00           C
ATOM   3992  HG2 PRO X 255      42.914  39.192  34.909  1.00  0.00           H
ATOM   3993  HG3 PRO X 255      44.659  39.549  34.988  1.00  0.00           H
ATOM   3994  CB  PRO X 255      44.107  37.564  35.611  1.00  0.00           C
ATOM   3995  HB2 PRO X 255      43.092  37.206  35.783  1.00  0.00           H
ATOM   3996  HB3 PRO X 255      44.532  37.760  36.597  1.00  0.00           H
ATOM   3997  CA  PRO X 255      44.872  36.503  34.845  1.00  0.00           C
ATOM   3998  HA  PRO X 255      45.896  36.657  35.186  1.00  0.00           H
ATOM   3999  C   PRO X 255      44.330  35.065  34.984  1.00  0.00           C
ATOM   4000  O   PRO X 255      43.302  34.788  34.410  1.00  0.00           O
ATOM   4001  N   VAL X 256      45.005  34.294  35.724  1.00  0.00           N
ATOM   4002  H   VAL X 256      45.887  34.533  36.154  1.00  0.00           H
ATOM   4003  CA  VAL X 256      44.558  32.890  35.986  1.00  0.00           C
ATOM   4004  HA  VAL X 256      43.498  32.778  35.752  1.00  0.00           H
ATOM   4005  CB  VAL X 256      45.355  31.790  35.219  1.00  0.00           C
ATOM   4006  HB  VAL X 256      46.443  31.842  35.270  1.00  0.00           H
ATOM   4007  CG1 VAL X 256      44.964  30.343  35.550  1.00  0.00           C
ATOM   4008 HG11 VAL X 256      45.454  29.692  34.826  1.00  0.00           H
ATOM   4009 HG12 VAL X 256      45.270  30.046  36.553  1.00  0.00           H
ATOM   4010 HG13 VAL X 256      43.880  30.232  35.570  1.00  0.00           H
ATOM   4011  CG2 VAL X 256      44.939  32.000  33.772  1.00  0.00           C
ATOM   4012 HG21 VAL X 256      45.166  31.093  33.210  1.00  0.00           H
ATOM   4013 HG22 VAL X 256      43.862  32.149  33.685  1.00  0.00           H
ATOM   4014 HG23 VAL X 256      45.321  32.896  33.284  1.00  0.00           H
ATOM   4015  C   VAL X 256      44.792  32.508  37.416  1.00  0.00           C
ATOM   4016  O   VAL X 256      45.868  32.783  37.970  1.00  0.00           O
ATOM   4017  N   ASP X 257      43.784  31.894  38.064  1.00  0.00           N
ATOM   4018  H   ASP X 257      42.892  31.720  37.625  1.00  0.00           H
ATOM   4019  CA  ASP X 257      43.865  31.341  39.454  1.00  0.00           C
ATOM   4020  HA  ASP X 257      44.904  31.206  39.754  1.00  0.00           H
ATOM   4021  CB  ASP X 257      43.327  32.351  40.441  1.00  0.00           C
ATOM   4022  HB2 ASP X 257      43.094  32.019  41.452  1.00  0.00           H
ATOM   4023  HB3 ASP X 257      43.987  33.205  40.594  1.00  0.00           H
ATOM   4024  CG  ASP X 257      41.920  32.904  40.117  1.00  0.00           C
ATOM   4025  OD1 ASP X 257      41.513  33.757  40.925  1.00  0.00           O
ATOM   4026  OD2 ASP X 257      41.357  32.616  39.044  1.00  0.00           O
ATOM   4027  C   ASP X 257      43.073  29.947  39.570  1.00  0.00           C
ATOM   4028  O   ASP X 257      42.457  29.466  38.592  1.00  0.00           O
ATOM   4029  N   VAL X 258      42.875  29.270  40.714  1.00  0.00           N
ATOM   4030  H   VAL X 258      43.357  29.690  41.494  1.00  0.00           H
ATOM   4031  CA  VAL X 258      42.052  28.094  40.874  1.00  0.00           C
ATOM   4032  HA  VAL X 258      42.556  27.355  40.252  1.00  0.00           H
ATOM   4033  CB  VAL X 258      42.050  27.548  42.335  1.00  0.00           C
ATOM   4034  HB  VAL X 258      41.648  28.313  43.000  1.00  0.00           H
ATOM   4035  CG1 VAL X 258      41.207  26.244  42.454  1.00  0.00           C
ATOM   4036 HG11 VAL X 258      40.151  26.372  42.213  1.00  0.00           H
ATOM   4037 HG12 VAL X 258      41.515  25.459  41.763  1.00  0.00           H
ATOM   4038 HG13 VAL X 258      41.415  25.772  43.413  1.00  0.00           H
ATOM   4039  CG2 VAL X 258      43.495  27.341  42.649  1.00  0.00           C
ATOM   4040 HG21 VAL X 258      43.665  27.069  43.691  1.00  0.00           H
ATOM   4041 HG22 VAL X 258      43.907  26.537  42.038  1.00  0.00           H
ATOM   4042 HG23 VAL X 258      44.091  28.250  42.562  1.00  0.00           H
ATOM   4043  C   VAL X 258      40.657  28.205  40.366  1.00  0.00           C
ATOM   4044  O   VAL X 258      40.129  27.299  39.680  1.00  0.00           O
ATOM   4045  N   HIE X 259      39.999  29.383  40.636  1.00  0.00           N
ATOM   4046  H   HIE X 259      40.353  30.186  41.137  1.00  0.00           H
ATOM   4047  CA  HIE X 259      38.694  29.699  40.041  1.00  0.00           C
ATOM   4048  HA  HIE X 259      37.968  29.008  40.470  1.00  0.00           H
ATOM   4049  CB  HIE X 259      38.354  31.089  40.595  1.00  0.00           C
ATOM   4050  HB2 HIE X 259      38.552  31.140  41.666  1.00  0.00           H
ATOM   4051  HB3 HIE X 259      39.040  31.855  40.233  1.00  0.00           H
ATOM   4052  CG  HIE X 259      37.060  31.649  40.176  1.00  0.00           C
ATOM   4053  ND1 HIE X 259      35.879  31.199  40.733  1.00  0.00           N
ATOM   4054  CE1 HIE X 259      35.001  32.085  40.201  1.00  0.00           C
ATOM   4055  HE1 HIE X 259      33.960  32.084  40.487  1.00  0.00           H
ATOM   4056  NE2 HIE X 259      35.556  32.904  39.383  1.00  0.00           N
ATOM   4057  HE2 HIE X 259      35.129  33.758  39.054  1.00  0.00           H
ATOM   4058  CD2 HIE X 259      36.884  32.632  39.292  1.00  0.00           C
ATOM   4059  HD2 HIE X 259      37.594  33.240  38.750  1.00  0.00           H
ATOM   4060  C   HIE X 259      38.762  29.664  38.528  1.00  0.00           C
ATOM   4061  O   HIE X 259      38.106  28.794  37.953  1.00  0.00           O
ATOM   4062  N   MET X 260      39.555  30.468  37.760  1.00  0.00           N
ATOM   4063  H   MET X 260      40.167  31.018  38.346  1.00  0.00           H
ATOM   4064  CA  MET X 260      39.622  30.445  36.315  1.00  0.00           C
ATOM   4065  HA  MET X 260      38.566  30.557  36.066  1.00  0.00           H
ATOM   4066  CB  MET X 260      40.377  31.760  36.035  1.00  0.00           C
ATOM   4067  HB2 MET X 260      40.167  32.636  36.649  1.00  0.00           H
ATOM   4068  HB3 MET X 260      41.416  31.521  36.259  1.00  0.00           H
ATOM   4069  CG  MET X 260      40.378  32.271  34.612  1.00  0.00           C
ATOM   4070  HG2 MET X 260      40.854  33.251  34.641  1.00  0.00           H
ATOM   4071  HG3 MET X 260      40.978  31.535  34.075  1.00  0.00           H
ATOM   4072  SD  MET X 260      38.728  32.505  33.812  1.00  0.00           S
ATOM   4073  CE  MET X 260      38.047  33.763  34.936  1.00  0.00           C
ATOM   4074  HE1 MET X 260      37.666  33.167  35.765  1.00  0.00           H
ATOM   4075  HE2 MET X 260      38.700  34.487  35.422  1.00  0.00           H
ATOM   4076  HE3 MET X 260      37.259  34.377  34.499  1.00  0.00           H
ATOM   4077  C   MET X 260      40.105  29.173  35.640  1.00  0.00           C
ATOM   4078  O   MET X 260      39.581  28.722  34.595  1.00  0.00           O
ATOM   4079  N   TRP X 261      41.076  28.499  36.272  1.00  0.00           N
ATOM   4080  H   TRP X 261      41.479  28.970  37.069  1.00  0.00           H
ATOM   4081  CA  TRP X 261      41.578  27.199  35.945  1.00  0.00           C
ATOM   4082  HA  TRP X 261      41.845  27.294  34.892  1.00  0.00           H
ATOM   4083  CB  TRP X 261      42.808  26.978  36.823  1.00  0.00           C
ATOM   4084  HB2 TRP X 261      43.540  27.776  36.700  1.00  0.00           H
ATOM   4085  HB3 TRP X 261      42.489  26.931  37.865  1.00  0.00           H
ATOM   4086  CG  TRP X 261      43.607  25.740  36.546  1.00  0.00           C
ATOM   4087  CD1 TRP X 261      44.571  25.659  35.680  1.00  0.00           C
ATOM   4088  HD1 TRP X 261      44.939  26.475  35.076  1.00  0.00           H
ATOM   4089  NE1 TRP X 261      45.112  24.429  35.685  1.00  0.00           N
ATOM   4090  HE1 TRP X 261      45.997  24.250  35.231  1.00  0.00           H
ATOM   4091  CE2 TRP X 261      44.382  23.555  36.501  1.00  0.00           C
ATOM   4092  CZ2 TRP X 261      44.416  22.184  36.828  1.00  0.00           C
ATOM   4093  HZ2 TRP X 261      45.118  21.536  36.324  1.00  0.00           H
ATOM   4094  CH2 TRP X 261      43.532  21.716  37.792  1.00  0.00           C
ATOM   4095  HH2 TRP X 261      43.528  20.672  38.065  1.00  0.00           H
ATOM   4096  CZ3 TRP X 261      42.576  22.567  38.501  1.00  0.00           C
ATOM   4097  HZ3 TRP X 261      41.894  22.330  39.303  1.00  0.00           H
ATOM   4098  CE3 TRP X 261      42.499  23.904  38.077  1.00  0.00           C
ATOM   4099  HE3 TRP X 261      41.769  24.533  38.565  1.00  0.00           H
ATOM   4100  CD2 TRP X 261      43.426  24.402  37.091  1.00  0.00           C
ATOM   4101  C   TRP X 261      40.549  26.111  36.015  1.00  0.00           C
ATOM   4102  O   TRP X 261      40.442  25.246  35.114  1.00  0.00           O
ATOM   4103  N   HIE X 262      39.708  26.061  37.067  1.00  0.00           N
ATOM   4104  H   HIE X 262      39.891  26.685  37.840  1.00  0.00           H
ATOM   4105  CA  HIE X 262      38.459  25.301  37.112  1.00  0.00           C
ATOM   4106  HA  HIE X 262      38.695  24.245  36.972  1.00  0.00           H
ATOM   4107  CB  HIE X 262      37.857  25.442  38.487  1.00  0.00           C
ATOM   4108  HB2 HIE X 262      38.603  25.089  39.198  1.00  0.00           H
ATOM   4109  HB3 HIE X 262      37.526  26.462  38.681  1.00  0.00           H
ATOM   4110  CG  HIE X 262      36.631  24.606  38.787  1.00  0.00           C
ATOM   4111  ND1 HIE X 262      36.669  23.217  38.911  1.00  0.00           N
ATOM   4112  CE1 HIE X 262      35.352  22.852  39.112  1.00  0.00           C
ATOM   4113  HE1 HIE X 262      34.869  21.887  39.169  1.00  0.00           H
ATOM   4114  NE2 HIE X 262      34.576  24.033  39.170  1.00  0.00           N
ATOM   4115  HE2 HIE X 262      33.568  24.041  39.234  1.00  0.00           H
ATOM   4116  CD2 HIE X 262      35.420  25.114  38.853  1.00  0.00           C
ATOM   4117  HD2 HIE X 262      34.996  26.104  38.764  1.00  0.00           H
ATOM   4118  C   HIE X 262      37.432  25.702  36.047  1.00  0.00           C
ATOM   4119  O   HIE X 262      36.912  24.846  35.351  1.00  0.00           O
ATOM   4120  N   ILE X 263      37.103  26.974  35.800  1.00  0.00           N
ATOM   4121  H   ILE X 263      37.366  27.618  36.532  1.00  0.00           H
ATOM   4122  CA  ILE X 263      36.103  27.436  34.861  1.00  0.00           C
ATOM   4123  HA  ILE X 263      35.110  27.093  35.148  1.00  0.00           H
ATOM   4124  CB  ILE X 263      35.752  28.989  35.085  1.00  0.00           C
ATOM   4125  HB  ILE X 263      36.720  29.491  35.091  1.00  0.00           H
ATOM   4126  CG2 ILE X 263      34.978  29.561  33.850  1.00  0.00           C
ATOM   4127 HG21 ILE X 263      34.049  28.993  33.812  1.00  0.00           H
ATOM   4128 HG22 ILE X 263      34.713  30.616  33.901  1.00  0.00           H
ATOM   4129 HG23 ILE X 263      35.532  29.353  32.934  1.00  0.00           H
ATOM   4130  CG1 ILE X 263      35.014  29.225  36.437  1.00  0.00           C
ATOM   4131 HG12 ILE X 263      34.009  28.865  36.216  1.00  0.00           H
ATOM   4132 HG13 ILE X 263      35.523  28.637  37.201  1.00  0.00           H
ATOM   4133  CD1 ILE X 263      34.976  30.717  37.011  1.00  0.00           C
ATOM   4134 HD11 ILE X 263      34.288  30.717  37.856  1.00  0.00           H
ATOM   4135 HD12 ILE X 263      35.973  31.094  37.234  1.00  0.00           H
ATOM   4136 HD13 ILE X 263      34.536  31.318  36.214  1.00  0.00           H
ATOM   4137  C   ILE X 263      36.372  26.992  33.465  1.00  0.00           C
ATOM   4138  O   ILE X 263      35.534  26.408  32.877  1.00  0.00           O
ATOM   4139  N   ALA X 264      37.604  27.116  33.053  1.00  0.00           N
ATOM   4140  H   ALA X 264      38.371  27.402  33.645  1.00  0.00           H
ATOM   4141  CA  ALA X 264      37.939  26.511  31.761  1.00  0.00           C
ATOM   4142  HA  ALA X 264      37.130  26.776  31.079  1.00  0.00           H
ATOM   4143  CB  ALA X 264      39.250  27.036  31.271  1.00  0.00           C
ATOM   4144  HB1 ALA X 264      39.244  28.096  31.017  1.00  0.00           H
ATOM   4145  HB2 ALA X 264      39.973  26.759  32.039  1.00  0.00           H
ATOM   4146  HB3 ALA X 264      39.505  26.507  30.352  1.00  0.00           H
ATOM   4147  C   ALA X 264      37.924  25.014  31.693  1.00  0.00           C
ATOM   4148  O   ALA X 264      37.593  24.447  30.684  1.00  0.00           O
ATOM   4149  N   GLN X 265      38.211  24.183  32.720  1.00  0.00           N
ATOM   4150  H   GLN X 265      38.546  24.554  33.597  1.00  0.00           H
ATOM   4151  CA  GLN X 265      37.896  22.729  32.709  1.00  0.00           C
ATOM   4152  HA  GLN X 265      38.088  22.334  31.712  1.00  0.00           H
ATOM   4153  CB  GLN X 265      38.704  22.068  33.822  1.00  0.00           C
ATOM   4154  HB2 GLN X 265      38.599  22.612  34.761  1.00  0.00           H
ATOM   4155  HB3 GLN X 265      38.483  21.006  33.930  1.00  0.00           H
ATOM   4156  CG  GLN X 265      40.145  22.185  33.538  1.00  0.00           C
ATOM   4157  HG2 GLN X 265      40.373  21.536  32.693  1.00  0.00           H
ATOM   4158  HG3 GLN X 265      40.480  23.192  33.287  1.00  0.00           H
ATOM   4159  CD  GLN X 265      41.024  21.774  34.752  1.00  0.00           C
ATOM   4160  OE1 GLN X 265      41.445  20.663  35.012  1.00  0.00           O
ATOM   4161  NE2 GLN X 265      41.362  22.761  35.598  1.00  0.00           N
ATOM   4162 HE21 GLN X 265      42.004  22.392  36.285  1.00  0.00           H
ATOM   4163 HE22 GLN X 265      41.067  23.719  35.469  1.00  0.00           H
ATOM   4164  C   GLN X 265      36.340  22.432  32.808  1.00  0.00           C
ATOM   4165  O   GLN X 265      35.919  21.396  32.285  1.00  0.00           O
ATOM   4166  N   ARG X 266      35.476  23.410  33.229  1.00  0.00           N
ATOM   4167  H   ARG X 266      35.916  24.289  33.462  1.00  0.00           H
ATOM   4168  CA  ARG X 266      33.984  23.307  33.302  1.00  0.00           C
ATOM   4169  HA  ARG X 266      33.791  22.257  33.518  1.00  0.00           H
ATOM   4170  CB  ARG X 266      33.450  24.281  34.393  1.00  0.00           C
ATOM   4171  HB2 ARG X 266      33.990  24.080  35.319  1.00  0.00           H
ATOM   4172  HB3 ARG X 266      33.586  25.333  34.139  1.00  0.00           H
ATOM   4173  CG  ARG X 266      31.982  24.007  34.671  1.00  0.00           C
ATOM   4174  HG2 ARG X 266      31.307  24.033  33.816  1.00  0.00           H
ATOM   4175  HG3 ARG X 266      31.891  23.032  35.151  1.00  0.00           H
ATOM   4176  CD  ARG X 266      31.399  25.069  35.698  1.00  0.00           C
ATOM   4177  HD2 ARG X 266      30.359  24.853  35.943  1.00  0.00           H
ATOM   4178  HD3 ARG X 266      31.967  24.999  36.626  1.00  0.00           H
ATOM   4179  NE  ARG X 266      31.372  26.476  35.284  1.00  0.00           N
ATOM   4180  HE  ARG X 266      31.212  26.536  34.289  1.00  0.00           H
ATOM   4181  CZ  ARG X 266      31.184  27.582  35.958  1.00  0.00           C
ATOM   4182  NH1 ARG X 266      31.223  27.738  37.253  1.00  0.00           N
ATOM   4183 HH11 ARG X 266      31.606  26.939  37.738  1.00  0.00           H
ATOM   4184 HH12 ARG X 266      31.100  28.681  37.595  1.00  0.00           H
ATOM   4185  NH2 ARG X 266      31.074  28.666  35.282  1.00  0.00           N
ATOM   4186 HH21 ARG X 266      31.268  28.659  34.290  1.00  0.00           H
ATOM   4187 HH22 ARG X 266      30.830  29.495  35.807  1.00  0.00           H
ATOM   4188  C   ARG X 266      33.363  23.618  32.000  1.00  0.00           C
ATOM   4189  O   ARG X 266      32.793  22.744  31.351  1.00  0.00           O
ATOM   4190  N   ASP X 267      33.500  24.866  31.598  1.00  0.00           N
ATOM   4191  H   ASP X 267      34.230  25.364  32.088  1.00  0.00           H
ATOM   4192  CA  ASP X 267      32.766  25.426  30.453  1.00  0.00           C
ATOM   4193  HA  ASP X 267      31.866  24.812  30.491  1.00  0.00           H
ATOM   4194  CB  ASP X 267      32.367  26.856  30.806  1.00  0.00           C
ATOM   4195  HB2 ASP X 267      33.323  27.360  30.947  1.00  0.00           H
ATOM   4196  HB3 ASP X 267      31.866  27.351  29.973  1.00  0.00           H
ATOM   4197  CG  ASP X 267      31.514  27.027  32.059  1.00  0.00           C
ATOM   4198  OD1 ASP X 267      31.483  28.126  32.682  1.00  0.00           O
ATOM   4199  OD2 ASP X 267      30.838  26.002  32.344  1.00  0.00           O
ATOM   4200  C   ASP X 267      33.528  25.357  29.159  1.00  0.00           C
ATOM   4201  O   ASP X 267      32.885  25.547  28.067  1.00  0.00           O
ATOM   4202  N   TYR X 268      34.794  24.986  29.105  1.00  0.00           N
ATOM   4203  H   TYR X 268      35.277  24.720  29.951  1.00  0.00           H
ATOM   4204  CA  TYR X 268      35.559  24.855  27.875  1.00  0.00           C
ATOM   4205  HA  TYR X 268      34.979  25.034  26.971  1.00  0.00           H
ATOM   4206  CB  TYR X 268      36.661  25.955  27.868  1.00  0.00           C
ATOM   4207  HB2 TYR X 268      37.006  26.095  28.892  1.00  0.00           H
ATOM   4208  HB3 TYR X 268      37.536  25.711  27.265  1.00  0.00           H
ATOM   4209  CG  TYR X 268      35.975  27.228  27.366  1.00  0.00           C
ATOM   4210  CD1 TYR X 268      35.793  27.436  25.972  1.00  0.00           C
ATOM   4211  HD1 TYR X 268      36.270  26.833  25.213  1.00  0.00           H
ATOM   4212  CE1 TYR X 268      34.947  28.472  25.520  1.00  0.00           C
ATOM   4213  HE1 TYR X 268      34.871  28.736  24.475  1.00  0.00           H
ATOM   4214  CZ  TYR X 268      34.258  29.237  26.492  1.00  0.00           C
ATOM   4215  OH  TYR X 268      33.307  30.087  25.989  1.00  0.00           O
ATOM   4216  HH  TYR X 268      33.135  29.926  25.058  1.00  0.00           H
ATOM   4217  CE2 TYR X 268      34.406  29.052  27.853  1.00  0.00           C
ATOM   4218  HE2 TYR X 268      33.671  29.533  28.482  1.00  0.00           H
ATOM   4219  CD2 TYR X 268      35.321  28.069  28.299  1.00  0.00           C
ATOM   4220  HD2 TYR X 268      35.420  27.877  29.358  1.00  0.00           H
ATOM   4221  C   TYR X 268      36.303  23.467  27.731  1.00  0.00           C
ATOM   4222  O   TYR X 268      36.887  23.202  26.670  1.00  0.00           O
ATOM   4223  N   SER X 269      36.162  22.573  28.692  1.00  0.00           N
ATOM   4224  H   SER X 269      35.516  22.855  29.414  1.00  0.00           H
ATOM   4225  CA  SER X 269      36.784  21.202  28.740  1.00  0.00           C
ATOM   4226  HA  SER X 269      36.725  20.828  29.762  1.00  0.00           H
ATOM   4227  CB  SER X 269      35.954  20.116  28.021  1.00  0.00           C
ATOM   4228  HB2 SER X 269      35.992  20.300  26.947  1.00  0.00           H
ATOM   4229  HB3 SER X 269      36.451  19.202  28.347  1.00  0.00           H
ATOM   4230  OG  SER X 269      34.639  20.020  28.480  1.00  0.00           O
ATOM   4231  HG  SER X 269      34.154  20.824  28.280  1.00  0.00           H
ATOM   4232  C   SER X 269      38.266  21.144  28.348  1.00  0.00           C
ATOM   4233  O   SER X 269      38.889  20.099  28.033  1.00  0.00           O
ATOM   4234  N   TRP X 270      38.945  22.293  28.578  1.00  0.00           N
ATOM   4235  H   TRP X 270      38.429  23.071  28.962  1.00  0.00           H
ATOM   4236  CA  TRP X 270      40.425  22.476  28.492  1.00  0.00           C
ATOM   4237  HA  TRP X 270      40.699  22.248  27.462  1.00  0.00           H
ATOM   4238  CB  TRP X 270      40.834  23.960  28.848  1.00  0.00           C
ATOM   4239  HB2 TRP X 270      40.485  24.652  28.082  1.00  0.00           H
ATOM   4240  HB3 TRP X 270      40.483  24.329  29.812  1.00  0.00           H
ATOM   4241  CG  TRP X 270      42.253  24.193  28.839  1.00  0.00           C
ATOM   4242  CD1 TRP X 270      43.029  24.456  27.727  1.00  0.00           C
ATOM   4243  HD1 TRP X 270      42.666  24.349  26.715  1.00  0.00           H
ATOM   4244  NE1 TRP X 270      44.384  24.693  28.138  1.00  0.00           N
ATOM   4245  HE1 TRP X 270      45.223  24.728  27.577  1.00  0.00           H
ATOM   4246  CE2 TRP X 270      44.448  24.618  29.576  1.00  0.00           C
ATOM   4247  CZ2 TRP X 270      45.520  24.679  30.451  1.00  0.00           C
ATOM   4248  HZ2 TRP X 270      46.555  24.732  30.149  1.00  0.00           H
ATOM   4249  CH2 TRP X 270      45.219  24.529  31.811  1.00  0.00           C
ATOM   4250  HH2 TRP X 270      46.014  24.619  32.537  1.00  0.00           H
ATOM   4251  CZ3 TRP X 270      43.923  24.176  32.255  1.00  0.00           C
ATOM   4252  HZ3 TRP X 270      43.675  23.960  33.284  1.00  0.00           H
ATOM   4253  CE3 TRP X 270      42.930  24.098  31.304  1.00  0.00           C
ATOM   4254  HE3 TRP X 270      41.944  23.760  31.583  1.00  0.00           H
ATOM   4255  CD2 TRP X 270      43.108  24.370  29.942  1.00  0.00           C
ATOM   4256  C   TRP X 270      41.165  21.418  29.360  1.00  0.00           C
ATOM   4257  O   TRP X 270      40.745  21.004  30.419  1.00  0.00           O
ATOM   4258  N   HIE X 271      42.367  21.090  28.835  1.00  0.00           N
ATOM   4259  H   HIE X 271      42.598  21.496  27.940  1.00  0.00           H
ATOM   4260  CA  HIE X 271      43.462  20.356  29.437  1.00  0.00           C
ATOM   4261  HA  HIE X 271      43.310  20.483  30.508  1.00  0.00           H
ATOM   4262  CB  HIE X 271      43.370  18.796  29.109  1.00  0.00           C
ATOM   4263  HB2 HIE X 271      44.005  18.271  29.822  1.00  0.00           H
ATOM   4264  HB3 HIE X 271      42.390  18.359  29.301  1.00  0.00           H
ATOM   4265  CG  HIE X 271      43.870  18.528  27.654  1.00  0.00           C
ATOM   4266  ND1 HIE X 271      43.189  18.900  26.462  1.00  0.00           N
ATOM   4267  CE1 HIE X 271      43.932  18.461  25.459  1.00  0.00           C
ATOM   4268  HE1 HIE X 271      43.660  18.432  24.415  1.00  0.00           H
ATOM   4269  NE2 HIE X 271      45.034  17.816  25.899  1.00  0.00           N
ATOM   4270  HE2 HIE X 271      45.788  17.456  25.331  1.00  0.00           H
ATOM   4271  CD2 HIE X 271      44.996  17.859  27.295  1.00  0.00           C
ATOM   4272  HD2 HIE X 271      45.795  17.380  27.840  1.00  0.00           H
ATOM   4273  C   HIE X 271      44.897  20.873  29.108  1.00  0.00           C
ATOM   4274  O   HIE X 271      45.119  21.309  27.959  1.00  0.00           O
ATOM   4275  N   PRO X 272      45.812  20.849  30.016  1.00  0.00           N
ATOM   4276  CD  PRO X 272      45.719  20.595  31.446  1.00  0.00           C
ATOM   4277  HD2 PRO X 272      45.274  19.637  31.716  1.00  0.00           H
ATOM   4278  HD3 PRO X 272      45.139  21.454  31.784  1.00  0.00           H
ATOM   4279  CG  PRO X 272      47.162  20.708  31.934  1.00  0.00           C
ATOM   4280  HG2 PRO X 272      47.617  19.718  31.920  1.00  0.00           H
ATOM   4281  HG3 PRO X 272      47.148  21.058  32.966  1.00  0.00           H
ATOM   4282  CB  PRO X 272      47.925  21.595  30.963  1.00  0.00           C
ATOM   4283  HB2 PRO X 272      48.997  21.391  30.952  1.00  0.00           H
ATOM   4284  HB3 PRO X 272      47.797  22.659  31.156  1.00  0.00           H
ATOM   4285  CA  PRO X 272      47.234  21.190  29.644  1.00  0.00           C
ATOM   4286  HA  PRO X 272      47.300  22.031  28.953  1.00  0.00           H
ATOM   4287  C   PRO X 272      47.883  19.980  28.938  1.00  0.00           C
ATOM   4288  O   PRO X 272      47.623  18.844  29.334  1.00  0.00           O
ATOM   4289  N   THR X 273      48.772  20.332  27.927  1.00  0.00           N
ATOM   4290  H   THR X 273      49.042  21.303  27.864  1.00  0.00           H
ATOM   4291  CA  THR X 273      49.442  19.379  27.113  1.00  0.00           C
ATOM   4292  HA  THR X 273      49.546  18.553  27.816  1.00  0.00           H
ATOM   4293  CB  THR X 273      48.625  18.980  25.846  1.00  0.00           C
ATOM   4294  HB  THR X 273      47.546  18.970  26.003  1.00  0.00           H
ATOM   4295  CG2 THR X 273      48.711  20.160  24.748  1.00  0.00           C
ATOM   4296 HG21 THR X 273      49.679  20.655  24.681  1.00  0.00           H
ATOM   4297 HG22 THR X 273      48.413  19.640  23.837  1.00  0.00           H
ATOM   4298 HG23 THR X 273      47.962  20.925  24.957  1.00  0.00           H
ATOM   4299  OG1 THR X 273      49.202  17.850  25.180  1.00  0.00           O
ATOM   4300  HG1 THR X 273      50.032  17.950  24.709  1.00  0.00           H
ATOM   4301  C   THR X 273      50.964  19.701  26.802  1.00  0.00           C
ATOM   4302  O   THR X 273      51.714  18.804  26.439  1.00  0.00           O
ATOM   4303  N   THR X 274      51.356  20.998  27.106  1.00  0.00           N
ATOM   4304  H   THR X 274      50.647  21.653  27.403  1.00  0.00           H
ATOM   4305  CA  THR X 274      52.778  21.344  26.978  1.00  0.00           C
ATOM   4306  HA  THR X 274      53.297  20.881  26.139  1.00  0.00           H
ATOM   4307  CB  THR X 274      52.929  22.867  26.650  1.00  0.00           C
ATOM   4308  HB  THR X 274      52.423  23.346  27.487  1.00  0.00           H
ATOM   4309  CG2 THR X 274      54.325  23.410  26.434  1.00  0.00           C
ATOM   4310 HG21 THR X 274      54.264  24.442  26.085  1.00  0.00           H
ATOM   4311 HG22 THR X 274      54.956  23.378  27.323  1.00  0.00           H
ATOM   4312 HG23 THR X 274      54.719  22.786  25.632  1.00  0.00           H
ATOM   4313  OG1 THR X 274      52.113  23.123  25.538  1.00  0.00           O
ATOM   4314  HG1 THR X 274      51.231  23.142  25.915  1.00  0.00           H
ATOM   4315  C   THR X 274      53.550  21.135  28.324  1.00  0.00           C
ATOM   4316  O   THR X 274      54.587  20.598  28.373  1.00  0.00           O
ATOM   4317  N   SER X 275      52.887  21.444  29.391  1.00  0.00           N
ATOM   4318  H   SER X 275      51.954  21.787  29.206  1.00  0.00           H
ATOM   4319  CA  SER X 275      53.415  21.317  30.703  1.00  0.00           C
ATOM   4320  HA  SER X 275      54.317  21.921  30.801  1.00  0.00           H
ATOM   4321  CB  SER X 275      52.402  21.955  31.623  1.00  0.00           C
ATOM   4322  HB2 SER X 275      51.538  21.299  31.737  1.00  0.00           H
ATOM   4323  HB3 SER X 275      52.882  22.133  32.585  1.00  0.00           H
ATOM   4324  OG  SER X 275      51.984  23.275  31.220  1.00  0.00           O
ATOM   4325  HG  SER X 275      51.471  23.092  30.430  1.00  0.00           H
ATOM   4326  C   SER X 275      53.746  19.866  31.055  1.00  0.00           C
ATOM   4327  O   SER X 275      52.897  18.973  30.740  1.00  0.00           O
ATOM   4328  N   GLN X 276      54.880  19.681  31.660  1.00  0.00           N
ATOM   4329  H   GLN X 276      55.485  20.467  31.854  1.00  0.00           H
ATOM   4330  CA  GLN X 276      55.214  18.424  32.504  1.00  0.00           C
ATOM   4331  HA  GLN X 276      55.032  17.580  31.839  1.00  0.00           H
ATOM   4332  CB  GLN X 276      56.727  18.469  32.845  1.00  0.00           C
ATOM   4333  HB2 GLN X 276      57.267  18.689  31.924  1.00  0.00           H
ATOM   4334  HB3 GLN X 276      56.869  19.279  33.561  1.00  0.00           H
ATOM   4335  CG  GLN X 276      57.198  17.240  33.499  1.00  0.00           C
ATOM   4336  HG2 GLN X 276      56.716  17.189  34.475  1.00  0.00           H
ATOM   4337  HG3 GLN X 276      57.001  16.303  32.976  1.00  0.00           H
ATOM   4338  CD  GLN X 276      58.697  17.315  33.813  1.00  0.00           C
ATOM   4339  OE1 GLN X 276      59.437  18.296  33.391  1.00  0.00           O
ATOM   4340  NE2 GLN X 276      59.248  16.369  34.616  1.00  0.00           N
ATOM   4341 HE21 GLN X 276      60.179  16.551  34.960  1.00  0.00           H
ATOM   4342 HE22 GLN X 276      58.669  15.701  35.105  1.00  0.00           H
ATOM   4343  C   GLN X 276      54.385  18.246  33.748  1.00  0.00           C
ATOM   4344  O   GLN X 276      53.989  17.100  34.126  1.00  0.00           O
ATOM   4345  N   ALA X 277      54.154  19.379  34.462  1.00  0.00           N
ATOM   4346  H   ALA X 277      54.628  20.215  34.150  1.00  0.00           H
ATOM   4347  CA  ALA X 277      53.232  19.420  35.571  1.00  0.00           C
ATOM   4348  HA  ALA X 277      53.473  18.734  36.383  1.00  0.00           H
ATOM   4349  CB  ALA X 277      53.434  20.850  36.153  1.00  0.00           C
ATOM   4350  HB1 ALA X 277      52.949  21.637  35.577  1.00  0.00           H
ATOM   4351  HB2 ALA X 277      53.107  20.815  37.193  1.00  0.00           H
ATOM   4352  HB3 ALA X 277      54.476  21.135  36.297  1.00  0.00           H
ATOM   4353  C   ALA X 277      51.779  19.209  35.240  1.00  0.00           C
ATOM   4354  O   ALA X 277      51.303  19.446  34.164  1.00  0.00           O
ATOM   4355  N   LYS X 278      51.073  18.770  36.223  1.00  0.00           N
ATOM   4356  H   LYS X 278      51.518  18.605  37.114  1.00  0.00           H
ATOM   4357  CA  LYS X 278      49.627  18.572  36.312  1.00  0.00           C
ATOM   4358  HA  LYS X 278      49.161  19.159  35.520  1.00  0.00           H
ATOM   4359  CB  LYS X 278      49.334  17.065  36.107  1.00  0.00           C
ATOM   4360  HB2 LYS X 278      50.054  16.547  36.743  1.00  0.00           H
ATOM   4361  HB3 LYS X 278      48.317  16.906  36.465  1.00  0.00           H
ATOM   4362  CG  LYS X 278      49.596  16.535  34.721  1.00  0.00           C
ATOM   4363  HG2 LYS X 278      50.620  16.758  34.420  1.00  0.00           H
ATOM   4364  HG3 LYS X 278      49.430  15.463  34.829  1.00  0.00           H
ATOM   4365  CD  LYS X 278      48.716  17.163  33.537  1.00  0.00           C
ATOM   4366  HD2 LYS X 278      47.642  17.172  33.729  1.00  0.00           H
ATOM   4367  HD3 LYS X 278      49.164  18.146  33.397  1.00  0.00           H
ATOM   4368  CE  LYS X 278      48.979  16.410  32.226  1.00  0.00           C
ATOM   4369  HE2 LYS X 278      50.024  16.536  31.945  1.00  0.00           H
ATOM   4370  HE3 LYS X 278      48.784  15.351  32.394  1.00  0.00           H
ATOM   4371  NZ  LYS X 278      48.187  16.916  31.121  1.00  0.00           N
ATOM   4372  HZ1 LYS X 278      48.537  17.801  30.784  1.00  0.00           H
ATOM   4373  HZ2 LYS X 278      48.216  16.213  30.397  1.00  0.00           H
ATOM   4374  HZ3 LYS X 278      47.185  16.980  31.232  1.00  0.00           H
ATOM   4375  C   LYS X 278      49.011  19.122  37.590  1.00  0.00           C
ATOM   4376  O   LYS X 278      49.600  19.224  38.652  1.00  0.00           O
ATOM   4377  N   GLY X 279      47.715  19.424  37.541  1.00  0.00           N
ATOM   4378  H   GLY X 279      47.255  19.147  36.686  1.00  0.00           H
ATOM   4379  CA  GLY X 279      46.933  20.321  38.379  1.00  0.00           C
ATOM   4380  HA2 GLY X 279      45.883  20.307  38.085  1.00  0.00           H
ATOM   4381  HA3 GLY X 279      47.129  20.060  39.419  1.00  0.00           H
ATOM   4382  C   GLY X 279      47.322  21.774  38.244  1.00  0.00           C
ATOM   4383  O   GLY X 279      48.124  22.152  37.352  1.00  0.00           O
ATOM   4384  N   PRO X 280      46.956  22.646  39.176  1.00  0.00           N
ATOM   4385  CD  PRO X 280      46.089  22.399  40.359  1.00  0.00           C
ATOM   4386  HD2 PRO X 280      46.688  21.833  41.071  1.00  0.00           H
ATOM   4387  HD3 PRO X 280      45.162  21.868  40.140  1.00  0.00           H
ATOM   4388  CG  PRO X 280      45.813  23.843  40.878  1.00  0.00           C
ATOM   4389  HG2 PRO X 280      45.565  23.762  41.937  1.00  0.00           H
ATOM   4390  HG3 PRO X 280      45.050  24.286  40.238  1.00  0.00           H
ATOM   4391  CB  PRO X 280      47.151  24.582  40.561  1.00  0.00           C
ATOM   4392  HB2 PRO X 280      47.915  24.409  41.318  1.00  0.00           H
ATOM   4393  HB3 PRO X 280      47.009  25.660  40.479  1.00  0.00           H
ATOM   4394  CA  PRO X 280      47.583  23.962  39.227  1.00  0.00           C
ATOM   4395  HA  PRO X 280      47.296  24.494  38.320  1.00  0.00           H
ATOM   4396  C   PRO X 280      49.148  23.905  39.251  1.00  0.00           C
ATOM   4397  O   PRO X 280      49.748  23.009  39.815  1.00  0.00           O
ATOM   4398  N   SER X 281      49.748  24.867  38.558  1.00  0.00           N
ATOM   4399  H   SER X 281      49.105  25.515  38.126  1.00  0.00           H
ATOM   4400  CA  SER X 281      51.238  25.018  38.376  1.00  0.00           C
ATOM   4401  HA  SER X 281      51.712  25.096  39.354  1.00  0.00           H
ATOM   4402  CB  SER X 281      51.757  23.837  37.437  1.00  0.00           C
ATOM   4403  HB2 SER X 281      51.552  22.897  37.948  1.00  0.00           H
ATOM   4404  HB3 SER X 281      51.048  23.851  36.609  1.00  0.00           H
ATOM   4405  OG  SER X 281      53.093  23.971  37.102  1.00  0.00           O
ATOM   4406  HG  SER X 281      53.608  23.764  37.886  1.00  0.00           H
ATOM   4407  C   SER X 281      51.514  26.351  37.573  1.00  0.00           C
ATOM   4408  O   SER X 281      50.739  26.512  36.556  1.00  0.00           O
ATOM   4409  N   PRO X 282      52.593  27.036  37.721  1.00  0.00           N
ATOM   4410  CD  PRO X 282      53.658  26.867  38.718  1.00  0.00           C
ATOM   4411  HD2 PRO X 282      54.463  26.238  38.341  1.00  0.00           H
ATOM   4412  HD3 PRO X 282      53.228  26.526  39.661  1.00  0.00           H
ATOM   4413  CG  PRO X 282      54.311  28.259  38.817  1.00  0.00           C
ATOM   4414  HG2 PRO X 282      55.371  28.217  39.066  1.00  0.00           H
ATOM   4415  HG3 PRO X 282      53.781  28.973  39.445  1.00  0.00           H
ATOM   4416  CB  PRO X 282      54.200  28.789  37.386  1.00  0.00           C
ATOM   4417  HB2 PRO X 282      55.031  28.372  36.817  1.00  0.00           H
ATOM   4418  HB3 PRO X 282      54.192  29.870  37.246  1.00  0.00           H
ATOM   4419  CA  PRO X 282      52.892  28.167  36.885  1.00  0.00           C
ATOM   4420  HA  PRO X 282      52.105  28.913  36.997  1.00  0.00           H
ATOM   4421  C   PRO X 282      53.027  27.745  35.379  1.00  0.00           C
ATOM   4422  O   PRO X 282      52.769  28.605  34.556  1.00  0.00           O
ATOM   4423  N   GLN X 283      53.494  26.483  35.225  1.00  0.00           N
ATOM   4424  H   GLN X 283      53.641  26.000  36.100  1.00  0.00           H
ATOM   4425  CA  GLN X 283      53.401  25.832  33.911  1.00  0.00           C
ATOM   4426  HA  GLN X 283      53.911  26.414  33.144  1.00  0.00           H
ATOM   4427  CB  GLN X 283      53.929  24.415  33.942  1.00  0.00           C
ATOM   4428  HB2 GLN X 283      53.359  23.799  34.637  1.00  0.00           H
ATOM   4429  HB3 GLN X 283      53.694  23.950  32.984  1.00  0.00           H
ATOM   4430  CG  GLN X 283      55.447  24.238  34.109  1.00  0.00           C
ATOM   4431  HG2 GLN X 283      55.865  24.771  33.256  1.00  0.00           H
ATOM   4432  HG3 GLN X 283      55.756  24.725  35.034  1.00  0.00           H
ATOM   4433  CD  GLN X 283      55.871  22.759  34.069  1.00  0.00           C
ATOM   4434  OE1 GLN X 283      55.177  21.859  33.599  1.00  0.00           O
ATOM   4435  NE2 GLN X 283      57.096  22.426  34.326  1.00  0.00           N
ATOM   4436 HE21 GLN X 283      57.340  21.459  34.488  1.00  0.00           H
ATOM   4437 HE22 GLN X 283      57.750  23.099  34.695  1.00  0.00           H
ATOM   4438  C   GLN X 283      51.960  25.778  33.305  1.00  0.00           C
ATOM   4439  O   GLN X 283      51.676  26.369  32.260  1.00  0.00           O
ATOM   4440  N   THR X 284      50.990  25.287  34.084  1.00  0.00           N
ATOM   4441  H   THR X 284      51.276  24.913  34.977  1.00  0.00           H
ATOM   4442  CA  THR X 284      49.727  24.918  33.525  1.00  0.00           C
ATOM   4443  HA  THR X 284      49.699  24.428  32.551  1.00  0.00           H
ATOM   4444  CB  THR X 284      49.005  23.859  34.395  1.00  0.00           C
ATOM   4445  HB  THR X 284      48.082  23.632  33.862  1.00  0.00           H
ATOM   4446  CG2 THR X 284      49.730  22.437  34.261  1.00  0.00           C
ATOM   4447 HG21 THR X 284      50.677  22.427  34.801  1.00  0.00           H
ATOM   4448 HG22 THR X 284      49.085  21.572  34.421  1.00  0.00           H
ATOM   4449 HG23 THR X 284      50.100  22.318  33.243  1.00  0.00           H
ATOM   4450  OG1 THR X 284      48.696  24.202  35.670  1.00  0.00           O
ATOM   4451  HG1 THR X 284      48.519  23.351  36.076  1.00  0.00           H
ATOM   4452  C   THR X 284      48.836  26.195  33.443  1.00  0.00           C
ATOM   4453  O   THR X 284      47.929  26.237  32.566  1.00  0.00           O
ATOM   4454  N   ASN X 285      49.149  27.173  34.317  1.00  0.00           N
ATOM   4455  H   ASN X 285      49.802  26.878  35.028  1.00  0.00           H
ATOM   4456  CA  ASN X 285      48.371  28.434  34.319  1.00  0.00           C
ATOM   4457  HA  ASN X 285      47.318  28.178  34.203  1.00  0.00           H
ATOM   4458  CB  ASN X 285      48.619  29.128  35.651  1.00  0.00           C
ATOM   4459  HB2 ASN X 285      49.694  29.192  35.820  1.00  0.00           H
ATOM   4460  HB3 ASN X 285      48.198  30.131  35.585  1.00  0.00           H
ATOM   4461  CG  ASN X 285      48.005  28.518  36.901  1.00  0.00           C
ATOM   4462  OD1 ASN X 285      47.141  27.594  36.885  1.00  0.00           O
ATOM   4463  ND2 ASN X 285      48.374  29.040  38.100  1.00  0.00           N
ATOM   4464 HD21 ASN X 285      47.803  28.829  38.907  1.00  0.00           H
ATOM   4465 HD22 ASN X 285      49.235  29.558  38.196  1.00  0.00           H
ATOM   4466  C   ASN X 285      48.848  29.301  33.162  1.00  0.00           C
ATOM   4467  O   ASN X 285      47.955  29.883  32.499  1.00  0.00           O
ATOM   4468  N   LYS X 286      50.129  29.337  32.769  1.00  0.00           N
ATOM   4469  H   LYS X 286      50.707  28.662  33.247  1.00  0.00           H
ATOM   4470  CA  LYS X 286      50.689  29.997  31.569  1.00  0.00           C
ATOM   4471  HA  LYS X 286      50.395  31.045  31.520  1.00  0.00           H
ATOM   4472  CB  LYS X 286      52.228  29.805  31.506  1.00  0.00           C
ATOM   4473  HB2 LYS X 286      52.732  30.184  32.396  1.00  0.00           H
ATOM   4474  HB3 LYS X 286      52.332  28.728  31.639  1.00  0.00           H
ATOM   4475  CG  LYS X 286      52.880  30.224  30.232  1.00  0.00           C
ATOM   4476  HG2 LYS X 286      52.630  29.475  29.480  1.00  0.00           H
ATOM   4477  HG3 LYS X 286      52.807  31.294  30.036  1.00  0.00           H
ATOM   4478  CD  LYS X 286      54.376  30.106  30.415  1.00  0.00           C
ATOM   4479  HD2 LYS X 286      54.875  30.615  29.592  1.00  0.00           H
ATOM   4480  HD3 LYS X 286      54.684  30.619  31.326  1.00  0.00           H
ATOM   4481  CE  LYS X 286      54.840  28.599  30.516  1.00  0.00           C
ATOM   4482  HE2 LYS X 286      54.700  28.247  31.538  1.00  0.00           H
ATOM   4483  HE3 LYS X 286      54.412  27.917  29.782  1.00  0.00           H
ATOM   4484  NZ  LYS X 286      56.347  28.423  30.323  1.00  0.00           N
ATOM   4485  HZ1 LYS X 286      56.688  27.499  30.538  1.00  0.00           H
ATOM   4486  HZ2 LYS X 286      56.720  28.596  29.401  1.00  0.00           H
ATOM   4487  HZ3 LYS X 286      56.784  29.015  31.016  1.00  0.00           H
ATOM   4488  C   LYS X 286      50.158  29.328  30.310  1.00  0.00           C
ATOM   4489  O   LYS X 286      49.679  30.052  29.445  1.00  0.00           O
ATOM   4490  N   GLU X 287      50.088  27.980  30.209  1.00  0.00           N
ATOM   4491  H   GLU X 287      50.661  27.497  30.887  1.00  0.00           H
ATOM   4492  CA  GLU X 287      49.408  27.253  29.135  1.00  0.00           C
ATOM   4493  HA  GLU X 287      49.893  27.520  28.196  1.00  0.00           H
ATOM   4494  CB  GLU X 287      49.721  25.747  29.346  1.00  0.00           C
ATOM   4495  HB2 GLU X 287      50.800  25.733  29.196  1.00  0.00           H
ATOM   4496  HB3 GLU X 287      49.443  25.370  30.330  1.00  0.00           H
ATOM   4497  CG  GLU X 287      49.090  24.860  28.251  1.00  0.00           C
ATOM   4498  HG2 GLU X 287      48.022  24.949  28.447  1.00  0.00           H
ATOM   4499  HG3 GLU X 287      49.206  25.310  27.265  1.00  0.00           H
ATOM   4500  CD  GLU X 287      49.556  23.451  28.172  1.00  0.00           C
ATOM   4501  OE1 GLU X 287      49.448  22.956  27.075  1.00  0.00           O
ATOM   4502  OE2 GLU X 287      50.203  22.844  29.066  1.00  0.00           O
ATOM   4503  C   GLU X 287      47.891  27.573  29.056  1.00  0.00           C
ATOM   4504  O   GLU X 287      47.341  27.636  27.971  1.00  0.00           O
ATOM   4505  N   LEU X 288      47.111  27.765  30.133  1.00  0.00           N
ATOM   4506  H   LEU X 288      47.508  27.597  31.046  1.00  0.00           H
ATOM   4507  CA  LEU X 288      45.731  28.295  30.088  1.00  0.00           C
ATOM   4508  HA  LEU X 288      45.172  27.607  29.454  1.00  0.00           H
ATOM   4509  CB  LEU X 288      45.086  28.183  31.526  1.00  0.00           C
ATOM   4510  HB2 LEU X 288      45.295  27.153  31.817  1.00  0.00           H
ATOM   4511  HB3 LEU X 288      45.602  28.761  32.294  1.00  0.00           H
ATOM   4512  CG  LEU X 288      43.484  28.421  31.554  1.00  0.00           C
ATOM   4513  HG  LEU X 288      43.318  29.495  31.468  1.00  0.00           H
ATOM   4514  CD1 LEU X 288      42.711  27.675  30.474  1.00  0.00           C
ATOM   4515 HD11 LEU X 288      42.887  28.150  29.510  1.00  0.00           H
ATOM   4516 HD12 LEU X 288      42.758  26.586  30.509  1.00  0.00           H
ATOM   4517 HD13 LEU X 288      41.694  27.959  30.744  1.00  0.00           H
ATOM   4518  CD2 LEU X 288      43.024  28.084  32.940  1.00  0.00           C
ATOM   4519 HD21 LEU X 288      41.950  28.270  32.935  1.00  0.00           H
ATOM   4520 HD22 LEU X 288      43.212  27.036  33.170  1.00  0.00           H
ATOM   4521 HD23 LEU X 288      43.467  28.777  33.655  1.00  0.00           H
ATOM   4522  C   LEU X 288      45.635  29.710  29.561  1.00  0.00           C
ATOM   4523  O   LEU X 288      44.644  30.083  28.927  1.00  0.00           O
ATOM   4524  N   GLY X 289      46.710  30.529  29.764  1.00  0.00           N
ATOM   4525  H   GLY X 289      47.466  30.261  30.378  1.00  0.00           H
ATOM   4526  CA  GLY X 289      46.717  31.975  29.394  1.00  0.00           C
ATOM   4527  HA2 GLY X 289      45.747  32.375  29.689  1.00  0.00           H
ATOM   4528  HA3 GLY X 289      47.566  32.454  29.882  1.00  0.00           H
ATOM   4529  C   GLY X 289      46.924  32.004  27.878  1.00  0.00           C
ATOM   4530  O   GLY X 289      46.228  32.769  27.182  1.00  0.00           O
ATOM   4531  N   ASN X 290      47.669  30.997  27.320  1.00  0.00           N
ATOM   4532  H   ASN X 290      48.081  30.321  27.946  1.00  0.00           H
ATOM   4533  CA  ASN X 290      47.775  30.787  25.901  1.00  0.00           C
ATOM   4534  HA  ASN X 290      47.877  31.778  25.458  1.00  0.00           H
ATOM   4535  CB  ASN X 290      48.931  29.802  25.537  1.00  0.00           C
ATOM   4536  HB2 ASN X 290      48.695  28.788  25.860  1.00  0.00           H
ATOM   4537  HB3 ASN X 290      49.010  29.853  24.451  1.00  0.00           H
ATOM   4538  CG  ASN X 290      50.291  30.323  26.048  1.00  0.00           C
ATOM   4539  OD1 ASN X 290      50.460  31.530  26.171  1.00  0.00           O
ATOM   4540  ND2 ASN X 290      51.092  29.509  26.467  1.00  0.00           N
ATOM   4541 HD21 ASN X 290      51.976  29.957  26.662  1.00  0.00           H
ATOM   4542 HD22 ASN X 290      50.956  28.533  26.247  1.00  0.00           H
ATOM   4543  C   ASN X 290      46.497  30.374  25.271  1.00  0.00           C
ATOM   4544  O   ASN X 290      46.234  30.717  24.188  1.00  0.00           O
ATOM   4545  N   PHE X 291      45.688  29.538  25.936  1.00  0.00           N
ATOM   4546  H   PHE X 291      46.078  29.044  26.727  1.00  0.00           H
ATOM   4547  CA  PHE X 291      44.432  29.110  25.361  1.00  0.00           C
ATOM   4548  HA  PHE X 291      44.650  28.720  24.367  1.00  0.00           H
ATOM   4549  CB  PHE X 291      43.828  27.989  26.288  1.00  0.00           C
ATOM   4550  HB2 PHE X 291      44.581  27.219  26.457  1.00  0.00           H
ATOM   4551  HB3 PHE X 291      43.574  28.506  27.213  1.00  0.00           H
ATOM   4552  CG  PHE X 291      42.510  27.457  25.945  1.00  0.00           C
ATOM   4553  CD1 PHE X 291      42.346  26.538  24.887  1.00  0.00           C
ATOM   4554  HD1 PHE X 291      43.243  26.230  24.370  1.00  0.00           H
ATOM   4555  CE1 PHE X 291      41.110  25.939  24.600  1.00  0.00           C
ATOM   4556  HE1 PHE X 291      41.171  25.209  23.806  1.00  0.00           H
ATOM   4557  CZ  PHE X 291      40.033  26.182  25.424  1.00  0.00           C
ATOM   4558  HZ  PHE X 291      39.066  25.744  25.231  1.00  0.00           H
ATOM   4559  CE2 PHE X 291      40.105  27.217  26.436  1.00  0.00           C
ATOM   4560  HE2 PHE X 291      39.219  27.462  27.002  1.00  0.00           H
ATOM   4561  CD2 PHE X 291      41.312  27.921  26.616  1.00  0.00           C
ATOM   4562  HD2 PHE X 291      41.426  28.737  27.314  1.00  0.00           H
ATOM   4563  C   PHE X 291      43.465  30.283  25.204  1.00  0.00           C
ATOM   4564  O   PHE X 291      42.783  30.490  24.165  1.00  0.00           O
ATOM   4565  N   PHE X 292      43.482  31.222  26.127  1.00  0.00           N
ATOM   4566  H   PHE X 292      44.011  30.982  26.952  1.00  0.00           H
ATOM   4567  CA  PHE X 292      42.693  32.516  26.116  1.00  0.00           C
ATOM   4568  HA  PHE X 292      41.646  32.288  25.919  1.00  0.00           H
ATOM   4569  CB  PHE X 292      42.824  33.145  27.509  1.00  0.00           C
ATOM   4570  HB2 PHE X 292      43.746  32.734  27.919  1.00  0.00           H
ATOM   4571  HB3 PHE X 292      42.824  34.230  27.402  1.00  0.00           H
ATOM   4572  CG  PHE X 292      41.649  32.837  28.513  1.00  0.00           C
ATOM   4573  CD1 PHE X 292      40.411  33.432  28.282  1.00  0.00           C
ATOM   4574  HD1 PHE X 292      40.307  34.198  27.526  1.00  0.00           H
ATOM   4575  CE1 PHE X 292      39.269  33.184  29.054  1.00  0.00           C
ATOM   4576  HE1 PHE X 292      38.390  33.803  28.960  1.00  0.00           H
ATOM   4577  CZ  PHE X 292      39.379  32.200  30.003  1.00  0.00           C
ATOM   4578  HZ  PHE X 292      38.540  31.899  30.613  1.00  0.00           H
ATOM   4579  CE2 PHE X 292      40.601  31.552  30.224  1.00  0.00           C
ATOM   4580  HE2 PHE X 292      40.722  30.807  30.995  1.00  0.00           H
ATOM   4581  CD2 PHE X 292      41.758  31.816  29.477  1.00  0.00           C
ATOM   4582  HD2 PHE X 292      42.650  31.239  29.670  1.00  0.00           H
ATOM   4583  C   PHE X 292      43.130  33.358  24.957  1.00  0.00           C
ATOM   4584  O   PHE X 292      42.318  33.823  24.184  1.00  0.00           O
ATOM   4585  N   ARG X 293      44.452  33.385  24.708  1.00  0.00           N
ATOM   4586  H   ARG X 293      45.098  33.011  25.389  1.00  0.00           H
ATOM   4587  CA  ARG X 293      45.011  34.122  23.514  1.00  0.00           C
ATOM   4588  HA  ARG X 293      44.499  35.075  23.383  1.00  0.00           H
ATOM   4589  CB  ARG X 293      46.483  34.354  23.856  1.00  0.00           C
ATOM   4590  HB2 ARG X 293      46.892  33.519  24.424  1.00  0.00           H
ATOM   4591  HB3 ARG X 293      46.830  34.532  22.839  1.00  0.00           H
ATOM   4592  CG  ARG X 293      46.741  35.669  24.655  1.00  0.00           C
ATOM   4593  HG2 ARG X 293      46.315  36.573  24.218  1.00  0.00           H
ATOM   4594  HG3 ARG X 293      46.388  35.569  25.682  1.00  0.00           H
ATOM   4595  CD  ARG X 293      48.312  35.798  24.814  1.00  0.00           C
ATOM   4596  HD2 ARG X 293      48.764  35.932  23.832  1.00  0.00           H
ATOM   4597  HD3 ARG X 293      48.504  36.738  25.333  1.00  0.00           H
ATOM   4598  NE  ARG X 293      48.937  34.770  25.553  1.00  0.00           N
ATOM   4599  HE  ARG X 293      49.366  34.123  24.907  1.00  0.00           H
ATOM   4600  CZ  ARG X 293      49.112  34.627  26.881  1.00  0.00           C
ATOM   4601  NH1 ARG X 293      48.667  35.541  27.702  1.00  0.00           N
ATOM   4602 HH11 ARG X 293      48.263  36.369  27.286  1.00  0.00           H
ATOM   4603 HH12 ARG X 293      48.741  35.533  28.709  1.00  0.00           H
ATOM   4604  NH2 ARG X 293      49.781  33.716  27.479  1.00  0.00           N
ATOM   4605 HH21 ARG X 293      50.171  32.938  26.966  1.00  0.00           H
ATOM   4606 HH22 ARG X 293      49.913  33.754  28.480  1.00  0.00           H
ATOM   4607  C   ARG X 293      44.934  33.338  22.194  1.00  0.00           C
ATOM   4608  O   ARG X 293      45.139  33.961  21.162  1.00  0.00           O
ATOM   4609  N   SER X 294      44.657  32.002  22.223  1.00  0.00           N
ATOM   4610  H   SER X 294      44.499  31.602  23.137  1.00  0.00           H
ATOM   4611  CA  SER X 294      44.550  31.146  21.139  1.00  0.00           C
ATOM   4612  HA  SER X 294      45.399  31.384  20.499  1.00  0.00           H
ATOM   4613  CB  SER X 294      44.714  29.660  21.538  1.00  0.00           C
ATOM   4614  HB2 SER X 294      45.764  29.466  21.758  1.00  0.00           H
ATOM   4615  HB3 SER X 294      44.031  29.433  22.356  1.00  0.00           H
ATOM   4616  OG  SER X 294      44.376  28.796  20.386  1.00  0.00           O
ATOM   4617  HG  SER X 294      45.195  28.303  20.293  1.00  0.00           H
ATOM   4618  C   SER X 294      43.140  31.379  20.501  1.00  0.00           C
ATOM   4619  O   SER X 294      43.078  31.653  19.298  1.00  0.00           O
ATOM   4620  N   LEU X 295      42.121  31.366  21.324  1.00  0.00           N
ATOM   4621  H   LEU X 295      42.263  31.319  22.323  1.00  0.00           H
ATOM   4622  CA  LEU X 295      40.717  31.591  20.844  1.00  0.00           C
ATOM   4623  HA  LEU X 295      40.624  31.013  19.925  1.00  0.00           H
ATOM   4624  CB  LEU X 295      39.741  31.055  21.836  1.00  0.00           C
ATOM   4625  HB2 LEU X 295      39.978  31.372  22.853  1.00  0.00           H
ATOM   4626  HB3 LEU X 295      38.758  31.495  21.667  1.00  0.00           H
ATOM   4627  CG  LEU X 295      39.734  29.535  21.865  1.00  0.00           C
ATOM   4628  HG  LEU X 295      40.754  29.237  21.618  1.00  0.00           H
ATOM   4629  CD1 LEU X 295      39.273  28.876  23.129  1.00  0.00           C
ATOM   4630 HD11 LEU X 295      39.527  27.819  23.050  1.00  0.00           H
ATOM   4631 HD12 LEU X 295      39.892  29.248  23.945  1.00  0.00           H
ATOM   4632 HD13 LEU X 295      38.213  28.943  23.374  1.00  0.00           H
ATOM   4633  CD2 LEU X 295      38.723  28.952  20.798  1.00  0.00           C
ATOM   4634 HD21 LEU X 295      38.725  27.862  20.778  1.00  0.00           H
ATOM   4635 HD22 LEU X 295      37.767  29.468  20.883  1.00  0.00           H
ATOM   4636 HD23 LEU X 295      39.281  29.147  19.881  1.00  0.00           H
ATOM   4637  C   LEU X 295      40.506  33.079  20.433  1.00  0.00           C
ATOM   4638  O   LEU X 295      40.369  33.393  19.270  1.00  0.00           O
ATOM   4639  N   TRP X 296      40.413  33.962  21.505  1.00  0.00           N
ATOM   4640  H   TRP X 296      40.491  33.526  22.412  1.00  0.00           H
ATOM   4641  CA  TRP X 296      40.092  35.427  21.338  1.00  0.00           C
ATOM   4642  HA  TRP X 296      39.422  35.427  20.478  1.00  0.00           H
ATOM   4643  CB  TRP X 296      39.145  35.886  22.467  1.00  0.00           C
ATOM   4644  HB2 TRP X 296      39.749  35.813  23.372  1.00  0.00           H
ATOM   4645  HB3 TRP X 296      38.838  36.929  22.387  1.00  0.00           H
ATOM   4646  CG  TRP X 296      37.918  35.097  22.668  1.00  0.00           C
ATOM   4647  CD1 TRP X 296      36.737  35.308  22.085  1.00  0.00           C
ATOM   4648  HD1 TRP X 296      36.531  36.146  21.436  1.00  0.00           H
ATOM   4649  NE1 TRP X 296      35.783  34.328  22.431  1.00  0.00           N
ATOM   4650  HE1 TRP X 296      34.804  34.331  22.183  1.00  0.00           H
ATOM   4651  CE2 TRP X 296      36.430  33.420  23.254  1.00  0.00           C
ATOM   4652  CZ2 TRP X 296      35.959  32.259  23.921  1.00  0.00           C
ATOM   4653  HZ2 TRP X 296      34.976  31.913  23.635  1.00  0.00           H
ATOM   4654  CH2 TRP X 296      36.785  31.536  24.819  1.00  0.00           C
ATOM   4655  HH2 TRP X 296      36.425  30.593  25.202  1.00  0.00           H
ATOM   4656  CZ3 TRP X 296      38.135  31.933  25.042  1.00  0.00           C
ATOM   4657  HZ3 TRP X 296      38.671  31.478  25.862  1.00  0.00           H
ATOM   4658  CE3 TRP X 296      38.561  33.133  24.344  1.00  0.00           C
ATOM   4659  HE3 TRP X 296      39.586  33.458  24.456  1.00  0.00           H
ATOM   4660  CD2 TRP X 296      37.741  33.883  23.516  1.00  0.00           C
ATOM   4661  C   TRP X 296      41.249  36.331  20.920  1.00  0.00           C
ATOM   4662  O   TRP X 296      41.106  37.531  21.140  1.00  0.00           O
ATOM   4663  N   GLY X 297      42.400  35.774  20.388  1.00  0.00           N
ATOM   4664  H   GLY X 297      42.405  34.768  20.295  1.00  0.00           H
ATOM   4665  CA  GLY X 297      43.542  36.552  19.890  1.00  0.00           C
ATOM   4666  HA2 GLY X 297      44.236  35.857  19.416  1.00  0.00           H
ATOM   4667  HA3 GLY X 297      43.166  37.240  19.133  1.00  0.00           H
ATOM   4668  C   GLY X 297      44.077  37.626  20.916  1.00  0.00           C
ATOM   4669  O   GLY X 297      44.283  37.237  22.095  1.00  0.00           O
ATOM   4670  N   PRO X 298      44.400  38.843  20.447  1.00  0.00           N
ATOM   4671  CD  PRO X 298      44.527  39.277  18.975  1.00  0.00           C
ATOM   4672  HD2 PRO X 298      43.528  39.524  18.617  1.00  0.00           H
ATOM   4673  HD3 PRO X 298      44.819  38.483  18.287  1.00  0.00           H
ATOM   4674  CG  PRO X 298      45.542  40.306  18.925  1.00  0.00           C
ATOM   4675  HG2 PRO X 298      45.293  41.004  18.125  1.00  0.00           H
ATOM   4676  HG3 PRO X 298      46.524  39.910  18.668  1.00  0.00           H
ATOM   4677  CB  PRO X 298      45.428  41.047  20.250  1.00  0.00           C
ATOM   4678  HB2 PRO X 298      44.683  41.828  20.098  1.00  0.00           H
ATOM   4679  HB3 PRO X 298      46.441  41.319  20.546  1.00  0.00           H
ATOM   4680  CA  PRO X 298      44.878  39.910  21.230  1.00  0.00           C
ATOM   4681  HA  PRO X 298      45.729  39.613  21.843  1.00  0.00           H
ATOM   4682  C   PRO X 298      43.878  40.486  22.248  1.00  0.00           C
ATOM   4683  O   PRO X 298      44.247  41.418  22.954  1.00  0.00           O
ATOM   4684  N   TYR X 299      42.652  39.962  22.430  1.00  0.00           N
ATOM   4685  H   TYR X 299      42.321  39.254  21.790  1.00  0.00           H
ATOM   4686  CA  TYR X 299      41.581  40.424  23.328  1.00  0.00           C
ATOM   4687  HA  TYR X 299      41.875  41.410  23.689  1.00  0.00           H
ATOM   4688  CB  TYR X 299      40.250  40.319  22.671  1.00  0.00           C
ATOM   4689  HB2 TYR X 299      39.941  39.285  22.524  1.00  0.00           H
ATOM   4690  HB3 TYR X 299      39.608  40.809  23.404  1.00  0.00           H
ATOM   4691  CG  TYR X 299      40.091  41.044  21.392  1.00  0.00           C
ATOM   4692  CD1 TYR X 299      40.289  42.451  21.320  1.00  0.00           C
ATOM   4693  HD1 TYR X 299      40.700  42.864  22.229  1.00  0.00           H
ATOM   4694  CE1 TYR X 299      40.244  43.110  20.088  1.00  0.00           C
ATOM   4695  HE1 TYR X 299      40.632  44.118  20.101  1.00  0.00           H
ATOM   4696  CZ  TYR X 299      39.928  42.390  18.941  1.00  0.00           C
ATOM   4697  OH  TYR X 299      39.900  43.083  17.748  1.00  0.00           O
ATOM   4698  HH  TYR X 299      39.169  42.785  17.202  1.00  0.00           H
ATOM   4699  CE2 TYR X 299      39.505  41.063  19.029  1.00  0.00           C
ATOM   4700  HE2 TYR X 299      39.139  40.486  18.194  1.00  0.00           H
ATOM   4701  CD2 TYR X 299      39.603  40.386  20.250  1.00  0.00           C
ATOM   4702  HD2 TYR X 299      39.300  39.350  20.273  1.00  0.00           H
ATOM   4703  C   TYR X 299      41.385  39.603  24.639  1.00  0.00           C
ATOM   4704  O   TYR X 299      40.521  39.922  25.457  1.00  0.00           O
ATOM   4705  N   ALA X 300      42.278  38.688  24.880  1.00  0.00           N
ATOM   4706  H   ALA X 300      42.944  38.430  24.166  1.00  0.00           H
ATOM   4707  CA  ALA X 300      42.201  37.517  25.741  1.00  0.00           C
ATOM   4708  HA  ALA X 300      41.642  36.846  25.089  1.00  0.00           H
ATOM   4709  CB  ALA X 300      43.596  37.021  25.908  1.00  0.00           C
ATOM   4710  HB1 ALA X 300      43.624  35.977  26.224  1.00  0.00           H
ATOM   4711  HB2 ALA X 300      43.929  37.022  24.870  1.00  0.00           H
ATOM   4712  HB3 ALA X 300      44.303  37.644  26.454  1.00  0.00           H
ATOM   4713  C   ALA X 300      41.637  37.774  27.207  1.00  0.00           C
ATOM   4714  O   ALA X 300      40.600  37.140  27.512  1.00  0.00           O
ATOM   4715  N   GLY X 301      42.205  38.618  27.993  1.00  0.00           N
ATOM   4716  H   GLY X 301      43.054  39.051  27.661  1.00  0.00           H
ATOM   4717  CA  GLY X 301      41.773  39.056  29.274  1.00  0.00           C
ATOM   4718  HA2 GLY X 301      41.486  38.148  29.804  1.00  0.00           H
ATOM   4719  HA3 GLY X 301      42.591  39.598  29.749  1.00  0.00           H
ATOM   4720  C   GLY X 301      40.449  39.838  29.365  1.00  0.00           C
ATOM   4721  O   GLY X 301      39.811  40.029  30.447  1.00  0.00           O
ATOM   4722  N   TRP X 302      39.932  40.504  28.320  1.00  0.00           N
ATOM   4723  H   TRP X 302      40.373  40.276  27.440  1.00  0.00           H
ATOM   4724  CA  TRP X 302      38.641  41.200  28.217  1.00  0.00           C
ATOM   4725  HA  TRP X 302      38.332  41.635  29.167  1.00  0.00           H
ATOM   4726  CB  TRP X 302      38.670  42.304  27.130  1.00  0.00           C
ATOM   4727  HB2 TRP X 302      38.993  41.797  26.221  1.00  0.00           H
ATOM   4728  HB3 TRP X 302      37.667  42.720  27.037  1.00  0.00           H
ATOM   4729  CG  TRP X 302      39.473  43.562  27.402  1.00  0.00           C
ATOM   4730  CD1 TRP X 302      40.173  43.823  28.544  1.00  0.00           C
ATOM   4731  HD1 TRP X 302      40.124  43.181  29.411  1.00  0.00           H
ATOM   4732  NE1 TRP X 302      40.780  45.017  28.482  1.00  0.00           N
ATOM   4733  HE1 TRP X 302      41.426  45.341  29.187  1.00  0.00           H
ATOM   4734  CE2 TRP X 302      40.538  45.700  27.267  1.00  0.00           C
ATOM   4735  CZ2 TRP X 302      40.945  46.906  26.681  1.00  0.00           C
ATOM   4736  HZ2 TRP X 302      41.645  47.505  27.245  1.00  0.00           H
ATOM   4737  CH2 TRP X 302      40.606  47.128  25.377  1.00  0.00           C
ATOM   4738  HH2 TRP X 302      40.909  48.074  24.954  1.00  0.00           H
ATOM   4739  CZ3 TRP X 302      39.888  46.258  24.605  1.00  0.00           C
ATOM   4740  HZ3 TRP X 302      39.728  46.404  23.548  1.00  0.00           H
ATOM   4741  CE3 TRP X 302      39.652  45.029  25.162  1.00  0.00           C
ATOM   4742  HE3 TRP X 302      39.343  44.266  24.465  1.00  0.00           H
ATOM   4743  CD2 TRP X 302      39.788  44.711  26.532  1.00  0.00           C
ATOM   4744  C   TRP X 302      37.577  40.105  27.841  1.00  0.00           C
ATOM   4745  O   TRP X 302      36.448  40.220  28.354  1.00  0.00           O
ATOM   4746  N   ALA X 303      37.821  39.095  27.051  1.00  0.00           N
ATOM   4747  H   ALA X 303      38.779  39.138  26.732  1.00  0.00           H
ATOM   4748  CA  ALA X 303      37.021  37.917  26.843  1.00  0.00           C
ATOM   4749  HA  ALA X 303      36.009  38.242  26.602  1.00  0.00           H
ATOM   4750  CB  ALA X 303      37.614  37.118  25.634  1.00  0.00           C
ATOM   4751  HB1 ALA X 303      38.455  36.520  25.986  1.00  0.00           H
ATOM   4752  HB2 ALA X 303      36.862  36.380  25.355  1.00  0.00           H
ATOM   4753  HB3 ALA X 303      37.946  37.773  24.828  1.00  0.00           H
ATOM   4754  C   ALA X 303      37.007  37.133  28.243  1.00  0.00           C
ATOM   4755  O   ALA X 303      35.901  36.757  28.737  1.00  0.00           O
ATOM   4756  N   GLN X 304      38.155  37.115  29.040  1.00  0.00           N
ATOM   4757  H   GLN X 304      39.057  37.258  28.610  1.00  0.00           H
ATOM   4758  CA  GLN X 304      38.187  36.527  30.378  1.00  0.00           C
ATOM   4759  HA  GLN X 304      37.668  35.569  30.389  1.00  0.00           H
ATOM   4760  CB  GLN X 304      39.662  36.420  30.887  1.00  0.00           C
ATOM   4761  HB2 GLN X 304      40.366  35.995  30.172  1.00  0.00           H
ATOM   4762  HB3 GLN X 304      40.015  37.435  31.069  1.00  0.00           H
ATOM   4763  CG  GLN X 304      39.670  35.610  32.205  1.00  0.00           C
ATOM   4764  HG2 GLN X 304      38.787  34.981  32.319  1.00  0.00           H
ATOM   4765  HG3 GLN X 304      40.562  34.994  32.104  1.00  0.00           H
ATOM   4766  CD  GLN X 304      39.801  36.478  33.484  1.00  0.00           C
ATOM   4767  OE1 GLN X 304      39.014  37.325  33.703  1.00  0.00           O
ATOM   4768  NE2 GLN X 304      40.766  36.232  34.305  1.00  0.00           N
ATOM   4769 HE21 GLN X 304      40.792  36.637  35.230  1.00  0.00           H
ATOM   4770 HE22 GLN X 304      41.433  35.523  34.037  1.00  0.00           H
ATOM   4771  C   GLN X 304      37.285  37.381  31.362  1.00  0.00           C
ATOM   4772  O   GLN X 304      36.587  36.728  32.227  1.00  0.00           O
ATOM   4773  N   ALA X 305      37.148  38.657  31.122  1.00  0.00           N
ATOM   4774  H   ALA X 305      37.706  39.111  30.412  1.00  0.00           H
ATOM   4775  CA  ALA X 305      36.240  39.462  31.985  1.00  0.00           C
ATOM   4776  HA  ALA X 305      36.419  39.032  32.970  1.00  0.00           H
ATOM   4777  CB  ALA X 305      36.595  40.955  32.012  1.00  0.00           C
ATOM   4778  HB1 ALA X 305      36.492  41.442  31.041  1.00  0.00           H
ATOM   4779  HB2 ALA X 305      35.988  41.455  32.767  1.00  0.00           H
ATOM   4780  HB3 ALA X 305      37.661  40.981  32.233  1.00  0.00           H
ATOM   4781  C   ALA X 305      34.792  39.198  31.673  1.00  0.00           C
ATOM   4782  O   ALA X 305      33.987  39.211  32.630  1.00  0.00           O
ATOM   4783  N   VAL X 306      34.423  38.873  30.419  1.00  0.00           N
ATOM   4784  H   VAL X 306      35.070  38.869  29.643  1.00  0.00           H
ATOM   4785  CA  VAL X 306      33.006  38.445  30.214  1.00  0.00           C
ATOM   4786  HA  VAL X 306      32.378  39.209  30.672  1.00  0.00           H
ATOM   4787  CB  VAL X 306      32.608  38.399  28.771  1.00  0.00           C
ATOM   4788  HB  VAL X 306      33.346  37.734  28.323  1.00  0.00           H
ATOM   4789  CG1 VAL X 306      31.241  37.743  28.508  1.00  0.00           C
ATOM   4790 HG11 VAL X 306      31.171  36.718  28.871  1.00  0.00           H
ATOM   4791 HG12 VAL X 306      30.525  38.343  29.072  1.00  0.00           H
ATOM   4792 HG13 VAL X 306      30.987  37.582  27.460  1.00  0.00           H
ATOM   4793  CG2 VAL X 306      32.712  39.789  28.029  1.00  0.00           C
ATOM   4794 HG21 VAL X 306      33.777  39.982  28.158  1.00  0.00           H
ATOM   4795 HG22 VAL X 306      32.382  39.683  26.996  1.00  0.00           H
ATOM   4796 HG23 VAL X 306      32.059  40.511  28.519  1.00  0.00           H
ATOM   4797  C   VAL X 306      32.707  37.158  30.971  1.00  0.00           C
ATOM   4798  O   VAL X 306      31.661  36.976  31.582  1.00  0.00           O
ATOM   4799  N   LEU X 307      33.671  36.132  30.867  1.00  0.00           N
ATOM   4800  H   LEU X 307      34.537  36.556  30.566  1.00  0.00           H
ATOM   4801  CA  LEU X 307      33.481  34.784  31.535  1.00  0.00           C
ATOM   4802  HA  LEU X 307      32.485  34.479  31.215  1.00  0.00           H
ATOM   4803  CB  LEU X 307      34.453  33.803  30.987  1.00  0.00           C
ATOM   4804  HB2 LEU X 307      35.493  34.067  31.180  1.00  0.00           H
ATOM   4805  HB3 LEU X 307      34.289  32.819  31.425  1.00  0.00           H
ATOM   4806  CG  LEU X 307      34.251  33.601  29.422  1.00  0.00           C
ATOM   4807  HG  LEU X 307      34.316  34.585  28.959  1.00  0.00           H
ATOM   4808  CD1 LEU X 307      35.422  32.821  28.956  1.00  0.00           C
ATOM   4809 HD11 LEU X 307      36.351  33.324  29.220  1.00  0.00           H
ATOM   4810 HD12 LEU X 307      35.415  31.907  29.550  1.00  0.00           H
ATOM   4811 HD13 LEU X 307      35.340  32.535  27.906  1.00  0.00           H
ATOM   4812  CD2 LEU X 307      32.922  32.903  29.109  1.00  0.00           C
ATOM   4813 HD21 LEU X 307      32.171  33.687  29.001  1.00  0.00           H
ATOM   4814 HD22 LEU X 307      32.941  32.327  28.183  1.00  0.00           H
ATOM   4815 HD23 LEU X 307      32.611  32.395  30.023  1.00  0.00           H
ATOM   4816  C   LEU X 307      33.543  34.774  33.065  1.00  0.00           C
ATOM   4817  O   LEU X 307      32.843  33.976  33.780  1.00  0.00           O
ATOM   4818  N   PHE X 308      34.363  35.669  33.657  1.00  0.00           N
ATOM   4819  H   PHE X 308      35.179  35.943  33.129  1.00  0.00           H
ATOM   4820  CA  PHE X 308      34.333  36.028  35.093  1.00  0.00           C
ATOM   4821  HA  PHE X 308      34.331  35.018  35.505  1.00  0.00           H
ATOM   4822  CB  PHE X 308      35.625  36.760  35.457  1.00  0.00           C
ATOM   4823  HB2 PHE X 308      36.429  36.146  35.051  1.00  0.00           H
ATOM   4824  HB3 PHE X 308      35.760  37.739  34.998  1.00  0.00           H
ATOM   4825  CG  PHE X 308      35.679  36.997  36.899  1.00  0.00           C
ATOM   4826  CD1 PHE X 308      36.465  36.126  37.774  1.00  0.00           C
ATOM   4827  HD1 PHE X 308      36.988  35.221  37.501  1.00  0.00           H
ATOM   4828  CE1 PHE X 308      36.611  36.472  39.148  1.00  0.00           C
ATOM   4829  HE1 PHE X 308      37.272  35.866  39.749  1.00  0.00           H
ATOM   4830  CZ  PHE X 308      35.981  37.599  39.637  1.00  0.00           C
ATOM   4831  HZ  PHE X 308      36.137  37.849  40.676  1.00  0.00           H
ATOM   4832  CE2 PHE X 308      35.283  38.454  38.754  1.00  0.00           C
ATOM   4833  HE2 PHE X 308      34.858  39.337  39.206  1.00  0.00           H
ATOM   4834  CD2 PHE X 308      35.213  38.200  37.381  1.00  0.00           C
ATOM   4835  HD2 PHE X 308      34.703  38.880  36.715  1.00  0.00           H
ATOM   4836  C   PHE X 308      33.008  36.737  35.492  1.00  0.00           C
ATOM   4837  O   PHE X 308      32.457  36.419  36.559  1.00  0.00           O
ATOM   4838  N   SER X 309      32.467  37.618  34.706  1.00  0.00           N
ATOM   4839  H   SER X 309      32.941  37.773  33.828  1.00  0.00           H
ATOM   4840  CA  SER X 309      31.281  38.438  35.064  1.00  0.00           C
ATOM   4841  HA  SER X 309      31.461  38.891  36.040  1.00  0.00           H
ATOM   4842  CB  SER X 309      31.077  39.611  34.087  1.00  0.00           C
ATOM   4843  HB2 SER X 309      30.946  39.065  33.153  1.00  0.00           H
ATOM   4844  HB3 SER X 309      30.126  40.135  34.184  1.00  0.00           H
ATOM   4845  OG  SER X 309      32.230  40.506  34.074  1.00  0.00           O
ATOM   4846  HG  SER X 309      32.910  40.014  33.606  1.00  0.00           H
ATOM   4847  C   SER X 309      30.069  37.608  35.009  1.00  0.00           C
ATOM   4848  O   SER X 309      29.053  38.040  35.540  1.00  0.00           O
ATOM   4849  N   ALA X 310      30.126  36.409  34.380  1.00  0.00           N
ATOM   4850  H   ALA X 310      30.969  36.117  33.906  1.00  0.00           H
ATOM   4851  CA  ALA X 310      29.034  35.391  34.329  1.00  0.00           C
ATOM   4852  HA  ALA X 310      28.107  35.934  34.147  1.00  0.00           H
ATOM   4853  CB  ALA X 310      29.380  34.484  33.126  1.00  0.00           C
ATOM   4854  HB1 ALA X 310      29.346  35.107  32.232  1.00  0.00           H
ATOM   4855  HB2 ALA X 310      30.369  34.097  33.375  1.00  0.00           H
ATOM   4856  HB3 ALA X 310      28.642  33.697  32.977  1.00  0.00           H
ATOM   4857  C   ALA X 310      28.893  34.731  35.684  1.00  0.00           C
ATOM   4858  O   ALA X 310      27.722  34.626  36.172  1.00  0.00           O
ATOM   4859  N   ASP X 311      29.980  34.399  36.356  1.00  0.00           N
ATOM   4860  H   ASP X 311      30.930  34.525  36.039  1.00  0.00           H
ATOM   4861  CA  ASP X 311      29.978  33.837  37.706  1.00  0.00           C
ATOM   4862  HA  ASP X 311      29.024  33.326  37.830  1.00  0.00           H
ATOM   4863  CB  ASP X 311      31.070  32.710  37.941  1.00  0.00           C
ATOM   4864  HB2 ASP X 311      32.062  33.067  37.666  1.00  0.00           H
ATOM   4865  HB3 ASP X 311      31.247  32.484  38.993  1.00  0.00           H
ATOM   4866  CG  ASP X 311      30.762  31.349  37.306  1.00  0.00           C
ATOM   4867  OD1 ASP X 311      30.475  31.244  36.089  1.00  0.00           O
ATOM   4868  OD2 ASP X 311      30.898  30.271  37.989  1.00  0.00           O
ATOM   4869  C   ASP X 311      29.963  34.839  38.815  1.00  0.00           C
ATOM   4870  O   ASP X 311      29.982  34.577  40.013  1.00  0.00           O
ATOM   4871  N   LEU X 312      30.085  36.171  38.375  1.00  0.00           N
ATOM   4872  H   LEU X 312      30.289  36.371  37.405  1.00  0.00           H
ATOM   4873  CA  LEU X 312      30.137  37.237  39.345  1.00  0.00           C
ATOM   4874  HA  LEU X 312      30.924  36.979  40.053  1.00  0.00           H
ATOM   4875  CB  LEU X 312      30.651  38.564  38.718  1.00  0.00           C
ATOM   4876  HB2 LEU X 312      31.566  38.456  38.136  1.00  0.00           H
ATOM   4877  HB3 LEU X 312      29.897  38.560  37.930  1.00  0.00           H
ATOM   4878  CG  LEU X 312      30.479  39.903  39.465  1.00  0.00           C
ATOM   4879  HG  LEU X 312      29.463  40.009  39.844  1.00  0.00           H
ATOM   4880  CD1 LEU X 312      31.552  39.932  40.492  1.00  0.00           C
ATOM   4881 HD11 LEU X 312      31.372  40.766  41.170  1.00  0.00           H
ATOM   4882 HD12 LEU X 312      31.522  39.041  41.120  1.00  0.00           H
ATOM   4883 HD13 LEU X 312      32.486  40.128  39.965  1.00  0.00           H
ATOM   4884  CD2 LEU X 312      30.602  41.088  38.476  1.00  0.00           C
ATOM   4885 HD21 LEU X 312      31.665  41.155  38.245  1.00  0.00           H
ATOM   4886 HD22 LEU X 312      29.945  40.939  37.619  1.00  0.00           H
ATOM   4887 HD23 LEU X 312      30.224  42.009  38.919  1.00  0.00           H
ATOM   4888  C   LEU X 312      28.888  37.486  40.156  1.00  0.00           C
ATOM   4889  O   LEU X 312      27.798  37.573  39.703  1.00  0.00           O
ATOM   4890  N   ARG X 313      28.990  37.640  41.488  1.00  0.00           N
ATOM   4891  H   ARG X 313      29.903  37.564  41.913  1.00  0.00           H
ATOM   4892  CA  ARG X 313      27.994  38.041  42.494  1.00  0.00           C
ATOM   4893  HA  ARG X 313      28.358  37.647  43.442  1.00  0.00           H
ATOM   4894  CB  ARG X 313      28.033  39.579  42.841  1.00  0.00           C
ATOM   4895  HB2 ARG X 313      29.055  39.941  42.950  1.00  0.00           H
ATOM   4896  HB3 ARG X 313      27.641  40.132  41.987  1.00  0.00           H
ATOM   4897  CG  ARG X 313      27.310  39.971  44.111  1.00  0.00           C
ATOM   4898  HG2 ARG X 313      26.256  40.082  43.856  1.00  0.00           H
ATOM   4899  HG3 ARG X 313      27.435  39.207  44.878  1.00  0.00           H
ATOM   4900  CD  ARG X 313      27.779  41.372  44.592  1.00  0.00           C
ATOM   4901  HD2 ARG X 313      27.340  41.529  45.577  1.00  0.00           H
ATOM   4902  HD3 ARG X 313      28.865  41.271  44.627  1.00  0.00           H
ATOM   4903  NE  ARG X 313      27.222  42.448  43.747  1.00  0.00           N
ATOM   4904  HE  ARG X 313      27.129  42.184  42.777  1.00  0.00           H
ATOM   4905  CZ  ARG X 313      26.766  43.599  44.093  1.00  0.00           C
ATOM   4906  NH1 ARG X 313      27.050  44.226  45.196  1.00  0.00           N
ATOM   4907 HH11 ARG X 313      27.690  43.867  45.891  1.00  0.00           H
ATOM   4908 HH12 ARG X 313      26.511  45.060  45.377  1.00  0.00           H
ATOM   4909  NH2 ARG X 313      26.143  44.273  43.286  1.00  0.00           N
ATOM   4910 HH21 ARG X 313      25.867  43.887  42.394  1.00  0.00           H
ATOM   4911 HH22 ARG X 313      25.731  45.182  43.446  1.00  0.00           H
ATOM   4912  C   ARG X 313      26.632  37.359  42.281  1.00  0.00           C
ATOM   4913  O   ARG X 313      25.539  37.955  42.368  1.00  0.00           O
ATOM   4914  N   GLN X 314      26.638  36.013  42.197  1.00  0.00           N
ATOM   4915  H   GLN X 314      27.567  35.618  42.184  1.00  0.00           H
ATOM   4916  CA  GLN X 314      25.520  35.069  42.001  1.00  0.00           C
ATOM   4917  HA  GLN X 314      24.719  35.397  41.339  1.00  0.00           H
ATOM   4918  CB  GLN X 314      26.072  33.686  41.463  1.00  0.00           C
ATOM   4919  HB2 GLN X 314      26.906  33.395  42.101  1.00  0.00           H
ATOM   4920  HB3 GLN X 314      25.225  33.005  41.560  1.00  0.00           H
ATOM   4921  CG  GLN X 314      26.484  33.811  40.037  1.00  0.00           C
ATOM   4922  HG2 GLN X 314      25.658  34.195  39.437  1.00  0.00           H
ATOM   4923  HG3 GLN X 314      27.350  34.438  39.827  1.00  0.00           H
ATOM   4924  CD  GLN X 314      26.913  32.433  39.436  1.00  0.00           C
ATOM   4925  OE1 GLN X 314      27.377  31.549  40.114  1.00  0.00           O
ATOM   4926  NE2 GLN X 314      26.810  32.287  38.100  1.00  0.00           N
ATOM   4927 HE21 GLN X 314      27.015  31.354  37.772  1.00  0.00           H
ATOM   4928 HE22 GLN X 314      26.545  33.034  37.474  1.00  0.00           H
ATOM   4929  C   GLN X 314      24.923  34.764  43.291  1.00  0.00           C
ATOM   4930  O   GLN X 314      25.579  34.658  44.348  1.00  0.00           O
ATOM   4931  OXT GLN X 314      23.652  34.694  43.282  1.00  0.00           O
ATOM   4932 HO5' DA5 X 315      43.246  19.206  65.067  1.00  0.00           H
ATOM   4933  O5' DA5 X 315      43.296  18.249  65.139  1.00  0.00           O
ATOM   4934  C5' DA5 X 315      42.279  17.653  64.301  1.00  0.00           C
ATOM   4935  H5' DA5 X 315      41.336  17.495  64.827  1.00  0.00           H
ATOM   4936 H5'' DA5 X 315      42.638  16.643  64.105  1.00  0.00           H
ATOM   4937  C4' DA5 X 315      42.050  18.344  62.940  1.00  0.00           C
ATOM   4938  H4' DA5 X 315      41.270  17.748  62.468  1.00  0.00           H
ATOM   4939  O4' DA5 X 315      41.432  19.557  63.162  1.00  0.00           O
ATOM   4940  C1' DA5 X 315      42.075  20.473  62.266  1.00  0.00           C
ATOM   4941  H1' DA5 X 315      41.621  20.297  61.291  1.00  0.00           H
ATOM   4942  N9  DA5 X 315      41.640  21.875  62.603  1.00  0.00           N
ATOM   4943  C8  DA5 X 315      42.225  22.772  63.481  1.00  0.00           C
ATOM   4944  H8  DA5 X 315      43.033  22.549  64.162  1.00  0.00           H
ATOM   4945  N7  DA5 X 315      41.682  23.957  63.436  1.00  0.00           N
ATOM   4946  C5  DA5 X 315      40.658  23.825  62.478  1.00  0.00           C
ATOM   4947  C6  DA5 X 315      39.691  24.686  61.795  1.00  0.00           C
ATOM   4948  N6  DA5 X 315      39.639  25.971  61.838  1.00  0.00           N
ATOM   4949  H61 DA5 X 315      38.943  26.379  61.229  1.00  0.00           H
ATOM   4950  H62 DA5 X 315      40.178  26.568  62.448  1.00  0.00           H
ATOM   4951  N1  DA5 X 315      38.870  24.257  60.875  1.00  0.00           N
ATOM   4952  C2  DA5 X 315      39.004  23.005  60.511  1.00  0.00           C
ATOM   4953  H2  DA5 X 315      38.340  22.613  59.754  1.00  0.00           H
ATOM   4954  N3  DA5 X 315      39.822  22.106  61.014  1.00  0.00           N
ATOM   4955  C4  DA5 X 315      40.596  22.562  62.007  1.00  0.00           C
ATOM   4956  C3' DA5 X 315      43.315  18.583  62.042  1.00  0.00           C
ATOM   4957  H3' DA5 X 315      44.144  17.938  62.335  1.00  0.00           H
ATOM   4958  C2' DA5 X 315      43.511  20.101  62.245  1.00  0.00           C
ATOM   4959  H2' DA5 X 315      44.003  20.613  61.417  1.00  0.00           H
ATOM   4960 H2'' DA5 X 315      43.962  20.263  63.224  1.00  0.00           H
ATOM   4961  O3' DA5 X 315      42.963  18.415  60.668  1.00  0.00           O
ATOM   4962  P   DA  X 316      43.391  17.134  59.891  1.00  0.00           P
ATOM   4963  OP1 DA  X 316      44.794  17.384  59.401  1.00  0.00           O
ATOM   4964  OP2 DA  X 316      43.088  16.000  60.799  1.00  0.00           O
ATOM   4965  O5' DA  X 316      42.378  17.143  58.723  1.00  0.00           O
ATOM   4966  C5' DA  X 316      40.989  16.879  58.952  1.00  0.00           C
ATOM   4967  H5' DA  X 316      40.605  17.046  59.958  1.00  0.00           H
ATOM   4968 H5'' DA  X 316      40.778  15.820  58.797  1.00  0.00           H
ATOM   4969  C4' DA  X 316      39.985  17.539  57.914  1.00  0.00           C
ATOM   4970  H4' DA  X 316      39.049  17.005  58.075  1.00  0.00           H
ATOM   4971  O4' DA  X 316      39.777  18.924  58.094  1.00  0.00           O
ATOM   4972  C1' DA  X 316      40.216  19.726  56.992  1.00  0.00           C
ATOM   4973  H1' DA  X 316      39.305  20.032  56.478  1.00  0.00           H
ATOM   4974  N9  DA  X 316      40.919  20.870  57.585  1.00  0.00           N
ATOM   4975  C8  DA  X 316      41.990  20.730  58.427  1.00  0.00           C
ATOM   4976  H8  DA  X 316      42.361  19.816  58.866  1.00  0.00           H
ATOM   4977  N7  DA  X 316      42.515  21.907  58.778  1.00  0.00           N
ATOM   4978  C5  DA  X 316      41.691  22.839  58.120  1.00  0.00           C
ATOM   4979  C6  DA  X 316      41.561  24.284  58.124  1.00  0.00           C
ATOM   4980  N6  DA  X 316      42.268  25.081  58.858  1.00  0.00           N
ATOM   4981  H61 DA  X 316      42.017  26.059  58.853  1.00  0.00           H
ATOM   4982  H62 DA  X 316      43.041  24.790  59.440  1.00  0.00           H
ATOM   4983  N1  DA  X 316      40.628  24.953  57.447  1.00  0.00           N
ATOM   4984  C2  DA  X 316      39.770  24.135  56.852  1.00  0.00           C
ATOM   4985  H2  DA  X 316      39.060  24.754  56.323  1.00  0.00           H
ATOM   4986  N3  DA  X 316      39.723  22.833  56.671  1.00  0.00           N
ATOM   4987  C4  DA  X 316      40.681  22.205  57.401  1.00  0.00           C
ATOM   4988  C3' DA  X 316      40.436  17.355  56.445  1.00  0.00           C
ATOM   4989  H3' DA  X 316      41.195  16.577  56.370  1.00  0.00           H
ATOM   4990  C2' DA  X 316      41.030  18.770  56.190  1.00  0.00           C
ATOM   4991  H2' DA  X 316      42.042  18.759  56.593  1.00  0.00           H
ATOM   4992 H2'' DA  X 316      40.982  19.013  55.129  1.00  0.00           H
ATOM   4993  O3' DA  X 316      39.240  17.021  55.753  1.00  0.00           O
ATOM   4994  P   DC  X 317      39.160  16.874  54.172  1.00  0.00           P
ATOM   4995  OP1 DC  X 317      37.949  16.079  53.899  1.00  0.00           O
ATOM   4996  OP2 DC  X 317      40.495  16.304  53.725  1.00  0.00           O
ATOM   4997  O5' DC  X 317      39.014  18.313  53.580  1.00  0.00           O
ATOM   4998  C5' DC  X 317      37.821  18.997  53.603  1.00  0.00           C
ATOM   4999  H5' DC  X 317      37.532  19.153  54.642  1.00  0.00           H
ATOM   5000 H5'' DC  X 317      37.041  18.460  53.065  1.00  0.00           H
ATOM   5001  C4' DC  X 317      38.040  20.444  52.951  1.00  0.00           C
ATOM   5002  H4' DC  X 317      37.035  20.839  53.104  1.00  0.00           H
ATOM   5003  O4' DC  X 317      38.868  21.275  53.721  1.00  0.00           O
ATOM   5004  C1' DC  X 317      39.464  22.110  52.738  1.00  0.00           C
ATOM   5005  H1' DC  X 317      38.793  22.860  52.320  1.00  0.00           H
ATOM   5006  N1  DC  X 317      40.637  22.631  53.226  1.00  0.00           N
ATOM   5007  C6  DC  X 317      41.575  21.769  53.748  1.00  0.00           C
ATOM   5008  H6  DC  X 317      41.478  20.704  53.601  1.00  0.00           H
ATOM   5009  C5  DC  X 317      42.632  22.305  54.422  1.00  0.00           C
ATOM   5010  H5  DC  X 317      43.354  21.643  54.877  1.00  0.00           H
ATOM   5011  C4  DC  X 317      42.772  23.750  54.626  1.00  0.00           C
ATOM   5012  N4  DC  X 317      43.669  24.249  55.405  1.00  0.00           N
ATOM   5013  H41 DC  X 317      43.750  25.251  55.498  1.00  0.00           H
ATOM   5014  H42 DC  X 317      44.248  23.608  55.928  1.00  0.00           H
ATOM   5015  N3  DC  X 317      41.797  24.565  54.218  1.00  0.00           N
ATOM   5016  C2  DC  X 317      40.772  23.992  53.569  1.00  0.00           C
ATOM   5017  O2  DC  X 317      39.863  24.712  53.219  1.00  0.00           O
ATOM   5018  C3' DC  X 317      38.384  20.471  51.473  1.00  0.00           C
ATOM   5019  H3' DC  X 317      38.424  19.460  51.066  1.00  0.00           H
ATOM   5020  C2' DC  X 317      39.770  21.046  51.531  1.00  0.00           C
ATOM   5021  H2' DC  X 317      40.460  20.242  51.787  1.00  0.00           H
ATOM   5022 H2'' DC  X 317      40.124  21.517  50.614  1.00  0.00           H
ATOM   5023  O3' DC  X 317      37.524  21.370  50.671  1.00  0.00           O
ATOM   5024  P   DC  X 318      37.279  21.230  49.084  1.00  0.00           P
ATOM   5025  OP1 DC  X 318      36.226  22.155  48.600  1.00  0.00           O
ATOM   5026  OP2 DC  X 318      37.199  19.795  48.817  1.00  0.00           O
ATOM   5027  O5' DC  X 318      38.688  21.651  48.451  1.00  0.00           O
ATOM   5028  C5' DC  X 318      38.952  22.988  48.080  1.00  0.00           C
ATOM   5029  H5' DC  X 318      38.224  23.293  47.328  1.00  0.00           H
ATOM   5030 H5'' DC  X 318      39.976  22.918  47.714  1.00  0.00           H
ATOM   5031  C4' DC  X 318      38.934  24.045  49.236  1.00  0.00           C
ATOM   5032  H4' DC  X 318      37.922  23.971  49.635  1.00  0.00           H
ATOM   5033  O4' DC  X 318      39.927  23.897  50.214  1.00  0.00           O
ATOM   5034  C1' DC  X 318      40.708  25.088  50.306  1.00  0.00           C
ATOM   5035  H1' DC  X 318      40.253  25.656  51.118  1.00  0.00           H
ATOM   5036  N1  DC  X 318      42.116  24.844  50.620  1.00  0.00           N
ATOM   5037  C6  DC  X 318      42.658  23.666  50.272  1.00  0.00           C
ATOM   5038  H6  DC  X 318      42.135  22.878  49.750  1.00  0.00           H
ATOM   5039  C5  DC  X 318      43.899  23.299  50.818  1.00  0.00           C
ATOM   5040  H5  DC  X 318      44.382  22.349  50.642  1.00  0.00           H
ATOM   5041  C4  DC  X 318      44.549  24.299  51.612  1.00  0.00           C
ATOM   5042  N4  DC  X 318      45.687  23.964  52.272  1.00  0.00           N
ATOM   5043  H41 DC  X 318      46.055  24.762  52.767  1.00  0.00           H
ATOM   5044  H42 DC  X 318      46.107  23.053  52.147  1.00  0.00           H
ATOM   5045  N3  DC  X 318      44.054  25.499  51.789  1.00  0.00           N
ATOM   5046  C2  DC  X 318      42.878  25.827  51.263  1.00  0.00           C
ATOM   5047  O2  DC  X 318      42.539  27.004  51.404  1.00  0.00           O
ATOM   5048  C3' DC  X 318      39.012  25.492  48.639  1.00  0.00           C
ATOM   5049  H3' DC  X 318      38.831  25.543  47.565  1.00  0.00           H
ATOM   5050  C2' DC  X 318      40.509  25.726  48.958  1.00  0.00           C
ATOM   5051  H2' DC  X 318      41.022  25.237  48.130  1.00  0.00           H
ATOM   5052 H2'' DC  X 318      40.782  26.779  49.022  1.00  0.00           H
ATOM   5053  O3' DC  X 318      38.202  26.387  49.326  1.00  0.00           O
ATOM   5054  P   8OG X 319      37.839  27.834  48.673  1.00  0.00           P
ATOM   5055  OP1 8OG X 319      37.103  28.510  49.812  1.00  0.00           O
ATOM   5056  OP2 8OG X 319      37.189  27.523  47.379  1.00  0.00           O
ATOM   5057  O5' 8OG X 319      39.185  28.725  48.373  1.00  0.00           O
ATOM   5058  C5' 8OG X 319      39.973  28.538  47.204  1.00  0.00           C
ATOM   5059  H5' 8OG X 319      39.384  28.786  46.322  1.00  0.00           H
ATOM   5060 H5'' 8OG X 319      40.217  27.484  47.072  1.00  0.00           H
ATOM   5061  C4' 8OG X 319      41.215  29.415  47.446  1.00  0.00           C
ATOM   5062  H4' 8OG X 319      40.976  30.447  47.705  1.00  0.00           H
[truncated: 1,358,659 more chars]
