# Supplementary material for: Molecular Mechanisms Associated with Clustered Lesion-Induced Impairment of 8-oxoG Recognition by the Human Glycosylase OGG1
Source: Molecules. 2021 Oct 26;26(21):6465. doi: 10.3390/molecules26216465 (PMC8587150; doi:10.3390/molecules26216465)
Supplement: Supplementary file 1 [file molecules-26-06465-s001.zip › SI/rep-mm5-c1-4.pdb]

CRYST1    0.000    0.000    0.000  90.00  90.00  90.00 P 1           1
ATOM      1  N   GLY X   1      25.258  64.625  53.126  1.00  0.00           N
ATOM      2  H1  GLY X   1      25.467  65.563  52.812  1.00  0.00           H
ATOM      3  H2  GLY X   1      25.484  64.655  54.109  1.00  0.00           H
ATOM      4  H3  GLY X   1      24.304  64.385  52.898  1.00  0.00           H
ATOM      5  CA  GLY X   1      26.104  63.570  52.512  1.00  0.00           C
ATOM      6  HA2 GLY X   1      27.160  63.677  52.761  1.00  0.00           H
ATOM      7  HA3 GLY X   1      25.900  62.586  52.934  1.00  0.00           H
ATOM      8  C   GLY X   1      25.989  63.391  50.978  1.00  0.00           C
ATOM      9  O   GLY X   1      25.974  64.416  50.286  1.00  0.00           O
ATOM     10  N   HIE X   2      26.008  62.153  50.385  1.00  0.00           N
ATOM     11  H   HIE X   2      26.076  61.342  50.984  1.00  0.00           H
ATOM     12  CA  HIE X   2      25.886  61.871  48.938  1.00  0.00           C
ATOM     13  HA  HIE X   2      26.662  62.478  48.472  1.00  0.00           H
ATOM     14  CB  HIE X   2      26.118  60.349  48.670  1.00  0.00           C
ATOM     15  HB2 HIE X   2      25.328  59.689  49.029  1.00  0.00           H
ATOM     16  HB3 HIE X   2      26.143  60.287  47.582  1.00  0.00           H
ATOM     17  CG  HIE X   2      27.355  59.856  49.269  1.00  0.00           C
ATOM     18  ND1 HIE X   2      27.491  59.025  50.408  1.00  0.00           N
ATOM     19  CE1 HIE X   2      28.783  58.813  50.507  1.00  0.00           C
ATOM     20  HE1 HIE X   2      29.301  58.294  51.300  1.00  0.00           H
ATOM     21  NE2 HIE X   2      29.486  59.376  49.473  1.00  0.00           N
ATOM     22  HE2 HIE X   2      30.492  59.308  49.404  1.00  0.00           H
ATOM     23  CD2 HIE X   2      28.583  60.013  48.616  1.00  0.00           C
ATOM     24  HD2 HIE X   2      28.856  60.590  47.745  1.00  0.00           H
ATOM     25  C   HIE X   2      24.552  62.342  48.401  1.00  0.00           C
ATOM     26  O   HIE X   2      23.476  61.895  48.901  1.00  0.00           O
ATOM     27  N   ARG X   3      24.468  63.124  47.355  1.00  0.00           N
ATOM     28  H   ARG X   3      25.340  63.434  46.951  1.00  0.00           H
ATOM     29  CA  ARG X   3      23.148  63.582  46.913  1.00  0.00           C
ATOM     30  HA  ARG X   3      22.550  63.720  47.814  1.00  0.00           H
ATOM     31  CB  ARG X   3      23.227  65.003  46.169  1.00  0.00           C
ATOM     32  HB2 ARG X   3      23.994  64.878  45.404  1.00  0.00           H
ATOM     33  HB3 ARG X   3      22.262  65.184  45.696  1.00  0.00           H
ATOM     34  CG  ARG X   3      23.709  66.138  47.201  1.00  0.00           C
ATOM     35  HG2 ARG X   3      23.106  66.210  48.107  1.00  0.00           H
ATOM     36  HG3 ARG X   3      24.731  65.867  47.469  1.00  0.00           H
ATOM     37  CD  ARG X   3      23.667  67.440  46.472  1.00  0.00           C
ATOM     38  HD2 ARG X   3      24.361  67.489  45.633  1.00  0.00           H
ATOM     39  HD3 ARG X   3      22.634  67.551  46.140  1.00  0.00           H
ATOM     40  NE  ARG X   3      23.887  68.575  47.394  1.00  0.00           N
ATOM     41  HE  ARG X   3      24.209  68.329  48.320  1.00  0.00           H
ATOM     42  CZ  ARG X   3      23.464  69.756  47.154  1.00  0.00           C
ATOM     43  NH1 ARG X   3      22.993  70.176  45.981  1.00  0.00           N
ATOM     44 HH11 ARG X   3      22.883  69.503  45.235  1.00  0.00           H
ATOM     45 HH12 ARG X   3      22.754  71.154  45.911  1.00  0.00           H
ATOM     46  NH2 ARG X   3      23.488  70.611  48.042  1.00  0.00           N
ATOM     47 HH21 ARG X   3      23.903  70.363  48.928  1.00  0.00           H
ATOM     48 HH22 ARG X   3      23.358  71.584  47.804  1.00  0.00           H
ATOM     49  C   ARG X   3      22.483  62.529  45.981  1.00  0.00           C
ATOM     50  O   ARG X   3      23.085  61.965  45.029  1.00  0.00           O
ATOM     51  N   THR X   4      21.240  62.341  46.187  1.00  0.00           N
ATOM     52  H   THR X   4      20.931  62.810  47.025  1.00  0.00           H
ATOM     53  CA  THR X   4      20.368  61.460  45.371  1.00  0.00           C
ATOM     54  HA  THR X   4      20.909  60.537  45.160  1.00  0.00           H
ATOM     55  CB  THR X   4      19.189  61.060  46.257  1.00  0.00           C
ATOM     56  HB  THR X   4      19.493  60.810  47.273  1.00  0.00           H
ATOM     57  CG2 THR X   4      18.253  62.262  46.484  1.00  0.00           C
ATOM     58 HG21 THR X   4      18.783  62.977  47.112  1.00  0.00           H
ATOM     59 HG22 THR X   4      17.845  62.820  45.641  1.00  0.00           H
ATOM     60 HG23 THR X   4      17.449  61.916  47.134  1.00  0.00           H
ATOM     61  OG1 THR X   4      18.351  60.161  45.602  1.00  0.00           O
ATOM     62  HG1 THR X   4      18.142  59.398  46.145  1.00  0.00           H
ATOM     63  C   THR X   4      20.006  62.142  44.068  1.00  0.00           C
ATOM     64  O   THR X   4      19.927  63.324  43.896  1.00  0.00           O
ATOM     65  N   LEU X   5      19.782  61.347  43.001  1.00  0.00           N
ATOM     66  H   LEU X   5      20.012  60.375  43.148  1.00  0.00           H
ATOM     67  CA  LEU X   5      19.294  61.704  41.605  1.00  0.00           C
ATOM     68  HA  LEU X   5      20.034  62.425  41.259  1.00  0.00           H
ATOM     69  CB  LEU X   5      19.144  60.536  40.678  1.00  0.00           C
ATOM     70  HB2 LEU X   5      20.052  59.934  40.663  1.00  0.00           H
ATOM     71  HB3 LEU X   5      18.412  59.845  41.096  1.00  0.00           H
ATOM     72  CG  LEU X   5      18.663  60.876  39.234  1.00  0.00           C
ATOM     73  HG  LEU X   5      17.655  61.286  39.307  1.00  0.00           H
ATOM     74  CD1 LEU X   5      19.604  61.965  38.609  1.00  0.00           C
ATOM     75 HD11 LEU X   5      19.378  62.020  37.544  1.00  0.00           H
ATOM     76 HD12 LEU X   5      19.401  62.913  39.107  1.00  0.00           H
ATOM     77 HD13 LEU X   5      20.661  61.704  38.647  1.00  0.00           H
ATOM     78  CD2 LEU X   5      18.640  59.707  38.227  1.00  0.00           C
ATOM     79 HD21 LEU X   5      18.007  60.086  37.426  1.00  0.00           H
ATOM     80 HD22 LEU X   5      19.636  59.610  37.792  1.00  0.00           H
ATOM     81 HD23 LEU X   5      18.235  58.778  38.625  1.00  0.00           H
ATOM     82  C   LEU X   5      17.936  62.499  41.671  1.00  0.00           C
ATOM     83  O   LEU X   5      17.682  63.382  40.825  1.00  0.00           O
ATOM     84  N   ALA X   6      17.208  62.422  42.784  1.00  0.00           N
ATOM     85  H   ALA X   6      17.505  61.701  43.426  1.00  0.00           H
ATOM     86  CA  ALA X   6      16.067  63.326  43.119  1.00  0.00           C
ATOM     87  HA  ALA X   6      15.478  63.405  42.205  1.00  0.00           H
ATOM     88  CB  ALA X   6      15.174  62.639  44.038  1.00  0.00           C
ATOM     89  HB1 ALA X   6      14.396  63.399  44.118  1.00  0.00           H
ATOM     90  HB2 ALA X   6      14.678  61.719  43.726  1.00  0.00           H
ATOM     91  HB3 ALA X   6      15.590  62.614  45.045  1.00  0.00           H
ATOM     92  C   ALA X   6      16.348  64.786  43.415  1.00  0.00           C
ATOM     93  O   ALA X   6      15.428  65.604  43.346  1.00  0.00           O
ATOM     94  N   SER X   7      17.595  65.155  43.601  1.00  0.00           N
ATOM     95  H   SER X   7      18.317  64.457  43.493  1.00  0.00           H
ATOM     96  CA  SER X   7      18.006  66.523  43.817  1.00  0.00           C
ATOM     97  HA  SER X   7      17.361  66.987  44.563  1.00  0.00           H
ATOM     98  CB  SER X   7      19.380  66.451  44.478  1.00  0.00           C
ATOM     99  HB2 SER X   7      19.856  67.426  44.589  1.00  0.00           H
ATOM    100  HB3 SER X   7      19.279  65.723  45.283  1.00  0.00           H
ATOM    101  OG  SER X   7      20.449  65.858  43.689  1.00  0.00           O
ATOM    102  HG  SER X   7      20.393  64.901  43.746  1.00  0.00           H
ATOM    103  C   SER X   7      18.026  67.438  42.587  1.00  0.00           C
ATOM    104  O   SER X   7      17.734  67.061  41.433  1.00  0.00           O
ATOM    105  N   THR X   8      18.334  68.769  42.796  1.00  0.00           N
ATOM    106  H   THR X   8      18.539  69.053  43.743  1.00  0.00           H
ATOM    107  CA  THR X   8      18.280  69.880  41.817  1.00  0.00           C
ATOM    108  HA  THR X   8      17.227  70.143  41.710  1.00  0.00           H
ATOM    109  CB  THR X   8      18.970  71.121  42.458  1.00  0.00           C
ATOM    110  HB  THR X   8      20.029  70.865  42.463  1.00  0.00           H
ATOM    111  CG2 THR X   8      18.711  72.350  41.602  1.00  0.00           C
ATOM    112 HG21 THR X   8      17.625  72.338  41.686  1.00  0.00           H
ATOM    113 HG22 THR X   8      19.132  73.230  42.089  1.00  0.00           H
ATOM    114 HG23 THR X   8      19.114  72.206  40.599  1.00  0.00           H
ATOM    115  OG1 THR X   8      18.494  71.393  43.665  1.00  0.00           O
ATOM    116  HG1 THR X   8      18.825  70.779  44.324  1.00  0.00           H
ATOM    117  C   THR X   8      18.841  69.539  40.444  1.00  0.00           C
ATOM    118  O   THR X   8      20.069  69.332  40.320  1.00  0.00           O
ATOM    119  N   PRO X   9      18.026  69.602  39.341  1.00  0.00           N
ATOM    120  CD  PRO X   9      16.604  69.765  39.400  1.00  0.00           C
ATOM    121  HD2 PRO X   9      16.479  70.823  39.628  1.00  0.00           H
ATOM    122  HD3 PRO X   9      16.116  69.182  40.182  1.00  0.00           H
ATOM    123  CG  PRO X   9      16.067  69.297  38.073  1.00  0.00           C
ATOM    124  HG2 PRO X   9      15.319  70.058  37.844  1.00  0.00           H
ATOM    125  HG3 PRO X   9      15.649  68.293  38.153  1.00  0.00           H
ATOM    126  CB  PRO X   9      17.190  69.320  37.101  1.00  0.00           C
ATOM    127  HB2 PRO X   9      17.161  70.306  36.638  1.00  0.00           H
ATOM    128  HB3 PRO X   9      17.064  68.558  36.333  1.00  0.00           H
ATOM    129  CA  PRO X   9      18.443  69.165  37.965  1.00  0.00           C
ATOM    130  HA  PRO X   9      18.659  68.102  38.069  1.00  0.00           H
ATOM    131  C   PRO X   9      19.642  69.848  37.344  1.00  0.00           C
ATOM    132  O   PRO X   9      20.139  69.308  36.387  1.00  0.00           O
ATOM    133  N   ALA X  10      19.920  71.081  37.735  1.00  0.00           N
ATOM    134  H   ALA X  10      19.292  71.483  38.418  1.00  0.00           H
ATOM    135  CA  ALA X  10      21.090  71.936  37.234  1.00  0.00           C
ATOM    136  HA  ALA X  10      21.128  71.718  36.166  1.00  0.00           H
ATOM    137  CB  ALA X  10      20.826  73.414  37.338  1.00  0.00           C
ATOM    138  HB1 ALA X  10      19.819  73.546  36.943  1.00  0.00           H
ATOM    139  HB2 ALA X  10      20.829  73.751  38.374  1.00  0.00           H
ATOM    140  HB3 ALA X  10      21.464  74.021  36.696  1.00  0.00           H
ATOM    141  C   ALA X  10      22.473  71.477  37.766  1.00  0.00           C
ATOM    142  O   ALA X  10      23.404  72.104  37.244  1.00  0.00           O
ATOM    143  N   LEU X  11      22.756  70.535  38.694  1.00  0.00           N
ATOM    144  H   LEU X  11      21.987  70.051  39.136  1.00  0.00           H
ATOM    145  CA  LEU X  11      24.066  70.134  39.153  1.00  0.00           C
ATOM    146  HA  LEU X  11      24.706  70.922  38.757  1.00  0.00           H
ATOM    147  CB  LEU X  11      24.087  70.283  40.666  1.00  0.00           C
ATOM    148  HB2 LEU X  11      23.475  69.580  41.233  1.00  0.00           H
ATOM    149  HB3 LEU X  11      25.053  69.962  41.054  1.00  0.00           H
ATOM    150  CG  LEU X  11      23.651  71.615  41.270  1.00  0.00           C
ATOM    151  HG  LEU X  11      22.686  71.919  40.865  1.00  0.00           H
ATOM    152  CD1 LEU X  11      23.641  71.636  42.786  1.00  0.00           C
ATOM    153 HD11 LEU X  11      22.778  71.038  43.075  1.00  0.00           H
ATOM    154 HD12 LEU X  11      24.538  71.155  43.177  1.00  0.00           H
ATOM    155 HD13 LEU X  11      23.468  72.677  43.060  1.00  0.00           H
ATOM    156  CD2 LEU X  11      24.651  72.720  40.786  1.00  0.00           C
ATOM    157 HD21 LEU X  11      24.739  72.629  39.703  1.00  0.00           H
ATOM    158 HD22 LEU X  11      24.221  73.702  40.980  1.00  0.00           H
ATOM    159 HD23 LEU X  11      25.621  72.648  41.279  1.00  0.00           H
ATOM    160  C   LEU X  11      24.569  68.734  38.724  1.00  0.00           C
ATOM    161  O   LEU X  11      25.584  68.188  39.134  1.00  0.00           O
ATOM    162  N   TRP X  12      23.775  68.114  37.877  1.00  0.00           N
ATOM    163  H   TRP X  12      23.131  68.731  37.403  1.00  0.00           H
ATOM    164  CA  TRP X  12      23.942  66.807  37.264  1.00  0.00           C
ATOM    165  HA  TRP X  12      24.686  66.195  37.775  1.00  0.00           H
ATOM    166  CB  TRP X  12      22.643  66.057  37.475  1.00  0.00           C
ATOM    167  HB2 TRP X  12      21.785  66.588  37.062  1.00  0.00           H
ATOM    168  HB3 TRP X  12      22.721  65.141  36.889  1.00  0.00           H
ATOM    169  CG  TRP X  12      22.380  65.574  38.852  1.00  0.00           C
ATOM    170  CD1 TRP X  12      21.521  66.186  39.651  1.00  0.00           C
ATOM    171  HD1 TRP X  12      20.979  67.081  39.386  1.00  0.00           H
ATOM    172  NE1 TRP X  12      21.526  65.527  40.940  1.00  0.00           N
ATOM    173  HE1 TRP X  12      21.312  66.035  41.786  1.00  0.00           H
ATOM    174  CE2 TRP X  12      22.295  64.408  40.914  1.00  0.00           C
ATOM    175  CZ2 TRP X  12      22.605  63.392  41.833  1.00  0.00           C
ATOM    176  HZ2 TRP X  12      22.065  63.459  42.767  1.00  0.00           H
ATOM    177  CH2 TRP X  12      23.380  62.344  41.403  1.00  0.00           C
ATOM    178  HH2 TRP X  12      23.493  61.522  42.095  1.00  0.00           H
ATOM    179  CZ3 TRP X  12      23.993  62.318  40.135  1.00  0.00           C
ATOM    180  HZ3 TRP X  12      24.618  61.494  39.826  1.00  0.00           H
ATOM    181  CE3 TRP X  12      23.713  63.292  39.235  1.00  0.00           C
ATOM    182  HE3 TRP X  12      24.067  63.300  38.215  1.00  0.00           H
ATOM    183  CD2 TRP X  12      22.866  64.408  39.602  1.00  0.00           C
ATOM    184  C   TRP X  12      24.260  66.935  35.750  1.00  0.00           C
ATOM    185  O   TRP X  12      23.485  67.514  35.019  1.00  0.00           O
ATOM    186  N   ALA X  13      25.354  66.278  35.291  1.00  0.00           N
ATOM    187  H   ALA X  13      25.924  65.752  35.939  1.00  0.00           H
ATOM    188  CA  ALA X  13      25.581  65.965  33.853  1.00  0.00           C
ATOM    189  HA  ALA X  13      25.041  66.639  33.187  1.00  0.00           H
ATOM    190  CB  ALA X  13      27.096  66.210  33.531  1.00  0.00           C
ATOM    191  HB1 ALA X  13      27.420  65.752  32.597  1.00  0.00           H
ATOM    192  HB2 ALA X  13      27.263  67.286  33.499  1.00  0.00           H
ATOM    193  HB3 ALA X  13      27.770  65.796  34.281  1.00  0.00           H
ATOM    194  C   ALA X  13      25.067  64.549  33.511  1.00  0.00           C
ATOM    195  O   ALA X  13      25.217  63.688  34.323  1.00  0.00           O
ATOM    196  N   SER X  14      24.662  64.301  32.231  1.00  0.00           N
ATOM    197  H   SER X  14      24.584  65.099  31.618  1.00  0.00           H
ATOM    198  CA  SER X  14      24.169  62.990  31.755  1.00  0.00           C
ATOM    199  HA  SER X  14      24.497  62.236  32.471  1.00  0.00           H
ATOM    200  CB  SER X  14      22.670  62.948  31.690  1.00  0.00           C
ATOM    201  HB2 SER X  14      22.360  61.921  31.498  1.00  0.00           H
ATOM    202  HB3 SER X  14      22.244  63.357  32.607  1.00  0.00           H
ATOM    203  OG  SER X  14      22.126  63.788  30.636  1.00  0.00           O
ATOM    204  HG  SER X  14      21.958  64.650  31.026  1.00  0.00           H
ATOM    205  C   SER X  14      24.969  62.608  30.518  1.00  0.00           C
ATOM    206  O   SER X  14      25.482  63.501  29.768  1.00  0.00           O
ATOM    207  N   ILE X  15      25.125  61.345  30.379  1.00  0.00           N
ATOM    208  H   ILE X  15      24.760  60.697  31.063  1.00  0.00           H
ATOM    209  CA  ILE X  15      25.870  60.640  29.336  1.00  0.00           C
ATOM    210  HA  ILE X  15      26.171  61.346  28.561  1.00  0.00           H
ATOM    211  CB  ILE X  15      27.169  60.008  29.886  1.00  0.00           C
ATOM    212  HB  ILE X  15      26.906  59.309  30.681  1.00  0.00           H
ATOM    213  CG2 ILE X  15      27.958  59.132  28.842  1.00  0.00           C
ATOM    214 HG21 ILE X  15      27.385  58.387  28.289  1.00  0.00           H
ATOM    215 HG22 ILE X  15      28.343  59.927  28.203  1.00  0.00           H
ATOM    216 HG23 ILE X  15      28.826  58.640  29.282  1.00  0.00           H
ATOM    217  CG1 ILE X  15      28.111  61.017  30.540  1.00  0.00           C
ATOM    218 HG12 ILE X  15      28.465  61.662  29.736  1.00  0.00           H
ATOM    219 HG13 ILE X  15      27.647  61.738  31.214  1.00  0.00           H
ATOM    220  CD1 ILE X  15      29.232  60.403  31.308  1.00  0.00           C
ATOM    221 HD11 ILE X  15      29.728  59.832  30.523  1.00  0.00           H
ATOM    222 HD12 ILE X  15      29.945  61.020  31.854  1.00  0.00           H
ATOM    223 HD13 ILE X  15      28.764  59.720  32.018  1.00  0.00           H
ATOM    224  C   ILE X  15      25.047  59.496  28.696  1.00  0.00           C
ATOM    225  O   ILE X  15      24.571  58.771  29.457  1.00  0.00           O
ATOM    226  N   PRO X  16      24.696  59.603  27.375  1.00  0.00           N
ATOM    227  CD  PRO X  16      25.351  60.387  26.369  1.00  0.00           C
ATOM    228  HD2 PRO X  16      26.440  60.438  26.395  1.00  0.00           H
ATOM    229  HD3 PRO X  16      24.974  61.410  26.382  1.00  0.00           H
ATOM    230  CG  PRO X  16      24.887  59.854  25.031  1.00  0.00           C
ATOM    231  HG2 PRO X  16      25.491  59.061  24.591  1.00  0.00           H
ATOM    232  HG3 PRO X  16      24.757  60.607  24.253  1.00  0.00           H
ATOM    233  CB  PRO X  16      23.527  59.265  25.476  1.00  0.00           C
ATOM    234  HB2 PRO X  16      23.119  58.531  24.781  1.00  0.00           H
ATOM    235  HB3 PRO X  16      22.792  60.066  25.550  1.00  0.00           H
ATOM    236  CA  PRO X  16      23.822  58.677  26.849  1.00  0.00           C
ATOM    237  HA  PRO X  16      22.899  58.544  27.414  1.00  0.00           H
ATOM    238  C   PRO X  16      24.502  57.202  26.892  1.00  0.00           C
ATOM    239  O   PRO X  16      25.354  56.869  26.046  1.00  0.00           O
ATOM    240  N   CYS X  17      24.056  56.442  27.874  1.00  0.00           N
ATOM    241  H   CYS X  17      23.230  56.733  28.377  1.00  0.00           H
ATOM    242  CA  CYS X  17      24.668  55.132  28.192  1.00  0.00           C
ATOM    243  HA  CYS X  17      25.104  54.751  27.268  1.00  0.00           H
ATOM    244  CB  CYS X  17      25.871  55.405  29.116  1.00  0.00           C
ATOM    245  HB2 CYS X  17      26.595  55.995  28.552  1.00  0.00           H
ATOM    246  HB3 CYS X  17      25.519  55.869  30.037  1.00  0.00           H
ATOM    247  SG  CYS X  17      26.775  53.945  29.538  1.00  0.00           S
ATOM    248  HG  CYS X  17      27.355  53.788  28.346  1.00  0.00           H
ATOM    249  C   CYS X  17      23.680  54.041  28.616  1.00  0.00           C
ATOM    250  O   CYS X  17      23.320  54.012  29.814  1.00  0.00           O
ATOM    251  N   PRO X  18      23.152  53.240  27.630  1.00  0.00           N
ATOM    252  CD  PRO X  18      23.124  53.500  26.203  1.00  0.00           C
ATOM    253  HD2 PRO X  18      24.087  53.156  25.825  1.00  0.00           H
ATOM    254  HD3 PRO X  18      23.077  54.556  25.935  1.00  0.00           H
ATOM    255  CG  PRO X  18      22.029  52.679  25.687  1.00  0.00           C
ATOM    256  HG2 PRO X  18      22.294  52.257  24.718  1.00  0.00           H
ATOM    257  HG3 PRO X  18      21.182  53.362  25.742  1.00  0.00           H
ATOM    258  CB  PRO X  18      21.965  51.511  26.766  1.00  0.00           C
ATOM    259  HB2 PRO X  18      22.838  50.907  26.516  1.00  0.00           H
ATOM    260  HB3 PRO X  18      21.038  50.944  26.853  1.00  0.00           H
ATOM    261  CA  PRO X  18      22.310  52.148  28.059  1.00  0.00           C
ATOM    262  HA  PRO X  18      21.393  52.637  28.383  1.00  0.00           H
ATOM    263  C   PRO X  18      22.917  51.138  29.100  1.00  0.00           C
ATOM    264  O   PRO X  18      24.149  51.033  29.291  1.00  0.00           O
ATOM    265  N   ARG X  19      22.084  50.392  29.819  1.00  0.00           N
ATOM    266  H   ARG X  19      21.109  50.395  29.555  1.00  0.00           H
ATOM    267  CA  ARG X  19      22.545  49.245  30.613  1.00  0.00           C
ATOM    268  HA  ARG X  19      23.346  49.603  31.260  1.00  0.00           H
ATOM    269  CB  ARG X  19      21.391  48.636  31.425  1.00  0.00           C
ATOM    270  HB2 ARG X  19      20.805  48.143  30.650  1.00  0.00           H
ATOM    271  HB3 ARG X  19      21.925  47.925  32.054  1.00  0.00           H
ATOM    272  CG  ARG X  19      20.482  49.579  32.253  1.00  0.00           C
ATOM    273  HG2 ARG X  19      21.153  50.275  32.756  1.00  0.00           H
ATOM    274  HG3 ARG X  19      19.730  50.130  31.688  1.00  0.00           H
ATOM    275  CD  ARG X  19      19.775  48.706  33.224  1.00  0.00           C
ATOM    276  HD2 ARG X  19      19.438  47.816  32.692  1.00  0.00           H
ATOM    277  HD3 ARG X  19      20.490  48.409  33.991  1.00  0.00           H
ATOM    278  NE  ARG X  19      18.576  49.277  33.826  1.00  0.00           N
ATOM    279  HE  ARG X  19      17.662  48.926  33.578  1.00  0.00           H
ATOM    280  CZ  ARG X  19      18.523  50.491  34.521  1.00  0.00           C
ATOM    281  NH1 ARG X  19      19.586  51.182  34.911  1.00  0.00           N
ATOM    282 HH11 ARG X  19      20.517  50.820  35.062  1.00  0.00           H
ATOM    283 HH12 ARG X  19      19.431  52.043  35.416  1.00  0.00           H
ATOM    284  NH2 ARG X  19      17.358  51.065  34.693  1.00  0.00           N
ATOM    285 HH21 ARG X  19      16.537  50.672  34.254  1.00  0.00           H
ATOM    286 HH22 ARG X  19      17.277  51.925  35.216  1.00  0.00           H
ATOM    287  C   ARG X  19      23.188  48.242  29.731  1.00  0.00           C
ATOM    288  O   ARG X  19      24.249  47.711  30.108  1.00  0.00           O
ATOM    289  N   SER X  20      22.696  47.886  28.543  1.00  0.00           N
ATOM    290  H   SER X  20      21.720  48.119  28.435  1.00  0.00           H
ATOM    291  CA  SER X  20      23.448  47.158  27.490  1.00  0.00           C
ATOM    292  HA  SER X  20      23.738  46.179  27.869  1.00  0.00           H
ATOM    293  CB  SER X  20      22.684  47.031  26.120  1.00  0.00           C
ATOM    294  HB2 SER X  20      22.133  47.932  25.851  1.00  0.00           H
ATOM    295  HB3 SER X  20      23.347  46.739  25.305  1.00  0.00           H
ATOM    296  OG  SER X  20      21.681  46.059  26.396  1.00  0.00           O
ATOM    297  HG  SER X  20      21.735  45.545  25.587  1.00  0.00           H
ATOM    298  C   SER X  20      24.867  47.643  27.235  1.00  0.00           C
ATOM    299  O   SER X  20      25.631  46.851  26.761  1.00  0.00           O
ATOM    300  N   GLU X  21      25.269  48.871  27.611  1.00  0.00           N
ATOM    301  H   GLU X  21      24.568  49.536  27.905  1.00  0.00           H
ATOM    302  CA  GLU X  21      26.598  49.481  27.515  1.00  0.00           C
ATOM    303  HA  GLU X  21      27.332  48.920  26.937  1.00  0.00           H
ATOM    304  CB  GLU X  21      26.421  50.907  26.981  1.00  0.00           C
ATOM    305  HB2 GLU X  21      26.143  50.787  25.935  1.00  0.00           H
ATOM    306  HB3 GLU X  21      25.637  51.351  27.594  1.00  0.00           H
ATOM    307  CG  GLU X  21      27.684  51.830  27.001  1.00  0.00           C
ATOM    308  HG2 GLU X  21      27.317  52.855  26.947  1.00  0.00           H
ATOM    309  HG3 GLU X  21      28.094  51.560  27.974  1.00  0.00           H
ATOM    310  CD  GLU X  21      28.518  51.471  25.839  1.00  0.00           C
ATOM    311  OE1 GLU X  21      28.626  52.252  24.802  1.00  0.00           O
ATOM    312  OE2 GLU X  21      29.125  50.394  25.912  1.00  0.00           O
ATOM    313  C   GLU X  21      27.252  49.414  28.912  1.00  0.00           C
ATOM    314  O   GLU X  21      28.398  49.001  28.887  1.00  0.00           O
ATOM    315  N   LEU X  22      26.591  49.784  29.982  1.00  0.00           N
ATOM    316  H   LEU X  22      25.640  50.121  29.927  1.00  0.00           H
ATOM    317  CA  LEU X  22      27.216  49.855  31.290  1.00  0.00           C
ATOM    318  HA  LEU X  22      27.837  48.962  31.353  1.00  0.00           H
ATOM    319  CB  LEU X  22      28.106  51.062  31.511  1.00  0.00           C
ATOM    320  HB2 LEU X  22      28.574  51.058  30.526  1.00  0.00           H
ATOM    321  HB3 LEU X  22      27.447  51.927  31.588  1.00  0.00           H
ATOM    322  CG  LEU X  22      29.116  51.077  32.632  1.00  0.00           C
ATOM    323  HG  LEU X  22      29.636  50.121  32.701  1.00  0.00           H
ATOM    324  CD1 LEU X  22      30.177  52.172  32.382  1.00  0.00           C
ATOM    325 HD11 LEU X  22      29.669  53.134  32.442  1.00  0.00           H
ATOM    326 HD12 LEU X  22      30.942  52.154  33.157  1.00  0.00           H
ATOM    327 HD13 LEU X  22      30.699  51.957  31.449  1.00  0.00           H
ATOM    328  CD2 LEU X  22      28.528  51.339  33.987  1.00  0.00           C
ATOM    329 HD21 LEU X  22      27.869  50.525  34.290  1.00  0.00           H
ATOM    330 HD22 LEU X  22      29.367  51.459  34.673  1.00  0.00           H
ATOM    331 HD23 LEU X  22      27.883  52.212  33.900  1.00  0.00           H
ATOM    332  C   LEU X  22      26.282  49.571  32.430  1.00  0.00           C
ATOM    333  O   LEU X  22      25.363  50.326  32.673  1.00  0.00           O
ATOM    334  N   ARG X  23      26.381  48.386  33.097  1.00  0.00           N
ATOM    335  H   ARG X  23      27.147  47.750  32.932  1.00  0.00           H
ATOM    336  CA  ARG X  23      25.641  48.108  34.401  1.00  0.00           C
ATOM    337  HA  ARG X  23      24.766  48.734  34.573  1.00  0.00           H
ATOM    338  CB  ARG X  23      25.133  46.577  34.341  1.00  0.00           C
ATOM    339  HB2 ARG X  23      25.886  45.956  33.858  1.00  0.00           H
ATOM    340  HB3 ARG X  23      24.877  46.237  35.345  1.00  0.00           H
ATOM    341  CG  ARG X  23      23.897  46.673  33.454  1.00  0.00           C
ATOM    342  HG2 ARG X  23      23.173  47.390  33.841  1.00  0.00           H
ATOM    343  HG3 ARG X  23      24.116  46.882  32.406  1.00  0.00           H
ATOM    344  CD  ARG X  23      23.239  45.249  33.577  1.00  0.00           C
ATOM    345  HD2 ARG X  23      23.822  44.507  33.029  1.00  0.00           H
ATOM    346  HD3 ARG X  23      23.122  44.878  34.595  1.00  0.00           H
ATOM    347  NE  ARG X  23      21.955  45.168  32.885  1.00  0.00           N
ATOM    348  HE  ARG X  23      21.156  45.276  33.494  1.00  0.00           H
ATOM    349  CZ  ARG X  23      21.735  45.069  31.580  1.00  0.00           C
ATOM    350  NH1 ARG X  23      22.615  44.914  30.564  1.00  0.00           N
ATOM    351 HH11 ARG X  23      23.591  44.874  30.819  1.00  0.00           H
ATOM    352 HH12 ARG X  23      22.301  44.638  29.644  1.00  0.00           H
ATOM    353  NH2 ARG X  23      20.490  44.908  31.228  1.00  0.00           N
ATOM    354 HH21 ARG X  23      19.839  44.891  32.001  1.00  0.00           H
ATOM    355 HH22 ARG X  23      20.233  44.842  30.254  1.00  0.00           H
ATOM    356  C   ARG X  23      26.637  48.335  35.521  1.00  0.00           C
ATOM    357  O   ARG X  23      27.632  47.601  35.642  1.00  0.00           O
ATOM    358  N   LEU X  24      26.441  49.368  36.385  1.00  0.00           N
ATOM    359  H   LEU X  24      25.620  49.954  36.335  1.00  0.00           H
ATOM    360  CA  LEU X  24      27.441  49.826  37.382  1.00  0.00           C
ATOM    361  HA  LEU X  24      28.361  50.077  36.855  1.00  0.00           H
ATOM    362  CB  LEU X  24      27.008  51.101  38.187  1.00  0.00           C
ATOM    363  HB2 LEU X  24      25.957  51.050  38.470  1.00  0.00           H
ATOM    364  HB3 LEU X  24      27.523  50.964  39.139  1.00  0.00           H
ATOM    365  CG  LEU X  24      27.385  52.467  37.514  1.00  0.00           C
ATOM    366  HG  LEU X  24      27.162  52.347  36.455  1.00  0.00           H
ATOM    367  CD1 LEU X  24      26.523  53.505  38.068  1.00  0.00           C
ATOM    368 HD11 LEU X  24      25.474  53.317  37.838  1.00  0.00           H
ATOM    369 HD12 LEU X  24      26.718  53.521  39.140  1.00  0.00           H
ATOM    370 HD13 LEU X  24      26.695  54.505  37.670  1.00  0.00           H
ATOM    371  CD2 LEU X  24      28.897  52.698  37.601  1.00  0.00           C
ATOM    372 HD21 LEU X  24      29.194  52.861  38.636  1.00  0.00           H
ATOM    373 HD22 LEU X  24      29.500  52.076  36.940  1.00  0.00           H
ATOM    374 HD23 LEU X  24      29.048  53.657  37.107  1.00  0.00           H
ATOM    375  C   LEU X  24      27.783  48.622  38.358  1.00  0.00           C
ATOM    376  O   LEU X  24      28.969  48.233  38.556  1.00  0.00           O
ATOM    377  N   ASP X  25      26.724  48.000  38.880  1.00  0.00           N
ATOM    378  H   ASP X  25      25.837  48.417  38.640  1.00  0.00           H
ATOM    379  CA  ASP X  25      26.738  46.831  39.747  1.00  0.00           C
ATOM    380  HA  ASP X  25      27.424  47.076  40.557  1.00  0.00           H
ATOM    381  CB  ASP X  25      25.344  46.505  40.284  1.00  0.00           C
ATOM    382  HB2 ASP X  25      24.631  46.313  39.482  1.00  0.00           H
ATOM    383  HB3 ASP X  25      25.419  45.562  40.826  1.00  0.00           H
ATOM    384  CG  ASP X  25      24.727  47.590  41.129  1.00  0.00           C
ATOM    385  OD1 ASP X  25      23.541  47.504  41.442  1.00  0.00           O
ATOM    386  OD2 ASP X  25      25.459  48.482  41.550  1.00  0.00           O
ATOM    387  C   ASP X  25      27.309  45.522  39.030  1.00  0.00           C
ATOM    388  O   ASP X  25      27.512  44.465  39.702  1.00  0.00           O
ATOM    389  N   LEU X  26      27.594  45.631  37.748  1.00  0.00           N
ATOM    390  H   LEU X  26      27.349  46.419  37.167  1.00  0.00           H
ATOM    391  CA  LEU X  26      28.440  44.682  37.013  1.00  0.00           C
ATOM    392  HA  LEU X  26      28.598  43.835  37.680  1.00  0.00           H
ATOM    393  CB  LEU X  26      27.731  44.290  35.707  1.00  0.00           C
ATOM    394  HB2 LEU X  26      26.697  44.057  35.960  1.00  0.00           H
ATOM    395  HB3 LEU X  26      27.710  45.194  35.099  1.00  0.00           H
ATOM    396  CG  LEU X  26      28.264  43.088  34.996  1.00  0.00           C
ATOM    397  HG  LEU X  26      29.235  43.341  34.570  1.00  0.00           H
ATOM    398  CD1 LEU X  26      28.281  41.815  35.842  1.00  0.00           C
ATOM    399 HD11 LEU X  26      28.522  40.908  35.288  1.00  0.00           H
ATOM    400 HD12 LEU X  26      28.942  41.903  36.703  1.00  0.00           H
ATOM    401 HD13 LEU X  26      27.251  41.623  36.143  1.00  0.00           H
ATOM    402  CD2 LEU X  26      27.272  42.841  33.788  1.00  0.00           C
ATOM    403 HD21 LEU X  26      27.661  41.992  33.227  1.00  0.00           H
ATOM    404 HD22 LEU X  26      26.245  42.569  34.026  1.00  0.00           H
ATOM    405 HD23 LEU X  26      27.397  43.676  33.098  1.00  0.00           H
ATOM    406  C   LEU X  26      29.923  45.057  36.863  1.00  0.00           C
ATOM    407  O   LEU X  26      30.721  44.176  36.631  1.00  0.00           O
ATOM    408  N   VAL X  27      30.237  46.310  37.111  1.00  0.00           N
ATOM    409  H   VAL X  27      29.499  46.907  37.458  1.00  0.00           H
ATOM    410  CA  VAL X  27      31.591  46.828  36.843  1.00  0.00           C
ATOM    411  HA  VAL X  27      32.228  46.070  36.386  1.00  0.00           H
ATOM    412  CB  VAL X  27      31.666  47.875  35.731  1.00  0.00           C
ATOM    413  HB  VAL X  27      32.719  48.138  35.623  1.00  0.00           H
ATOM    414  CG1 VAL X  27      31.187  47.235  34.477  1.00  0.00           C
ATOM    415 HG11 VAL X  27      31.719  46.301  34.289  1.00  0.00           H
ATOM    416 HG12 VAL X  27      30.119  47.024  34.438  1.00  0.00           H
ATOM    417 HG13 VAL X  27      31.352  48.031  33.751  1.00  0.00           H
ATOM    418  CG2 VAL X  27      31.068  49.244  36.043  1.00  0.00           C
ATOM    419 HG21 VAL X  27      31.622  49.714  36.857  1.00  0.00           H
ATOM    420 HG22 VAL X  27      31.173  49.905  35.184  1.00  0.00           H
ATOM    421 HG23 VAL X  27      30.046  49.065  36.378  1.00  0.00           H
ATOM    422  C   VAL X  27      32.274  47.340  38.082  1.00  0.00           C
ATOM    423  O   VAL X  27      33.420  46.879  38.342  1.00  0.00           O
ATOM    424  N   LEU X  28      31.679  48.167  38.969  1.00  0.00           N
ATOM    425  H   LEU X  28      30.685  48.340  38.930  1.00  0.00           H
ATOM    426  CA  LEU X  28      32.352  48.711  40.175  1.00  0.00           C
ATOM    427  HA  LEU X  28      33.306  49.032  39.755  1.00  0.00           H
ATOM    428  CB  LEU X  28      31.451  49.817  40.794  1.00  0.00           C
ATOM    429  HB2 LEU X  28      30.418  49.468  40.769  1.00  0.00           H
ATOM    430  HB3 LEU X  28      31.757  49.960  41.831  1.00  0.00           H
ATOM    431  CG  LEU X  28      31.623  51.124  40.029  1.00  0.00           C
ATOM    432  HG  LEU X  28      31.330  51.004  38.986  1.00  0.00           H
ATOM    433  CD1 LEU X  28      30.791  52.240  40.614  1.00  0.00           C
ATOM    434 HD11 LEU X  28      29.743  52.024  40.404  1.00  0.00           H
ATOM    435 HD12 LEU X  28      30.904  52.237  41.698  1.00  0.00           H
ATOM    436 HD13 LEU X  28      31.233  53.201  40.351  1.00  0.00           H
ATOM    437  CD2 LEU X  28      33.105  51.542  40.068  1.00  0.00           C
ATOM    438 HD21 LEU X  28      33.531  51.408  41.062  1.00  0.00           H
ATOM    439 HD22 LEU X  28      33.692  50.960  39.356  1.00  0.00           H
ATOM    440 HD23 LEU X  28      33.151  52.562  39.687  1.00  0.00           H
ATOM    441  C   LEU X  28      32.654  47.578  41.178  1.00  0.00           C
ATOM    442  O   LEU X  28      33.810  47.526  41.647  1.00  0.00           O
ATOM    443  N   PRO X  29      31.750  46.608  41.477  1.00  0.00           N
ATOM    444  CD  PRO X  29      30.357  46.543  41.148  1.00  0.00           C
ATOM    445  HD2 PRO X  29      30.248  46.579  40.064  1.00  0.00           H
ATOM    446  HD3 PRO X  29      29.850  47.305  41.741  1.00  0.00           H
ATOM    447  CG  PRO X  29      29.862  45.173  41.631  1.00  0.00           C
ATOM    448  HG2 PRO X  29      30.125  44.401  40.909  1.00  0.00           H
ATOM    449  HG3 PRO X  29      28.797  45.099  41.847  1.00  0.00           H
ATOM    450  CB  PRO X  29      30.629  44.999  42.909  1.00  0.00           C
ATOM    451  HB2 PRO X  29      30.706  43.972  43.268  1.00  0.00           H
ATOM    452  HB3 PRO X  29      30.288  45.577  43.768  1.00  0.00           H
ATOM    453  CA  PRO X  29      31.973  45.536  42.398  1.00  0.00           C
ATOM    454  HA  PRO X  29      32.520  45.877  43.276  1.00  0.00           H
ATOM    455  C   PRO X  29      32.959  44.370  41.894  1.00  0.00           C
ATOM    456  O   PRO X  29      33.150  43.398  42.621  1.00  0.00           O
ATOM    457  N   SER X  30      33.480  44.426  40.688  1.00  0.00           N
ATOM    458  H   SER X  30      33.385  45.259  40.125  1.00  0.00           H
ATOM    459  CA  SER X  30      34.018  43.282  39.948  1.00  0.00           C
ATOM    460  HA  SER X  30      33.287  42.473  39.936  1.00  0.00           H
ATOM    461  CB  SER X  30      33.977  43.550  38.430  1.00  0.00           C
ATOM    462  HB2 SER X  30      34.060  42.553  37.997  1.00  0.00           H
ATOM    463  HB3 SER X  30      33.021  43.981  38.137  1.00  0.00           H
ATOM    464  OG  SER X  30      35.118  44.345  38.100  1.00  0.00           O
ATOM    465  HG  SER X  30      35.055  44.589  37.173  1.00  0.00           H
ATOM    466  C   SER X  30      35.379  42.704  40.329  1.00  0.00           C
ATOM    467  O   SER X  30      35.806  41.622  39.926  1.00  0.00           O
ATOM    468  N   GLY X  31      36.103  43.356  41.260  1.00  0.00           N
ATOM    469  H   GLY X  31      35.618  44.035  41.828  1.00  0.00           H
ATOM    470  CA  GLY X  31      37.435  43.073  41.663  1.00  0.00           C
ATOM    471  HA2 GLY X  31      37.593  43.561  42.624  1.00  0.00           H
ATOM    472  HA3 GLY X  31      37.666  42.009  41.714  1.00  0.00           H
ATOM    473  C   GLY X  31      38.549  43.569  40.758  1.00  0.00           C
ATOM    474  O   GLY X  31      39.688  43.026  40.732  1.00  0.00           O
ATOM    475  N   GLN X  32      38.334  44.615  39.915  1.00  0.00           N
ATOM    476  H   GLN X  32      37.404  45.007  39.868  1.00  0.00           H
ATOM    477  CA  GLN X  32      39.388  45.297  39.189  1.00  0.00           C
ATOM    478  HA  GLN X  32      40.200  44.634  38.892  1.00  0.00           H
ATOM    479  CB  GLN X  32      38.761  45.594  37.809  1.00  0.00           C
ATOM    480  HB2 GLN X  32      37.894  46.255  37.820  1.00  0.00           H
ATOM    481  HB3 GLN X  32      39.475  46.227  37.281  1.00  0.00           H
ATOM    482  CG  GLN X  32      38.465  44.428  36.920  1.00  0.00           C
ATOM    483  HG2 GLN X  32      39.205  43.651  37.110  1.00  0.00           H
ATOM    484  HG3 GLN X  32      37.511  43.934  37.103  1.00  0.00           H
ATOM    485  CD  GLN X  32      38.296  44.711  35.472  1.00  0.00           C
ATOM    486  OE1 GLN X  32      37.778  45.743  35.094  1.00  0.00           O
ATOM    487  NE2 GLN X  32      38.645  43.799  34.578  1.00  0.00           N
ATOM    488 HE21 GLN X  32      38.500  44.071  33.617  1.00  0.00           H
ATOM    489 HE22 GLN X  32      38.806  42.916  35.043  1.00  0.00           H
ATOM    490  C   GLN X  32      39.815  46.606  39.857  1.00  0.00           C
ATOM    491  O   GLN X  32      40.978  46.957  39.830  1.00  0.00           O
ATOM    492  N   SER X  33      38.850  47.252  40.456  1.00  0.00           N
ATOM    493  H   SER X  33      37.941  46.870  40.239  1.00  0.00           H
ATOM    494  CA  SER X  33      39.000  48.398  41.401  1.00  0.00           C
ATOM    495  HA  SER X  33      40.053  48.386  41.684  1.00  0.00           H
ATOM    496  CB  SER X  33      38.670  49.738  40.714  1.00  0.00           C
ATOM    497  HB2 SER X  33      39.360  49.720  39.870  1.00  0.00           H
ATOM    498  HB3 SER X  33      37.628  49.576  40.434  1.00  0.00           H
ATOM    499  OG  SER X  33      38.579  50.871  41.650  1.00  0.00           O
ATOM    500  HG  SER X  33      39.119  51.589  41.312  1.00  0.00           H
ATOM    501  C   SER X  33      38.334  48.247  42.758  1.00  0.00           C
ATOM    502  O   SER X  33      37.169  47.847  42.792  1.00  0.00           O
ATOM    503  N   PHE X  34      38.990  48.669  43.845  1.00  0.00           N
ATOM    504  H   PHE X  34      39.868  49.162  43.773  1.00  0.00           H
ATOM    505  CA  PHE X  34      38.421  48.699  45.124  1.00  0.00           C
ATOM    506  HA  PHE X  34      37.423  48.263  45.088  1.00  0.00           H
ATOM    507  CB  PHE X  34      39.196  47.702  46.019  1.00  0.00           C
ATOM    508  HB2 PHE X  34      40.099  48.280  46.218  1.00  0.00           H
ATOM    509  HB3 PHE X  34      38.764  47.619  47.016  1.00  0.00           H
ATOM    510  CG  PHE X  34      39.425  46.346  45.464  1.00  0.00           C
ATOM    511  CD1 PHE X  34      38.503  45.364  45.660  1.00  0.00           C
ATOM    512  HD1 PHE X  34      37.657  45.487  46.320  1.00  0.00           H
ATOM    513  CE1 PHE X  34      38.723  44.116  44.991  1.00  0.00           C
ATOM    514  HE1 PHE X  34      38.099  43.280  45.272  1.00  0.00           H
ATOM    515  CZ  PHE X  34      39.918  43.834  44.274  1.00  0.00           C
ATOM    516  HZ  PHE X  34      40.084  42.831  43.910  1.00  0.00           H
ATOM    517  CE2 PHE X  34      40.842  44.912  44.008  1.00  0.00           C
ATOM    518  HE2 PHE X  34      41.751  44.650  43.488  1.00  0.00           H
ATOM    519  CD2 PHE X  34      40.593  46.139  44.729  1.00  0.00           C
ATOM    520  HD2 PHE X  34      41.295  46.955  44.631  1.00  0.00           H
ATOM    521  C   PHE X  34      38.320  50.116  45.667  1.00  0.00           C
ATOM    522  O   PHE X  34      38.296  50.340  46.851  1.00  0.00           O
ATOM    523  N   ARG X  35      38.286  51.153  44.793  1.00  0.00           N
ATOM    524  H   ARG X  35      38.292  50.930  43.807  1.00  0.00           H
ATOM    525  CA  ARG X  35      38.322  52.612  45.062  1.00  0.00           C
ATOM    526  HA  ARG X  35      38.956  52.688  45.945  1.00  0.00           H
ATOM    527  CB  ARG X  35      39.012  53.351  43.898  1.00  0.00           C
ATOM    528  HB2 ARG X  35      39.812  52.730  43.495  1.00  0.00           H
ATOM    529  HB3 ARG X  35      38.283  53.625  43.136  1.00  0.00           H
ATOM    530  CG  ARG X  35      39.728  54.695  44.243  1.00  0.00           C
ATOM    531  HG2 ARG X  35      40.150  55.130  43.337  1.00  0.00           H
ATOM    532  HG3 ARG X  35      39.014  55.475  44.507  1.00  0.00           H
ATOM    533  CD  ARG X  35      40.843  54.380  45.281  1.00  0.00           C
ATOM    534  HD2 ARG X  35      40.387  54.002  46.196  1.00  0.00           H
ATOM    535  HD3 ARG X  35      41.531  53.636  44.881  1.00  0.00           H
ATOM    536  NE  ARG X  35      41.691  55.574  45.403  1.00  0.00           N
ATOM    537  HE  ARG X  35      42.365  55.649  44.654  1.00  0.00           H
ATOM    538  CZ  ARG X  35      41.445  56.541  46.258  1.00  0.00           C
ATOM    539  NH1 ARG X  35      40.493  56.404  47.192  1.00  0.00           N
ATOM    540 HH11 ARG X  35      40.134  55.474  47.350  1.00  0.00           H
ATOM    541 HH12 ARG X  35      40.371  57.127  47.887  1.00  0.00           H
ATOM    542  NH2 ARG X  35      42.232  57.604  46.272  1.00  0.00           N
ATOM    543 HH21 ARG X  35      42.964  57.693  45.583  1.00  0.00           H
ATOM    544 HH22 ARG X  35      42.208  58.151  47.121  1.00  0.00           H
ATOM    545  C   ARG X  35      36.917  53.283  45.444  1.00  0.00           C
ATOM    546  O   ARG X  35      36.742  54.415  45.870  1.00  0.00           O
ATOM    547  N   TRP X  36      35.826  52.605  45.176  1.00  0.00           N
ATOM    548  H   TRP X  36      35.891  51.607  45.040  1.00  0.00           H
ATOM    549  CA  TRP X  36      34.427  53.060  45.201  1.00  0.00           C
ATOM    550  HA  TRP X  36      34.464  54.083  45.574  1.00  0.00           H
ATOM    551  CB  TRP X  36      33.794  52.956  43.835  1.00  0.00           C
ATOM    552  HB2 TRP X  36      33.798  51.911  43.524  1.00  0.00           H
ATOM    553  HB3 TRP X  36      32.756  53.280  43.905  1.00  0.00           H
ATOM    554  CG  TRP X  36      34.353  53.803  42.727  1.00  0.00           C
ATOM    555  CD1 TRP X  36      35.569  53.764  42.110  1.00  0.00           C
ATOM    556  HD1 TRP X  36      36.345  53.063  42.378  1.00  0.00           H
ATOM    557  NE1 TRP X  36      35.752  54.730  41.214  1.00  0.00           N
ATOM    558  HE1 TRP X  36      36.608  54.729  40.678  1.00  0.00           H
ATOM    559  CE2 TRP X  36      34.632  55.428  41.039  1.00  0.00           C
ATOM    560  CZ2 TRP X  36      34.232  56.525  40.255  1.00  0.00           C
ATOM    561  HZ2 TRP X  36      34.920  56.772  39.461  1.00  0.00           H
ATOM    562  CH2 TRP X  36      33.016  57.255  40.506  1.00  0.00           C
ATOM    563  HH2 TRP X  36      32.730  58.172  40.013  1.00  0.00           H
ATOM    564  CZ3 TRP X  36      32.128  56.678  41.461  1.00  0.00           C
ATOM    565  HZ3 TRP X  36      31.206  57.231  41.555  1.00  0.00           H
ATOM    566  CE3 TRP X  36      32.469  55.505  42.152  1.00  0.00           C
ATOM    567  HE3 TRP X  36      31.751  54.986  42.770  1.00  0.00           H
ATOM    568  CD2 TRP X  36      33.721  54.876  42.047  1.00  0.00           C
ATOM    569  C   TRP X  36      33.604  52.350  46.253  1.00  0.00           C
ATOM    570  O   TRP X  36      33.953  51.236  46.668  1.00  0.00           O
ATOM    571  N   ARG X  37      32.517  52.823  46.756  1.00  0.00           N
ATOM    572  H   ARG X  37      32.315  53.780  46.503  1.00  0.00           H
ATOM    573  CA  ARG X  37      31.459  52.153  47.525  1.00  0.00           C
ATOM    574  HA  ARG X  37      31.615  51.087  47.355  1.00  0.00           H
ATOM    575  CB  ARG X  37      31.428  52.449  49.057  1.00  0.00           C
ATOM    576  HB2 ARG X  37      31.225  53.505  49.234  1.00  0.00           H
ATOM    577  HB3 ARG X  37      30.636  51.881  49.548  1.00  0.00           H
ATOM    578  CG  ARG X  37      32.790  52.181  49.721  1.00  0.00           C
ATOM    579  HG2 ARG X  37      33.171  51.208  49.410  1.00  0.00           H
ATOM    580  HG3 ARG X  37      33.444  53.024  49.496  1.00  0.00           H
ATOM    581  CD  ARG X  37      32.488  52.173  51.247  1.00  0.00           C
ATOM    582  HD2 ARG X  37      32.136  53.176  51.486  1.00  0.00           H
ATOM    583  HD3 ARG X  37      31.638  51.511  51.410  1.00  0.00           H
ATOM    584  NE  ARG X  37      33.774  51.851  51.895  1.00  0.00           N
ATOM    585  HE  ARG X  37      34.436  52.604  52.024  1.00  0.00           H
ATOM    586  CZ  ARG X  37      34.107  50.724  52.376  1.00  0.00           C
ATOM    587  NH1 ARG X  37      33.342  49.706  52.253  1.00  0.00           N
ATOM    588 HH11 ARG X  37      32.565  49.738  51.609  1.00  0.00           H
ATOM    589 HH12 ARG X  37      33.578  48.829  52.694  1.00  0.00           H
ATOM    590  NH2 ARG X  37      35.220  50.443  53.058  1.00  0.00           N
ATOM    591 HH21 ARG X  37      35.931  51.150  53.179  1.00  0.00           H
ATOM    592 HH22 ARG X  37      35.474  49.469  53.132  1.00  0.00           H
ATOM    593  C   ARG X  37      30.085  52.498  46.922  1.00  0.00           C
ATOM    594  O   ARG X  37      29.977  53.598  46.422  1.00  0.00           O
ATOM    595  N   GLU X  38      29.056  51.715  46.956  1.00  0.00           N
ATOM    596  H   GLU X  38      29.067  50.863  47.498  1.00  0.00           H
ATOM    597  CA  GLU X  38      27.653  52.095  46.574  1.00  0.00           C
ATOM    598  HA  GLU X  38      27.638  52.776  45.722  1.00  0.00           H
ATOM    599  CB  GLU X  38      26.767  50.898  46.250  1.00  0.00           C
ATOM    600  HB2 GLU X  38      26.001  51.164  45.521  1.00  0.00           H
ATOM    601  HB3 GLU X  38      27.461  50.220  45.751  1.00  0.00           H
ATOM    602  CG  GLU X  38      25.907  50.161  47.382  1.00  0.00           C
ATOM    603  HG2 GLU X  38      25.109  50.740  47.846  1.00  0.00           H
ATOM    604  HG3 GLU X  38      25.397  49.397  46.796  1.00  0.00           H
ATOM    605  CD  GLU X  38      26.871  49.339  48.384  1.00  0.00           C
ATOM    606  OE1 GLU X  38      28.095  49.314  48.296  1.00  0.00           O
ATOM    607  OE2 GLU X  38      26.304  48.694  49.284  1.00  0.00           O
ATOM    608  C   GLU X  38      26.970  52.809  47.713  1.00  0.00           C
ATOM    609  O   GLU X  38      27.231  52.489  48.898  1.00  0.00           O
ATOM    610  N   GLN X  39      25.960  53.606  47.407  1.00  0.00           N
ATOM    611  H   GLN X  39      25.967  54.050  46.500  1.00  0.00           H
ATOM    612  CA  GLN X  39      25.018  54.145  48.369  1.00  0.00           C
ATOM    613  HA  GLN X  39      25.271  53.899  49.400  1.00  0.00           H
ATOM    614  CB  GLN X  39      25.109  55.717  48.206  1.00  0.00           C
ATOM    615  HB2 GLN X  39      24.896  56.053  47.191  1.00  0.00           H
ATOM    616  HB3 GLN X  39      24.311  56.149  48.810  1.00  0.00           H
ATOM    617  CG  GLN X  39      26.444  56.404  48.733  1.00  0.00           C
ATOM    618  HG2 GLN X  39      26.258  57.465  48.568  1.00  0.00           H
ATOM    619  HG3 GLN X  39      26.573  56.440  49.814  1.00  0.00           H
ATOM    620  CD  GLN X  39      27.724  56.106  47.958  1.00  0.00           C
ATOM    621  OE1 GLN X  39      27.651  56.378  46.761  1.00  0.00           O
ATOM    622  NE2 GLN X  39      28.686  55.465  48.583  1.00  0.00           N
ATOM    623 HE21 GLN X  39      29.523  55.169  48.100  1.00  0.00           H
ATOM    624 HE22 GLN X  39      28.717  55.367  49.588  1.00  0.00           H
ATOM    625  C   GLN X  39      23.597  53.633  48.114  1.00  0.00           C
ATOM    626  O   GLN X  39      22.718  53.849  48.971  1.00  0.00           O
ATOM    627  N   SER X  40      23.341  53.079  46.973  1.00  0.00           N
ATOM    628  H   SER X  40      24.109  52.915  46.338  1.00  0.00           H
ATOM    629  CA  SER X  40      22.182  52.316  46.627  1.00  0.00           C
ATOM    630  HA  SER X  40      21.945  51.507  47.318  1.00  0.00           H
ATOM    631  CB  SER X  40      21.054  53.315  46.472  1.00  0.00           C
ATOM    632  HB2 SER X  40      20.836  53.679  47.476  1.00  0.00           H
ATOM    633  HB3 SER X  40      21.392  54.183  45.907  1.00  0.00           H
ATOM    634  OG  SER X  40      19.974  52.766  45.852  1.00  0.00           O
ATOM    635  HG  SER X  40      19.905  53.081  44.949  1.00  0.00           H
ATOM    636  C   SER X  40      22.397  51.468  45.317  1.00  0.00           C
ATOM    637  O   SER X  40      23.382  51.738  44.690  1.00  0.00           O
ATOM    638  N   PRO X  41      21.622  50.430  44.902  1.00  0.00           N
ATOM    639  CD  PRO X  41      20.435  49.860  45.508  1.00  0.00           C
ATOM    640  HD2 PRO X  41      19.636  50.536  45.202  1.00  0.00           H
ATOM    641  HD3 PRO X  41      20.525  49.864  46.595  1.00  0.00           H
ATOM    642  CG  PRO X  41      20.164  48.556  44.873  1.00  0.00           C
ATOM    643  HG2 PRO X  41      19.093  48.351  44.862  1.00  0.00           H
ATOM    644  HG3 PRO X  41      20.642  47.804  45.499  1.00  0.00           H
ATOM    645  CB  PRO X  41      20.698  48.651  43.486  1.00  0.00           C
ATOM    646  HB2 PRO X  41      20.012  49.026  42.726  1.00  0.00           H
ATOM    647  HB3 PRO X  41      21.192  47.746  43.133  1.00  0.00           H
ATOM    648  CA  PRO X  41      21.821  49.735  43.637  1.00  0.00           C
ATOM    649  HA  PRO X  41      22.740  49.161  43.749  1.00  0.00           H
ATOM    650  C   PRO X  41      21.894  50.703  42.410  1.00  0.00           C
ATOM    651  O   PRO X  41      21.047  51.601  42.268  1.00  0.00           O
ATOM    652  N   ALA X  42      22.916  50.488  41.606  1.00  0.00           N
ATOM    653  H   ALA X  42      23.409  49.627  41.796  1.00  0.00           H
ATOM    654  CA  ALA X  42      23.300  51.369  40.485  1.00  0.00           C
ATOM    655  HA  ALA X  42      24.287  51.103  40.105  1.00  0.00           H
ATOM    656  CB  ALA X  42      22.348  51.098  39.291  1.00  0.00           C
ATOM    657  HB1 ALA X  42      21.418  51.636  39.470  1.00  0.00           H
ATOM    658  HB2 ALA X  42      22.871  51.654  38.513  1.00  0.00           H
ATOM    659  HB3 ALA X  42      22.165  50.072  38.971  1.00  0.00           H
ATOM    660  C   ALA X  42      23.511  52.906  40.853  1.00  0.00           C
ATOM    661  O   ALA X  42      23.288  53.843  40.124  1.00  0.00           O
ATOM    662  N   HIE X  43      24.009  53.184  42.070  1.00  0.00           N
ATOM    663  H   HIE X  43      24.180  52.417  42.703  1.00  0.00           H
ATOM    664  CA  HIE X  43      24.254  54.570  42.520  1.00  0.00           C
ATOM    665  HA  HIE X  43      24.482  55.306  41.749  1.00  0.00           H
ATOM    666  CB  HIE X  43      22.965  55.218  43.328  1.00  0.00           C
ATOM    667  HB2 HIE X  43      22.125  55.242  42.634  1.00  0.00           H
ATOM    668  HB3 HIE X  43      22.702  54.554  44.152  1.00  0.00           H
ATOM    669  CG  HIE X  43      23.179  56.576  44.016  1.00  0.00           C
ATOM    670  ND1 HIE X  43      23.508  57.738  43.385  1.00  0.00           N
ATOM    671  CE1 HIE X  43      23.355  58.752  44.239  1.00  0.00           C
ATOM    672  HE1 HIE X  43      23.648  59.773  44.049  1.00  0.00           H
ATOM    673  NE2 HIE X  43      22.921  58.251  45.460  1.00  0.00           N
ATOM    674  HE2 HIE X  43      22.775  58.806  46.292  1.00  0.00           H
ATOM    675  CD2 HIE X  43      22.732  56.899  45.319  1.00  0.00           C
ATOM    676  HD2 HIE X  43      22.166  56.249  45.970  1.00  0.00           H
ATOM    677  C   HIE X  43      25.472  54.606  43.460  1.00  0.00           C
ATOM    678  O   HIE X  43      25.385  54.021  44.491  1.00  0.00           O
ATOM    679  N   TRP X  44      26.613  55.232  43.145  1.00  0.00           N
ATOM    680  H   TRP X  44      26.624  55.754  42.280  1.00  0.00           H
ATOM    681  CA  TRP X  44      27.935  54.911  43.742  1.00  0.00           C
ATOM    682  HA  TRP X  44      27.786  54.455  44.721  1.00  0.00           H
ATOM    683  CB  TRP X  44      28.623  53.959  42.848  1.00  0.00           C
ATOM    684  HB2 TRP X  44      28.472  54.227  41.802  1.00  0.00           H
ATOM    685  HB3 TRP X  44      29.692  53.959  43.064  1.00  0.00           H
ATOM    686  CG  TRP X  44      28.118  52.531  42.796  1.00  0.00           C
ATOM    687  CD1 TRP X  44      27.049  52.096  42.121  1.00  0.00           C
ATOM    688  HD1 TRP X  44      26.332  52.719  41.607  1.00  0.00           H
ATOM    689  NE1 TRP X  44      27.008  50.790  42.264  1.00  0.00           N
ATOM    690  HE1 TRP X  44      26.260  50.218  41.901  1.00  0.00           H
ATOM    691  CE2 TRP X  44      28.012  50.272  42.961  1.00  0.00           C
ATOM    692  CZ2 TRP X  44      28.443  48.931  43.404  1.00  0.00           C
ATOM    693  HZ2 TRP X  44      27.796  48.115  43.118  1.00  0.00           H
ATOM    694  CH2 TRP X  44      29.488  48.805  44.281  1.00  0.00           C
ATOM    695  HH2 TRP X  44      29.741  47.851  44.722  1.00  0.00           H
ATOM    696  CZ3 TRP X  44      30.328  49.952  44.588  1.00  0.00           C
ATOM    697  HZ3 TRP X  44      31.253  49.749  45.105  1.00  0.00           H
ATOM    698  CE3 TRP X  44      30.015  51.237  44.018  1.00  0.00           C
ATOM    699  HE3 TRP X  44      30.757  51.991  44.238  1.00  0.00           H
ATOM    700  CD2 TRP X  44      28.782  51.387  43.361  1.00  0.00           C
ATOM    701  C   TRP X  44      28.807  56.107  43.897  1.00  0.00           C
ATOM    702  O   TRP X  44      28.730  57.051  43.028  1.00  0.00           O
ATOM    703  N   SER X  45      29.704  56.010  44.856  1.00  0.00           N
ATOM    704  H   SER X  45      29.807  55.117  45.318  1.00  0.00           H
ATOM    705  CA  SER X  45      30.690  57.162  45.061  1.00  0.00           C
ATOM    706  HA  SER X  45      30.756  57.660  44.094  1.00  0.00           H
ATOM    707  CB  SER X  45      30.156  58.143  46.016  1.00  0.00           C
ATOM    708  HB2 SER X  45      29.260  58.637  45.643  1.00  0.00           H
ATOM    709  HB3 SER X  45      29.914  57.614  46.937  1.00  0.00           H
ATOM    710  OG  SER X  45      31.078  59.136  46.323  1.00  0.00           O
ATOM    711  HG  SER X  45      31.065  59.777  45.608  1.00  0.00           H
ATOM    712  C   SER X  45      32.018  56.544  45.387  1.00  0.00           C
ATOM    713  O   SER X  45      32.152  55.642  46.280  1.00  0.00           O
ATOM    714  N   GLY X  46      33.089  57.099  44.859  1.00  0.00           N
ATOM    715  H   GLY X  46      32.939  57.861  44.215  1.00  0.00           H
ATOM    716  CA  GLY X  46      34.524  56.884  45.072  1.00  0.00           C
ATOM    717  HA2 GLY X  46      34.780  56.714  46.118  1.00  0.00           H
ATOM    718  HA3 GLY X  46      34.905  56.057  44.474  1.00  0.00           H
ATOM    719  C   GLY X  46      35.378  58.124  44.772  1.00  0.00           C
ATOM    720  O   GLY X  46      34.888  59.108  44.304  1.00  0.00           O
ATOM    721  N   VAL X  47      36.723  57.920  44.788  1.00  0.00           N
ATOM    722  H   VAL X  47      37.110  57.109  45.249  1.00  0.00           H
ATOM    723  CA  VAL X  47      37.710  58.805  44.105  1.00  0.00           C
ATOM    724  HA  VAL X  47      37.233  59.785  44.111  1.00  0.00           H
ATOM    725  CB  VAL X  47      38.989  58.850  44.864  1.00  0.00           C
ATOM    726  HB  VAL X  47      39.297  57.810  44.977  1.00  0.00           H
ATOM    727  CG1 VAL X  47      39.986  59.857  44.185  1.00  0.00           C
ATOM    728 HG11 VAL X  47      40.170  59.668  43.127  1.00  0.00           H
ATOM    729 HG12 VAL X  47      39.603  60.864  44.355  1.00  0.00           H
ATOM    730 HG13 VAL X  47      40.912  59.753  44.751  1.00  0.00           H
ATOM    731  CG2 VAL X  47      38.777  59.235  46.314  1.00  0.00           C
ATOM    732 HG21 VAL X  47      38.522  58.383  46.944  1.00  0.00           H
ATOM    733 HG22 VAL X  47      39.649  59.686  46.789  1.00  0.00           H
ATOM    734 HG23 VAL X  47      37.974  59.966  46.409  1.00  0.00           H
ATOM    735  C   VAL X  47      37.909  58.345  42.638  1.00  0.00           C
ATOM    736  O   VAL X  47      37.995  57.159  42.368  1.00  0.00           O
ATOM    737  N   LEU X  48      38.069  59.302  41.675  1.00  0.00           N
ATOM    738  H   LEU X  48      37.931  60.282  41.879  1.00  0.00           H
ATOM    739  CA  LEU X  48      38.463  59.129  40.312  1.00  0.00           C
ATOM    740  HA  LEU X  48      39.221  58.376  40.095  1.00  0.00           H
ATOM    741  CB  LEU X  48      37.218  58.773  39.465  1.00  0.00           C
ATOM    742  HB2 LEU X  48      36.948  57.719  39.533  1.00  0.00           H
ATOM    743  HB3 LEU X  48      36.313  59.175  39.920  1.00  0.00           H
ATOM    744  CG  LEU X  48      37.115  59.139  37.994  1.00  0.00           C
ATOM    745  HG  LEU X  48      37.380  60.173  37.775  1.00  0.00           H
ATOM    746  CD1 LEU X  48      38.163  58.310  37.104  1.00  0.00           C
ATOM    747 HD11 LEU X  48      38.191  58.642  36.066  1.00  0.00           H
ATOM    748 HD12 LEU X  48      39.137  58.362  37.590  1.00  0.00           H
ATOM    749 HD13 LEU X  48      37.773  57.292  37.070  1.00  0.00           H
ATOM    750  CD2 LEU X  48      35.675  58.891  37.454  1.00  0.00           C
ATOM    751 HD21 LEU X  48      34.991  59.504  38.040  1.00  0.00           H
ATOM    752 HD22 LEU X  48      35.607  59.178  36.404  1.00  0.00           H
ATOM    753 HD23 LEU X  48      35.419  57.833  37.500  1.00  0.00           H
ATOM    754  C   LEU X  48      39.175  60.392  39.846  1.00  0.00           C
ATOM    755  O   LEU X  48      38.644  61.448  40.111  1.00  0.00           O
ATOM    756  N   ALA X  49      40.401  60.248  39.306  1.00  0.00           N
ATOM    757  H   ALA X  49      40.785  59.315  39.286  1.00  0.00           H
ATOM    758  CA  ALA X  49      41.240  61.278  38.801  1.00  0.00           C
ATOM    759  HA  ALA X  49      42.181  60.890  38.409  1.00  0.00           H
ATOM    760  CB  ALA X  49      40.539  61.904  37.643  1.00  0.00           C
ATOM    761  HB1 ALA X  49      39.504  62.121  37.909  1.00  0.00           H
ATOM    762  HB2 ALA X  49      41.039  62.779  37.226  1.00  0.00           H
ATOM    763  HB3 ALA X  49      40.507  61.115  36.892  1.00  0.00           H
ATOM    764  C   ALA X  49      41.590  62.332  39.923  1.00  0.00           C
ATOM    765  O   ALA X  49      41.839  63.464  39.565  1.00  0.00           O
ATOM    766  N   ASP X  50      41.629  61.928  41.208  1.00  0.00           N
ATOM    767  H   ASP X  50      41.762  60.931  41.292  1.00  0.00           H
ATOM    768  CA  ASP X  50      41.710  62.709  42.442  1.00  0.00           C
ATOM    769  HA  ASP X  50      41.546  61.955  43.212  1.00  0.00           H
ATOM    770  CB  ASP X  50      43.156  63.129  42.772  1.00  0.00           C
ATOM    771  HB2 ASP X  50      43.555  63.679  41.921  1.00  0.00           H
ATOM    772  HB3 ASP X  50      43.135  63.796  43.633  1.00  0.00           H
ATOM    773  CG  ASP X  50      44.144  61.988  43.103  1.00  0.00           C
ATOM    774  OD1 ASP X  50      45.240  62.263  43.522  1.00  0.00           O
ATOM    775  OD2 ASP X  50      43.872  60.740  42.921  1.00  0.00           O
ATOM    776  C   ASP X  50      40.646  63.834  42.628  1.00  0.00           C
ATOM    777  O   ASP X  50      40.902  64.850  43.275  1.00  0.00           O
ATOM    778  N   GLN X  51      39.476  63.630  42.054  1.00  0.00           N
ATOM    779  H   GLN X  51      39.480  62.969  41.291  1.00  0.00           H
ATOM    780  CA  GLN X  51      38.264  64.330  42.244  1.00  0.00           C
ATOM    781  HA  GLN X  51      38.400  65.164  42.934  1.00  0.00           H
ATOM    782  CB  GLN X  51      37.558  64.786  40.896  1.00  0.00           C
ATOM    783  HB2 GLN X  51      37.340  63.899  40.302  1.00  0.00           H
ATOM    784  HB3 GLN X  51      36.699  65.338  41.279  1.00  0.00           H
ATOM    785  CG  GLN X  51      38.459  65.804  40.225  1.00  0.00           C
ATOM    786  HG2 GLN X  51      39.437  65.325  40.190  1.00  0.00           H
ATOM    787  HG3 GLN X  51      38.130  66.222  39.273  1.00  0.00           H
ATOM    788  CD  GLN X  51      38.734  67.124  41.022  1.00  0.00           C
ATOM    789  OE1 GLN X  51      38.035  67.568  41.931  1.00  0.00           O
ATOM    790  NE2 GLN X  51      39.846  67.706  40.687  1.00  0.00           N
ATOM    791 HE21 GLN X  51      39.936  68.660  41.005  1.00  0.00           H
ATOM    792 HE22 GLN X  51      40.444  67.348  39.957  1.00  0.00           H
ATOM    793  C   GLN X  51      37.399  63.233  43.009  1.00  0.00           C
ATOM    794  O   GLN X  51      37.585  62.028  42.872  1.00  0.00           O
ATOM    795  N   VAL X  52      36.276  63.640  43.651  1.00  0.00           N
ATOM    796  H   VAL X  52      36.142  64.636  43.758  1.00  0.00           H
ATOM    797  CA  VAL X  52      35.339  62.704  44.315  1.00  0.00           C
ATOM    798  HA  VAL X  52      35.676  61.668  44.369  1.00  0.00           H
ATOM    799  CB  VAL X  52      35.236  62.947  45.845  1.00  0.00           C
ATOM    800  HB  VAL X  52      34.822  63.934  46.044  1.00  0.00           H
ATOM    801  CG1 VAL X  52      34.240  62.045  46.565  1.00  0.00           C
ATOM    802 HG11 VAL X  52      33.198  62.136  46.261  1.00  0.00           H
ATOM    803 HG12 VAL X  52      34.525  61.019  46.332  1.00  0.00           H
ATOM    804 HG13 VAL X  52      34.279  62.252  47.634  1.00  0.00           H
ATOM    805  CG2 VAL X  52      36.649  62.911  46.446  1.00  0.00           C
ATOM    806 HG21 VAL X  52      36.735  62.645  47.499  1.00  0.00           H
ATOM    807 HG22 VAL X  52      37.302  62.281  45.842  1.00  0.00           H
ATOM    808 HG23 VAL X  52      37.094  63.890  46.271  1.00  0.00           H
ATOM    809  C   VAL X  52      33.969  62.784  43.630  1.00  0.00           C
ATOM    810  O   VAL X  52      33.305  63.862  43.574  1.00  0.00           O
ATOM    811  N   TRP X  53      33.484  61.679  43.259  1.00  0.00           N
ATOM    812  H   TRP X  53      34.119  60.901  43.366  1.00  0.00           H
ATOM    813  CA  TRP X  53      32.400  61.424  42.316  1.00  0.00           C
ATOM    814  HA  TRP X  53      32.163  62.425  41.957  1.00  0.00           H
ATOM    815  CB  TRP X  53      32.824  60.480  41.226  1.00  0.00           C
ATOM    816  HB2 TRP X  53      33.277  59.612  41.704  1.00  0.00           H
ATOM    817  HB3 TRP X  53      31.964  60.155  40.640  1.00  0.00           H
ATOM    818  CG  TRP X  53      33.808  61.110  40.291  1.00  0.00           C
ATOM    819  CD1 TRP X  53      35.138  61.319  40.532  1.00  0.00           C
ATOM    820  HD1 TRP X  53      35.652  61.089  41.454  1.00  0.00           H
ATOM    821  NE1 TRP X  53      35.691  61.820  39.387  1.00  0.00           N
ATOM    822  HE1 TRP X  53      36.676  61.989  39.249  1.00  0.00           H
ATOM    823  CE2 TRP X  53      34.718  62.204  38.471  1.00  0.00           C
ATOM    824  CZ2 TRP X  53      34.743  62.976  37.270  1.00  0.00           C
ATOM    825  HZ2 TRP X  53      35.707  63.322  36.927  1.00  0.00           H
ATOM    826  CH2 TRP X  53      33.545  63.211  36.514  1.00  0.00           C
ATOM    827  HH2 TRP X  53      33.463  63.731  35.571  1.00  0.00           H
ATOM    828  CZ3 TRP X  53      32.353  62.672  37.031  1.00  0.00           C
ATOM    829  HZ3 TRP X  53      31.453  62.899  36.480  1.00  0.00           H
ATOM    830  CE3 TRP X  53      32.309  62.067  38.259  1.00  0.00           C
ATOM    831  HE3 TRP X  53      31.363  61.729  38.656  1.00  0.00           H
ATOM    832  CD2 TRP X  53      33.460  61.725  38.994  1.00  0.00           C
ATOM    833  C   TRP X  53      31.126  60.868  42.922  1.00  0.00           C
ATOM    834  O   TRP X  53      31.160  60.116  43.837  1.00  0.00           O
ATOM    835  N   THR X  54      29.954  61.184  42.345  1.00  0.00           N
ATOM    836  H   THR X  54      29.984  61.757  41.514  1.00  0.00           H
ATOM    837  CA  THR X  54      28.784  60.387  42.459  1.00  0.00           C
ATOM    838  HA  THR X  54      29.027  59.457  42.971  1.00  0.00           H
ATOM    839  CB  THR X  54      27.704  61.113  43.286  1.00  0.00           C
ATOM    840  HB  THR X  54      27.829  62.193  43.212  1.00  0.00           H
ATOM    841  CG2 THR X  54      26.191  60.785  43.060  1.00  0.00           C
ATOM    842 HG21 THR X  54      26.055  59.703  43.052  1.00  0.00           H
ATOM    843 HG22 THR X  54      25.527  61.284  43.766  1.00  0.00           H
ATOM    844 HG23 THR X  54      25.943  61.199  42.083  1.00  0.00           H
ATOM    845  OG1 THR X  54      27.893  60.738  44.642  1.00  0.00           O
ATOM    846  HG1 THR X  54      27.575  59.844  44.789  1.00  0.00           H
ATOM    847  C   THR X  54      28.342  59.985  41.033  1.00  0.00           C
ATOM    848  O   THR X  54      28.360  60.802  40.107  1.00  0.00           O
ATOM    849  N   LEU X  55      27.965  58.687  40.847  1.00  0.00           N
ATOM    850  H   LEU X  55      28.012  58.071  41.646  1.00  0.00           H
ATOM    851  CA  LEU X  55      27.498  58.094  39.576  1.00  0.00           C
ATOM    852  HA  LEU X  55      27.294  58.936  38.913  1.00  0.00           H
ATOM    853  CB  LEU X  55      28.591  57.201  38.884  1.00  0.00           C
ATOM    854  HB2 LEU X  55      28.807  56.306  39.467  1.00  0.00           H
ATOM    855  HB3 LEU X  55      28.214  56.840  37.928  1.00  0.00           H
ATOM    856  CG  LEU X  55      29.986  57.730  38.716  1.00  0.00           C
ATOM    857  HG  LEU X  55      30.318  58.168  39.657  1.00  0.00           H
ATOM    858  CD1 LEU X  55      30.850  56.616  38.164  1.00  0.00           C
ATOM    859 HD11 LEU X  55      31.794  57.050  37.834  1.00  0.00           H
ATOM    860 HD12 LEU X  55      31.053  55.962  39.012  1.00  0.00           H
ATOM    861 HD13 LEU X  55      30.289  56.198  37.329  1.00  0.00           H
ATOM    862  CD2 LEU X  55      29.920  58.957  37.796  1.00  0.00           C
ATOM    863 HD21 LEU X  55      30.860  59.506  37.746  1.00  0.00           H
ATOM    864 HD22 LEU X  55      29.628  58.458  36.871  1.00  0.00           H
ATOM    865 HD23 LEU X  55      29.099  59.615  38.081  1.00  0.00           H
ATOM    866  C   LEU X  55      26.194  57.285  39.682  1.00  0.00           C
ATOM    867  O   LEU X  55      26.115  56.482  40.616  1.00  0.00           O
ATOM    868  N   THR X  56      25.356  57.436  38.756  1.00  0.00           N
ATOM    869  H   THR X  56      25.462  58.144  38.044  1.00  0.00           H
ATOM    870  CA  THR X  56      24.115  56.578  38.745  1.00  0.00           C
ATOM    871  HA  THR X  56      24.410  55.544  38.923  1.00  0.00           H
ATOM    872  CB  THR X  56      23.212  57.076  39.889  1.00  0.00           C
ATOM    873  HB  THR X  56      23.782  57.240  40.803  1.00  0.00           H
ATOM    874  CG2 THR X  56      22.525  58.481  39.750  1.00  0.00           C
ATOM    875 HG21 THR X  56      21.693  58.501  39.046  1.00  0.00           H
ATOM    876 HG22 THR X  56      22.047  58.666  40.712  1.00  0.00           H
ATOM    877 HG23 THR X  56      23.294  59.235  39.584  1.00  0.00           H
ATOM    878  OG1 THR X  56      22.190  56.182  40.072  1.00  0.00           O
ATOM    879  HG1 THR X  56      22.578  55.323  40.254  1.00  0.00           H
ATOM    880  C   THR X  56      23.409  56.601  37.364  1.00  0.00           C
ATOM    881  O   THR X  56      23.848  57.367  36.508  1.00  0.00           O
ATOM    882  N   GLN X  57      22.408  55.776  37.149  1.00  0.00           N
ATOM    883  H   GLN X  57      22.002  55.252  37.911  1.00  0.00           H
ATOM    884  CA  GLN X  57      21.864  55.555  35.764  1.00  0.00           C
ATOM    885  HA  GLN X  57      22.126  56.425  35.160  1.00  0.00           H
ATOM    886  CB  GLN X  57      22.688  54.401  35.157  1.00  0.00           C
ATOM    887  HB2 GLN X  57      22.544  54.262  34.086  1.00  0.00           H
ATOM    888  HB3 GLN X  57      23.730  54.689  35.291  1.00  0.00           H
ATOM    889  CG  GLN X  57      22.594  53.031  35.931  1.00  0.00           C
ATOM    890  HG2 GLN X  57      22.846  53.099  36.989  1.00  0.00           H
ATOM    891  HG3 GLN X  57      21.559  52.730  35.770  1.00  0.00           H
ATOM    892  CD  GLN X  57      23.463  51.897  35.381  1.00  0.00           C
ATOM    893  OE1 GLN X  57      24.200  51.248  36.096  1.00  0.00           O
ATOM    894  NE2 GLN X  57      23.355  51.545  34.100  1.00  0.00           N
ATOM    895 HE21 GLN X  57      24.131  51.041  33.692  1.00  0.00           H
ATOM    896 HE22 GLN X  57      22.806  52.029  33.404  1.00  0.00           H
ATOM    897  C   GLN X  57      20.276  55.229  35.714  1.00  0.00           C
ATOM    898  O   GLN X  57      19.695  54.593  36.519  1.00  0.00           O
ATOM    899  N   THR X  58      19.638  55.773  34.578  1.00  0.00           N
ATOM    900  H   THR X  58      20.244  56.349  34.010  1.00  0.00           H
ATOM    901  CA  THR X  58      18.351  55.281  34.089  1.00  0.00           C
ATOM    902  HA  THR X  58      17.993  54.603  34.864  1.00  0.00           H
ATOM    903  CB  THR X  58      17.409  56.419  33.919  1.00  0.00           C
ATOM    904  HB  THR X  58      16.525  55.946  33.491  1.00  0.00           H
ATOM    905  CG2 THR X  58      16.939  57.083  35.162  1.00  0.00           C
ATOM    906 HG21 THR X  58      16.173  57.812  34.896  1.00  0.00           H
ATOM    907 HG22 THR X  58      16.574  56.335  35.864  1.00  0.00           H
ATOM    908 HG23 THR X  58      17.708  57.703  35.621  1.00  0.00           H
ATOM    909  OG1 THR X  58      17.815  57.441  32.991  1.00  0.00           O
ATOM    910  HG1 THR X  58      17.759  57.240  32.054  1.00  0.00           H
ATOM    911  C   THR X  58      18.543  54.497  32.882  1.00  0.00           C
ATOM    912  O   THR X  58      19.707  54.350  32.435  1.00  0.00           O
ATOM    913  N   GLU X  59      17.495  53.824  32.304  1.00  0.00           N
ATOM    914  H   GLU X  59      16.634  53.804  32.832  1.00  0.00           H
ATOM    915  CA  GLU X  59      17.658  52.798  31.260  1.00  0.00           C
ATOM    916  HA  GLU X  59      17.998  51.887  31.752  1.00  0.00           H
ATOM    917  CB  GLU X  59      16.259  52.442  30.753  1.00  0.00           C
ATOM    918  HB2 GLU X  59      15.545  52.515  31.573  1.00  0.00           H
ATOM    919  HB3 GLU X  59      16.045  53.122  29.929  1.00  0.00           H
ATOM    920  CG  GLU X  59      16.273  50.939  30.323  1.00  0.00           C
ATOM    921  HG2 GLU X  59      15.429  50.803  29.647  1.00  0.00           H
ATOM    922  HG3 GLU X  59      17.162  50.765  29.716  1.00  0.00           H
ATOM    923  CD  GLU X  59      16.041  49.971  31.452  1.00  0.00           C
ATOM    924  OE1 GLU X  59      16.091  48.725  31.277  1.00  0.00           O
ATOM    925  OE2 GLU X  59      15.859  50.391  32.619  1.00  0.00           O
ATOM    926  C   GLU X  59      18.575  53.182  30.014  1.00  0.00           C
ATOM    927  O   GLU X  59      19.064  52.237  29.348  1.00  0.00           O
ATOM    928  N   GLU X  60      18.805  54.460  29.708  1.00  0.00           N
ATOM    929  H   GLU X  60      18.517  55.203  30.329  1.00  0.00           H
ATOM    930  CA  GLU X  60      19.496  54.952  28.545  1.00  0.00           C
ATOM    931  HA  GLU X  60      20.198  54.234  28.123  1.00  0.00           H
ATOM    932  CB  GLU X  60      18.607  55.214  27.396  1.00  0.00           C
ATOM    933  HB2 GLU X  60      18.001  56.086  27.639  1.00  0.00           H
ATOM    934  HB3 GLU X  60      19.299  55.421  26.580  1.00  0.00           H
ATOM    935  CG  GLU X  60      17.710  54.116  26.776  1.00  0.00           C
ATOM    936  HG2 GLU X  60      18.273  53.192  26.646  1.00  0.00           H
ATOM    937  HG3 GLU X  60      16.913  53.845  27.468  1.00  0.00           H
ATOM    938  CD  GLU X  60      17.057  54.615  25.559  1.00  0.00           C
ATOM    939  OE1 GLU X  60      16.998  53.926  24.499  1.00  0.00           O
ATOM    940  OE2 GLU X  60      16.516  55.739  25.592  1.00  0.00           O
ATOM    941  C   GLU X  60      20.391  56.237  28.902  1.00  0.00           C
ATOM    942  O   GLU X  60      21.052  56.669  27.977  1.00  0.00           O
ATOM    943  N   GLN X  61      20.404  56.818  30.132  1.00  0.00           N
ATOM    944  H   GLN X  61      19.845  56.599  30.943  1.00  0.00           H
ATOM    945  CA  GLN X  61      21.506  57.681  30.536  1.00  0.00           C
ATOM    946  HA  GLN X  61      22.287  57.579  29.783  1.00  0.00           H
ATOM    947  CB  GLN X  61      21.273  59.210  30.585  1.00  0.00           C
ATOM    948  HB2 GLN X  61      20.577  59.388  31.405  1.00  0.00           H
ATOM    949  HB3 GLN X  61      22.193  59.690  30.921  1.00  0.00           H
ATOM    950  CG  GLN X  61      20.834  59.825  29.279  1.00  0.00           C
ATOM    951  HG2 GLN X  61      21.554  60.514  28.839  1.00  0.00           H
ATOM    952  HG3 GLN X  61      20.692  59.089  28.487  1.00  0.00           H
ATOM    953  CD  GLN X  61      19.532  60.680  29.328  1.00  0.00           C
ATOM    954  OE1 GLN X  61      19.113  61.175  30.476  1.00  0.00           O
ATOM    955  NE2 GLN X  61      18.886  60.972  28.303  1.00  0.00           N
ATOM    956 HE21 GLN X  61      18.137  61.648  28.351  1.00  0.00           H
ATOM    957 HE22 GLN X  61      19.273  60.555  27.469  1.00  0.00           H
ATOM    958  C   GLN X  61      22.133  57.297  31.904  1.00  0.00           C
ATOM    959  O   GLN X  61      21.377  57.030  32.860  1.00  0.00           O
ATOM    960  N   LEU X  62      23.477  57.446  31.901  1.00  0.00           N
ATOM    961  H   LEU X  62      23.946  57.759  31.063  1.00  0.00           H
ATOM    962  CA  LEU X  62      24.303  57.528  33.073  1.00  0.00           C
ATOM    963  HA  LEU X  62      23.935  56.782  33.777  1.00  0.00           H
ATOM    964  CB  LEU X  62      25.717  57.124  32.618  1.00  0.00           C
ATOM    965  HB2 LEU X  62      25.730  56.077  32.318  1.00  0.00           H
ATOM    966  HB3 LEU X  62      25.972  57.759  31.770  1.00  0.00           H
ATOM    967  CG  LEU X  62      26.908  57.330  33.595  1.00  0.00           C
ATOM    968  HG  LEU X  62      26.991  58.389  33.838  1.00  0.00           H
ATOM    969  CD1 LEU X  62      26.591  56.550  34.935  1.00  0.00           C
ATOM    970 HD11 LEU X  62      26.041  57.219  35.597  1.00  0.00           H
ATOM    971 HD12 LEU X  62      26.076  55.612  34.730  1.00  0.00           H
ATOM    972 HD13 LEU X  62      27.423  56.245  35.571  1.00  0.00           H
ATOM    973  CD2 LEU X  62      28.250  56.864  33.052  1.00  0.00           C
ATOM    974 HD21 LEU X  62      28.412  57.432  32.135  1.00  0.00           H
ATOM    975 HD22 LEU X  62      29.025  57.011  33.802  1.00  0.00           H
ATOM    976 HD23 LEU X  62      28.115  55.814  32.790  1.00  0.00           H
ATOM    977  C   LEU X  62      24.333  59.019  33.544  1.00  0.00           C
ATOM    978  O   LEU X  62      24.359  59.947  32.696  1.00  0.00           O
ATOM    979  N   HIE X  63      24.351  59.354  34.807  1.00  0.00           N
ATOM    980  H   HIE X  63      24.152  58.584  35.429  1.00  0.00           H
ATOM    981  CA  HIE X  63      24.225  60.649  35.453  1.00  0.00           C
ATOM    982  HA  HIE X  63      24.340  61.358  34.632  1.00  0.00           H
ATOM    983  CB  HIE X  63      22.920  60.878  36.262  1.00  0.00           C
ATOM    984  HB2 HIE X  63      22.957  60.145  37.068  1.00  0.00           H
ATOM    985  HB3 HIE X  63      23.019  61.911  36.599  1.00  0.00           H
ATOM    986  CG  HIE X  63      21.651  60.601  35.444  1.00  0.00           C
ATOM    987  ND1 HIE X  63      21.175  61.488  34.461  1.00  0.00           N
ATOM    988  CE1 HIE X  63      20.169  60.839  33.833  1.00  0.00           C
ATOM    989  HE1 HIE X  63      19.535  61.295  33.086  1.00  0.00           H
ATOM    990  NE2 HIE X  63      19.920  59.678  34.325  1.00  0.00           N
ATOM    991  HE2 HIE X  63      19.193  59.102  33.925  1.00  0.00           H
ATOM    992  CD2 HIE X  63      20.863  59.444  35.321  1.00  0.00           C
ATOM    993  HD2 HIE X  63      21.115  58.568  35.901  1.00  0.00           H
ATOM    994  C   HIE X  63      25.432  60.780  36.378  1.00  0.00           C
ATOM    995  O   HIE X  63      25.768  59.836  37.134  1.00  0.00           O
ATOM    996  N   CYS X  64      26.036  61.957  36.408  1.00  0.00           N
ATOM    997  H   CYS X  64      25.706  62.697  35.805  1.00  0.00           H
ATOM    998  CA  CYS X  64      27.298  62.276  37.079  1.00  0.00           C
ATOM    999  HA  CYS X  64      27.430  61.692  37.990  1.00  0.00           H
ATOM   1000  CB  CYS X  64      28.504  61.856  36.207  1.00  0.00           C
ATOM   1001  HB2 CYS X  64      29.364  62.143  36.811  1.00  0.00           H
ATOM   1002  HB3 CYS X  64      28.466  60.798  35.944  1.00  0.00           H
ATOM   1003  SG  CYS X  64      28.534  62.777  34.582  1.00  0.00           S
ATOM   1004  HG  CYS X  64      27.224  62.591  34.396  1.00  0.00           H
ATOM   1005  C   CYS X  64      27.379  63.680  37.752  1.00  0.00           C
ATOM   1006  O   CYS X  64      26.867  64.645  37.209  1.00  0.00           O
ATOM   1007  N   THR X  65      27.830  63.724  38.973  1.00  0.00           N
ATOM   1008  H   THR X  65      28.020  62.811  39.361  1.00  0.00           H
ATOM   1009  CA  THR X  65      28.123  64.899  39.759  1.00  0.00           C
ATOM   1010  HA  THR X  65      28.387  65.718  39.088  1.00  0.00           H
ATOM   1011  CB  THR X  65      26.850  65.394  40.566  1.00  0.00           C
ATOM   1012  HB  THR X  65      26.044  65.419  39.832  1.00  0.00           H
ATOM   1013  CG2 THR X  65      26.563  64.427  41.662  1.00  0.00           C
ATOM   1014 HG21 THR X  65      25.694  64.757  42.230  1.00  0.00           H
ATOM   1015 HG22 THR X  65      26.345  63.411  41.336  1.00  0.00           H
ATOM   1016 HG23 THR X  65      27.488  64.378  42.238  1.00  0.00           H
ATOM   1017  OG1 THR X  65      27.005  66.690  41.108  1.00  0.00           O
ATOM   1018  HG1 THR X  65      27.025  67.334  40.396  1.00  0.00           H
ATOM   1019  C   THR X  65      29.439  64.805  40.543  1.00  0.00           C
ATOM   1020  O   THR X  65      29.976  63.686  40.826  1.00  0.00           O
ATOM   1021  N   VAL X  66      30.124  65.872  40.858  1.00  0.00           N
ATOM   1022  H   VAL X  66      29.823  66.789  40.560  1.00  0.00           H
ATOM   1023  CA  VAL X  66      31.415  65.959  41.587  1.00  0.00           C
ATOM   1024  HA  VAL X  66      31.610  65.024  42.112  1.00  0.00           H
ATOM   1025  CB  VAL X  66      32.469  66.429  40.549  1.00  0.00           C
ATOM   1026  HB  VAL X  66      32.069  67.270  39.984  1.00  0.00           H
ATOM   1027  CG1 VAL X  66      33.852  66.874  41.095  1.00  0.00           C
ATOM   1028 HG11 VAL X  66      34.649  66.962  40.356  1.00  0.00           H
ATOM   1029 HG12 VAL X  66      33.629  67.834  41.560  1.00  0.00           H
ATOM   1030 HG13 VAL X  66      34.192  66.217  41.896  1.00  0.00           H
ATOM   1031  CG2 VAL X  66      32.709  65.194  39.673  1.00  0.00           C
ATOM   1032 HG21 VAL X  66      33.048  64.326  40.239  1.00  0.00           H
ATOM   1033 HG22 VAL X  66      31.861  64.988  39.020  1.00  0.00           H
ATOM   1034 HG23 VAL X  66      33.465  65.412  38.919  1.00  0.00           H
ATOM   1035  C   VAL X  66      31.263  67.107  42.589  1.00  0.00           C
ATOM   1036  O   VAL X  66      30.764  68.186  42.304  1.00  0.00           O
ATOM   1037  N   TYR X  67      31.774  66.814  43.781  1.00  0.00           N
ATOM   1038  H   TYR X  67      31.920  65.826  43.935  1.00  0.00           H
ATOM   1039  CA  TYR X  67      31.703  67.735  44.872  1.00  0.00           C
ATOM   1040  HA  TYR X  67      30.842  68.348  44.606  1.00  0.00           H
ATOM   1041  CB  TYR X  67      31.541  67.008  46.203  1.00  0.00           C
ATOM   1042  HB2 TYR X  67      32.459  66.487  46.480  1.00  0.00           H
ATOM   1043  HB3 TYR X  67      31.411  67.720  47.018  1.00  0.00           H
ATOM   1044  CG  TYR X  67      30.375  66.046  46.204  1.00  0.00           C
ATOM   1045  CD1 TYR X  67      30.680  64.633  46.024  1.00  0.00           C
ATOM   1046  HD1 TYR X  67      31.732  64.412  45.910  1.00  0.00           H
ATOM   1047  CE1 TYR X  67      29.643  63.729  46.102  1.00  0.00           C
ATOM   1048  HE1 TYR X  67      29.681  62.651  46.034  1.00  0.00           H
ATOM   1049  CZ  TYR X  67      28.276  64.180  46.307  1.00  0.00           C
ATOM   1050  OH  TYR X  67      27.252  63.283  46.410  1.00  0.00           O
ATOM   1051  HH  TYR X  67      27.503  62.549  45.844  1.00  0.00           H
ATOM   1052  CE2 TYR X  67      28.049  65.494  46.352  1.00  0.00           C
ATOM   1053  HE2 TYR X  67      27.007  65.758  46.466  1.00  0.00           H
ATOM   1054  CD2 TYR X  67      29.086  66.440  46.543  1.00  0.00           C
ATOM   1055  HD2 TYR X  67      28.849  67.479  46.722  1.00  0.00           H
ATOM   1056  C   TYR X  67      32.937  68.674  44.848  1.00  0.00           C
ATOM   1057  O   TYR X  67      34.034  68.096  44.827  1.00  0.00           O
ATOM   1058  N   ARG X  68      32.757  69.964  44.959  1.00  0.00           N
ATOM   1059  H   ARG X  68      31.796  70.277  44.962  1.00  0.00           H
ATOM   1060  CA  ARG X  68      33.976  70.893  44.946  1.00  0.00           C
ATOM   1061  HA  ARG X  68      34.754  70.495  44.296  1.00  0.00           H
ATOM   1062  CB  ARG X  68      33.394  72.155  44.214  1.00  0.00           C
ATOM   1063  HB2 ARG X  68      32.484  72.378  44.772  1.00  0.00           H
ATOM   1064  HB3 ARG X  68      34.134  72.944  44.348  1.00  0.00           H
ATOM   1065  CG  ARG X  68      33.100  71.943  42.730  1.00  0.00           C
ATOM   1066  HG2 ARG X  68      32.193  71.341  42.657  1.00  0.00           H
ATOM   1067  HG3 ARG X  68      32.845  72.906  42.289  1.00  0.00           H
ATOM   1068  CD  ARG X  68      34.157  71.098  41.913  1.00  0.00           C
ATOM   1069  HD2 ARG X  68      35.156  71.527  41.997  1.00  0.00           H
ATOM   1070  HD3 ARG X  68      34.151  70.095  42.339  1.00  0.00           H
ATOM   1071  NE  ARG X  68      33.600  71.031  40.566  1.00  0.00           N
ATOM   1072  HE  ARG X  68      32.699  71.407  40.306  1.00  0.00           H
ATOM   1073  CZ  ARG X  68      34.209  70.218  39.642  1.00  0.00           C
ATOM   1074  NH1 ARG X  68      33.840  70.193  38.436  1.00  0.00           N
ATOM   1075 HH11 ARG X  68      33.187  70.891  38.108  1.00  0.00           H
ATOM   1076 HH12 ARG X  68      34.400  69.729  37.735  1.00  0.00           H
ATOM   1077  NH2 ARG X  68      35.252  69.481  39.871  1.00  0.00           N
ATOM   1078 HH21 ARG X  68      35.811  69.671  40.691  1.00  0.00           H
ATOM   1079 HH22 ARG X  68      35.697  69.011  39.096  1.00  0.00           H
ATOM   1080  C   ARG X  68      34.666  71.161  46.340  1.00  0.00           C
ATOM   1081  O   ARG X  68      35.500  72.088  46.424  1.00  0.00           O
ATOM   1082  N   GLY X  69      34.468  70.359  47.367  1.00  0.00           N
ATOM   1083  H   GLY X  69      33.814  69.608  47.197  1.00  0.00           H
ATOM   1084  CA  GLY X  69      35.173  70.509  48.614  1.00  0.00           C
ATOM   1085  HA2 GLY X  69      36.184  70.116  48.499  1.00  0.00           H
ATOM   1086  HA3 GLY X  69      35.297  71.562  48.865  1.00  0.00           H
ATOM   1087  C   GLY X  69      34.527  69.879  49.816  1.00  0.00           C
ATOM   1088  O   GLY X  69      33.615  69.140  49.610  1.00  0.00           O
ATOM   1089  N   ASP X  70      34.997  70.165  51.049  1.00  0.00           N
ATOM   1090  H   ASP X  70      35.729  70.856  51.118  1.00  0.00           H
ATOM   1091  CA  ASP X  70      34.309  69.673  52.299  1.00  0.00           C
ATOM   1092  HA  ASP X  70      34.094  68.616  52.138  1.00  0.00           H
ATOM   1093  CB  ASP X  70      35.256  69.900  53.477  1.00  0.00           C
ATOM   1094  HB2 ASP X  70      35.424  70.975  53.531  1.00  0.00           H
ATOM   1095  HB3 ASP X  70      34.791  69.515  54.385  1.00  0.00           H
ATOM   1096  CG  ASP X  70      36.620  69.361  53.380  1.00  0.00           C
ATOM   1097  OD1 ASP X  70      37.457  69.603  54.272  1.00  0.00           O
ATOM   1098  OD2 ASP X  70      36.995  68.708  52.404  1.00  0.00           O
ATOM   1099  C   ASP X  70      33.040  70.422  52.700  1.00  0.00           C
ATOM   1100  O   ASP X  70      32.234  69.944  53.542  1.00  0.00           O
ATOM   1101  N   LYS X  71      32.811  71.625  52.159  1.00  0.00           N
ATOM   1102  H   LYS X  71      33.565  71.928  51.559  1.00  0.00           H
ATOM   1103  CA  LYS X  71      31.556  72.372  52.160  1.00  0.00           C
ATOM   1104  HA  LYS X  71      30.779  71.685  52.494  1.00  0.00           H
ATOM   1105  CB  LYS X  71      31.758  73.505  53.249  1.00  0.00           C
ATOM   1106  HB2 LYS X  71      32.314  73.175  54.127  1.00  0.00           H
ATOM   1107  HB3 LYS X  71      32.343  74.282  52.758  1.00  0.00           H
ATOM   1108  CG  LYS X  71      30.464  74.122  53.762  1.00  0.00           C
ATOM   1109  HG2 LYS X  71      30.836  74.895  54.434  1.00  0.00           H
ATOM   1110  HG3 LYS X  71      29.762  74.487  53.013  1.00  0.00           H
ATOM   1111  CD  LYS X  71      29.857  73.202  54.789  1.00  0.00           C
ATOM   1112  HD2 LYS X  71      29.595  72.226  54.379  1.00  0.00           H
ATOM   1113  HD3 LYS X  71      30.583  72.886  55.538  1.00  0.00           H
ATOM   1114  CE  LYS X  71      28.624  73.762  55.499  1.00  0.00           C
ATOM   1115  HE2 LYS X  71      28.420  73.114  56.352  1.00  0.00           H
ATOM   1116  HE3 LYS X  71      28.817  74.748  55.924  1.00  0.00           H
ATOM   1117  NZ  LYS X  71      27.542  73.858  54.518  1.00  0.00           N
ATOM   1118  HZ1 LYS X  71      27.037  72.986  54.451  1.00  0.00           H
ATOM   1119  HZ2 LYS X  71      26.867  74.475  54.949  1.00  0.00           H
ATOM   1120  HZ3 LYS X  71      27.717  74.195  53.582  1.00  0.00           H
ATOM   1121  C   LYS X  71      31.238  73.004  50.785  1.00  0.00           C
ATOM   1122  O   LYS X  71      30.144  73.404  50.564  1.00  0.00           O
ATOM   1123  N   SER X  72      32.224  73.201  49.877  1.00  0.00           N
ATOM   1124  H   SER X  72      33.201  73.194  50.131  1.00  0.00           H
ATOM   1125  CA  SER X  72      31.926  73.487  48.518  1.00  0.00           C
ATOM   1126  HA  SER X  72      31.230  74.323  48.474  1.00  0.00           H
ATOM   1127  CB  SER X  72      33.131  74.102  47.773  1.00  0.00           C
ATOM   1128  HB2 SER X  72      33.440  75.066  48.178  1.00  0.00           H
ATOM   1129  HB3 SER X  72      33.971  73.410  47.704  1.00  0.00           H
ATOM   1130  OG  SER X  72      32.641  74.368  46.443  1.00  0.00           O
ATOM   1131  HG  SER X  72      33.321  74.843  45.960  1.00  0.00           H
ATOM   1132  C   SER X  72      31.192  72.272  47.768  1.00  0.00           C
ATOM   1133  O   SER X  72      31.616  71.119  47.803  1.00  0.00           O
ATOM   1134  N   GLN X  73      30.020  72.577  47.194  1.00  0.00           N
ATOM   1135  H   GLN X  73      29.986  73.557  46.952  1.00  0.00           H
ATOM   1136  CA  GLN X  73      28.870  71.791  46.931  1.00  0.00           C
ATOM   1137  HA  GLN X  73      28.729  70.988  47.654  1.00  0.00           H
ATOM   1138  CB  GLN X  73      27.622  72.712  46.946  1.00  0.00           C
ATOM   1139  HB2 GLN X  73      27.883  73.477  46.214  1.00  0.00           H
ATOM   1140  HB3 GLN X  73      26.713  72.152  46.727  1.00  0.00           H
ATOM   1141  CG  GLN X  73      27.227  73.405  48.323  1.00  0.00           C
ATOM   1142  HG2 GLN X  73      28.012  74.047  48.721  1.00  0.00           H
ATOM   1143  HG3 GLN X  73      26.457  74.176  48.321  1.00  0.00           H
ATOM   1144  CD  GLN X  73      26.755  72.412  49.396  1.00  0.00           C
ATOM   1145  OE1 GLN X  73      25.958  71.538  49.242  1.00  0.00           O
ATOM   1146  NE2 GLN X  73      27.310  72.462  50.571  1.00  0.00           N
ATOM   1147 HE21 GLN X  73      27.081  71.661  51.142  1.00  0.00           H
ATOM   1148 HE22 GLN X  73      28.088  73.106  50.555  1.00  0.00           H
ATOM   1149  C   GLN X  73      28.932  71.065  45.549  1.00  0.00           C
ATOM   1150  O   GLN X  73      29.888  71.116  44.817  1.00  0.00           O
ATOM   1151  N   ALA X  74      27.933  70.180  45.279  1.00  0.00           N
ATOM   1152  H   ALA X  74      27.227  70.114  45.997  1.00  0.00           H
ATOM   1153  CA  ALA X  74      27.900  69.400  44.096  1.00  0.00           C
ATOM   1154  HA  ALA X  74      28.757  68.733  44.004  1.00  0.00           H
ATOM   1155  CB  ALA X  74      26.682  68.436  44.241  1.00  0.00           C
ATOM   1156  HB1 ALA X  74      26.556  67.782  43.378  1.00  0.00           H
ATOM   1157  HB2 ALA X  74      26.806  67.819  45.130  1.00  0.00           H
ATOM   1158  HB3 ALA X  74      25.784  69.051  44.305  1.00  0.00           H
ATOM   1159  C   ALA X  74      27.790  70.263  42.824  1.00  0.00           C
ATOM   1160  O   ALA X  74      27.074  71.316  42.824  1.00  0.00           O
ATOM   1161  N   SER X  75      28.457  69.796  41.729  1.00  0.00           N
ATOM   1162  H   SER X  75      28.832  68.859  41.749  1.00  0.00           H
ATOM   1163  CA  SER X  75      28.513  70.512  40.406  1.00  0.00           C
ATOM   1164  HA  SER X  75      27.663  71.186  40.299  1.00  0.00           H
ATOM   1165  CB  SER X  75      29.799  71.188  40.397  1.00  0.00           C
ATOM   1166  HB2 SER X  75      29.986  71.698  39.452  1.00  0.00           H
ATOM   1167  HB3 SER X  75      29.782  71.902  41.221  1.00  0.00           H
ATOM   1168  OG  SER X  75      30.894  70.279  40.650  1.00  0.00           O
ATOM   1169  HG  SER X  75      30.708  69.640  41.342  1.00  0.00           H
ATOM   1170  C   SER X  75      28.536  69.554  39.271  1.00  0.00           C
ATOM   1171  O   SER X  75      28.795  68.347  39.425  1.00  0.00           O
ATOM   1172  N   ARG X  76      28.187  70.076  38.078  1.00  0.00           N
ATOM   1173  H   ARG X  76      27.725  70.970  37.999  1.00  0.00           H
ATOM   1174  CA  ARG X  76      28.437  69.402  36.856  1.00  0.00           C
ATOM   1175  HA  ARG X  76      28.052  68.384  36.797  1.00  0.00           H
ATOM   1176  CB  ARG X  76      27.758  70.133  35.591  1.00  0.00           C
ATOM   1177  HB2 ARG X  76      28.014  71.193  35.564  1.00  0.00           H
ATOM   1178  HB3 ARG X  76      28.036  69.553  34.711  1.00  0.00           H
ATOM   1179  CG  ARG X  76      26.245  69.942  35.771  1.00  0.00           C
ATOM   1180  HG2 ARG X  76      25.995  68.891  35.911  1.00  0.00           H
ATOM   1181  HG3 ARG X  76      26.002  70.388  36.735  1.00  0.00           H
ATOM   1182  CD  ARG X  76      25.307  70.563  34.697  1.00  0.00           C
ATOM   1183  HD2 ARG X  76      25.442  70.055  33.741  1.00  0.00           H
ATOM   1184  HD3 ARG X  76      24.273  70.256  34.857  1.00  0.00           H
ATOM   1185  NE  ARG X  76      25.387  72.004  34.554  1.00  0.00           N
ATOM   1186  HE  ARG X  76      26.200  72.419  34.985  1.00  0.00           H
ATOM   1187  CZ  ARG X  76      24.456  72.816  34.115  1.00  0.00           C
ATOM   1188  NH1 ARG X  76      23.245  72.407  33.832  1.00  0.00           N
ATOM   1189 HH11 ARG X  76      22.973  71.453  34.020  1.00  0.00           H
ATOM   1190 HH12 ARG X  76      22.464  73.019  33.641  1.00  0.00           H
ATOM   1191  NH2 ARG X  76      24.675  74.032  34.064  1.00  0.00           N
ATOM   1192 HH21 ARG X  76      25.581  74.465  34.178  1.00  0.00           H
ATOM   1193 HH22 ARG X  76      23.917  74.629  33.764  1.00  0.00           H
ATOM   1194  C   ARG X  76      29.925  69.326  36.489  1.00  0.00           C
ATOM   1195  O   ARG X  76      30.473  70.418  36.429  1.00  0.00           O
ATOM   1196  N   PRO X  77      30.590  68.170  36.125  1.00  0.00           N
ATOM   1197  CD  PRO X  77      29.907  66.808  36.170  1.00  0.00           C
ATOM   1198  HD2 PRO X  77      28.890  66.862  35.783  1.00  0.00           H
ATOM   1199  HD3 PRO X  77      29.917  66.412  37.186  1.00  0.00           H
ATOM   1200  CG  PRO X  77      30.897  66.037  35.288  1.00  0.00           C
ATOM   1201  HG2 PRO X  77      30.619  66.311  34.270  1.00  0.00           H
ATOM   1202  HG3 PRO X  77      30.840  64.956  35.419  1.00  0.00           H
ATOM   1203  CB  PRO X  77      32.275  66.579  35.583  1.00  0.00           C
ATOM   1204  HB2 PRO X  77      32.949  66.403  34.746  1.00  0.00           H
ATOM   1205  HB3 PRO X  77      32.473  66.019  36.497  1.00  0.00           H
ATOM   1206  CA  PRO X  77      31.956  68.061  35.784  1.00  0.00           C
ATOM   1207  HA  PRO X  77      32.491  68.446  36.652  1.00  0.00           H
ATOM   1208  C   PRO X  77      32.393  68.959  34.619  1.00  0.00           C
ATOM   1209  O   PRO X  77      31.623  69.319  33.708  1.00  0.00           O
ATOM   1210  N   THR X  78      33.592  69.535  34.617  1.00  0.00           N
ATOM   1211  H   THR X  78      34.181  69.249  35.386  1.00  0.00           H
ATOM   1212  CA  THR X  78      34.360  70.139  33.564  1.00  0.00           C
ATOM   1213  HA  THR X  78      33.759  71.008  33.300  1.00  0.00           H
ATOM   1214  CB  THR X  78      35.735  70.728  33.961  1.00  0.00           C
ATOM   1215  HB  THR X  78      36.149  71.178  33.059  1.00  0.00           H
ATOM   1216  CG2 THR X  78      35.667  71.846  35.023  1.00  0.00           C
ATOM   1217 HG21 THR X  78      35.359  71.398  35.967  1.00  0.00           H
ATOM   1218 HG22 THR X  78      36.683  72.240  35.004  1.00  0.00           H
ATOM   1219 HG23 THR X  78      34.961  72.654  34.831  1.00  0.00           H
ATOM   1220  OG1 THR X  78      36.586  69.774  34.493  1.00  0.00           O
ATOM   1221  HG1 THR X  78      36.069  69.313  35.159  1.00  0.00           H
ATOM   1222  C   THR X  78      34.532  69.171  32.368  1.00  0.00           C
ATOM   1223  O   THR X  78      34.453  67.938  32.608  1.00  0.00           O
ATOM   1224  N   PRO X  79      34.961  69.616  31.163  1.00  0.00           N
ATOM   1225  CD  PRO X  79      34.989  70.972  30.685  1.00  0.00           C
ATOM   1226  HD2 PRO X  79      35.951  71.402  30.961  1.00  0.00           H
ATOM   1227  HD3 PRO X  79      34.231  71.639  31.095  1.00  0.00           H
ATOM   1228  CG  PRO X  79      34.962  70.854  29.185  1.00  0.00           C
ATOM   1229  HG2 PRO X  79      35.582  71.610  28.704  1.00  0.00           H
ATOM   1230  HG3 PRO X  79      33.918  70.857  28.871  1.00  0.00           H
ATOM   1231  CB  PRO X  79      35.697  69.576  28.902  1.00  0.00           C
ATOM   1232  HB2 PRO X  79      36.762  69.797  28.965  1.00  0.00           H
ATOM   1233  HB3 PRO X  79      35.475  69.052  27.973  1.00  0.00           H
ATOM   1234  CA  PRO X  79      35.256  68.708  30.094  1.00  0.00           C
ATOM   1235  HA  PRO X  79      34.353  68.171  29.806  1.00  0.00           H
ATOM   1236  C   PRO X  79      36.350  67.647  30.335  1.00  0.00           C
ATOM   1237  O   PRO X  79      36.304  66.572  29.734  1.00  0.00           O
ATOM   1238  N   ASP X  80      37.421  67.970  31.076  1.00  0.00           N
ATOM   1239  H   ASP X  80      37.555  68.953  31.263  1.00  0.00           H
ATOM   1240  CA  ASP X  80      38.595  67.057  31.200  1.00  0.00           C
ATOM   1241  HA  ASP X  80      38.676  66.639  30.196  1.00  0.00           H
ATOM   1242  CB  ASP X  80      39.858  67.842  31.481  1.00  0.00           C
ATOM   1243  HB2 ASP X  80      39.886  68.164  32.521  1.00  0.00           H
ATOM   1244  HB3 ASP X  80      40.689  67.137  31.498  1.00  0.00           H
ATOM   1245  CG  ASP X  80      40.142  68.989  30.569  1.00  0.00           C
ATOM   1246  OD1 ASP X  80      40.751  70.000  30.996  1.00  0.00           O
ATOM   1247  OD2 ASP X  80      39.770  68.888  29.340  1.00  0.00           O
ATOM   1248  C   ASP X  80      38.273  65.990  32.277  1.00  0.00           C
ATOM   1249  O   ASP X  80      38.752  64.883  32.307  1.00  0.00           O
ATOM   1250  N   GLU X  81      37.382  66.455  33.158  1.00  0.00           N
ATOM   1251  H   GLU X  81      36.940  67.352  33.014  1.00  0.00           H
ATOM   1252  CA  GLU X  81      36.746  65.521  34.106  1.00  0.00           C
ATOM   1253  HA  GLU X  81      37.518  64.893  34.552  1.00  0.00           H
ATOM   1254  CB  GLU X  81      35.916  66.322  35.101  1.00  0.00           C
ATOM   1255  HB2 GLU X  81      35.416  67.201  34.691  1.00  0.00           H
ATOM   1256  HB3 GLU X  81      35.185  65.613  35.489  1.00  0.00           H
ATOM   1257  CG  GLU X  81      36.694  66.740  36.300  1.00  0.00           C
ATOM   1258  HG2 GLU X  81      36.651  66.027  37.124  1.00  0.00           H
ATOM   1259  HG3 GLU X  81      37.748  66.810  36.030  1.00  0.00           H
ATOM   1260  CD  GLU X  81      36.461  68.099  36.976  1.00  0.00           C
ATOM   1261  OE1 GLU X  81      35.454  68.747  36.579  1.00  0.00           O
ATOM   1262  OE2 GLU X  81      37.036  68.435  38.011  1.00  0.00           O
ATOM   1263  C   GLU X  81      35.841  64.577  33.423  1.00  0.00           C
ATOM   1264  O   GLU X  81      35.740  63.415  33.812  1.00  0.00           O
ATOM   1265  N   LEU X  82      35.129  65.017  32.378  1.00  0.00           N
ATOM   1266  H   LEU X  82      35.307  65.955  32.049  1.00  0.00           H
ATOM   1267  CA  LEU X  82      34.223  64.260  31.623  1.00  0.00           C
ATOM   1268  HA  LEU X  82      33.702  63.603  32.318  1.00  0.00           H
ATOM   1269  CB  LEU X  82      33.123  65.086  30.859  1.00  0.00           C
ATOM   1270  HB2 LEU X  82      33.632  65.954  30.440  1.00  0.00           H
ATOM   1271  HB3 LEU X  82      32.763  64.496  30.016  1.00  0.00           H
ATOM   1272  CG  LEU X  82      31.919  65.535  31.733  1.00  0.00           C
ATOM   1273  HG  LEU X  82      32.229  66.051  32.642  1.00  0.00           H
ATOM   1274  CD1 LEU X  82      30.981  66.411  30.912  1.00  0.00           C
ATOM   1275 HD11 LEU X  82      31.477  67.336  30.617  1.00  0.00           H
ATOM   1276 HD12 LEU X  82      30.608  66.007  29.971  1.00  0.00           H
ATOM   1277 HD13 LEU X  82      30.113  66.767  31.467  1.00  0.00           H
ATOM   1278  CD2 LEU X  82      31.120  64.342  32.322  1.00  0.00           C
ATOM   1279 HD21 LEU X  82      31.744  63.690  32.934  1.00  0.00           H
ATOM   1280 HD22 LEU X  82      30.292  64.746  32.903  1.00  0.00           H
ATOM   1281 HD23 LEU X  82      30.673  63.870  31.446  1.00  0.00           H
ATOM   1282  C   LEU X  82      34.876  63.225  30.648  1.00  0.00           C
ATOM   1283  O   LEU X  82      34.264  62.145  30.376  1.00  0.00           O
ATOM   1284  N   GLU X  83      36.114  63.484  30.254  1.00  0.00           N
ATOM   1285  H   GLU X  83      36.567  64.365  30.451  1.00  0.00           H
ATOM   1286  CA  GLU X  83      36.966  62.495  29.656  1.00  0.00           C
ATOM   1287  HA  GLU X  83      36.293  61.946  28.998  1.00  0.00           H
ATOM   1288  CB  GLU X  83      38.126  63.216  28.969  1.00  0.00           C
ATOM   1289  HB2 GLU X  83      37.673  63.884  28.237  1.00  0.00           H
ATOM   1290  HB3 GLU X  83      38.731  63.819  29.646  1.00  0.00           H
ATOM   1291  CG  GLU X  83      38.944  62.294  28.011  1.00  0.00           C
ATOM   1292  HG2 GLU X  83      39.735  62.862  27.522  1.00  0.00           H
ATOM   1293  HG3 GLU X  83      39.426  61.565  28.662  1.00  0.00           H
ATOM   1294  CD  GLU X  83      38.094  61.662  26.934  1.00  0.00           C
ATOM   1295  OE1 GLU X  83      38.395  60.612  26.368  1.00  0.00           O
ATOM   1296  OE2 GLU X  83      37.034  62.264  26.595  1.00  0.00           O
ATOM   1297  C   GLU X  83      37.434  61.534  30.749  1.00  0.00           C
ATOM   1298  O   GLU X  83      37.634  60.341  30.456  1.00  0.00           O
ATOM   1299  N   ALA X  84      37.755  61.892  31.966  1.00  0.00           N
ATOM   1300  H   ALA X  84      37.945  62.865  32.153  1.00  0.00           H
ATOM   1301  CA  ALA X  84      38.218  60.950  33.055  1.00  0.00           C
ATOM   1302  HA  ALA X  84      39.185  60.591  32.702  1.00  0.00           H
ATOM   1303  CB  ALA X  84      38.372  61.631  34.456  1.00  0.00           C
ATOM   1304  HB1 ALA X  84      39.090  62.447  34.516  1.00  0.00           H
ATOM   1305  HB2 ALA X  84      37.394  61.951  34.820  1.00  0.00           H
ATOM   1306  HB3 ALA X  84      38.660  60.864  35.175  1.00  0.00           H
ATOM   1307  C   ALA X  84      37.230  59.793  33.250  1.00  0.00           C
ATOM   1308  O   ALA X  84      37.663  58.652  33.351  1.00  0.00           O
ATOM   1309  N   VAL X  85      35.952  60.101  33.347  1.00  0.00           N
ATOM   1310  H   VAL X  85      35.716  61.058  33.127  1.00  0.00           H
ATOM   1311  CA  VAL X  85      34.896  59.089  33.570  1.00  0.00           C
ATOM   1312  HA  VAL X  85      35.400  58.420  34.268  1.00  0.00           H
ATOM   1313  CB  VAL X  85      33.574  59.757  34.197  1.00  0.00           C
ATOM   1314  HB  VAL X  85      33.882  60.292  35.095  1.00  0.00           H
ATOM   1315  CG1 VAL X  85      32.884  60.536  33.154  1.00  0.00           C
ATOM   1316 HG11 VAL X  85      32.515  59.991  32.285  1.00  0.00           H
ATOM   1317 HG12 VAL X  85      31.934  60.920  33.527  1.00  0.00           H
ATOM   1318 HG13 VAL X  85      33.504  61.389  32.876  1.00  0.00           H
ATOM   1319  CG2 VAL X  85      32.593  58.599  34.536  1.00  0.00           C
ATOM   1320 HG21 VAL X  85      32.228  57.956  33.737  1.00  0.00           H
ATOM   1321 HG22 VAL X  85      33.256  57.925  35.079  1.00  0.00           H
ATOM   1322 HG23 VAL X  85      31.770  58.898  35.185  1.00  0.00           H
ATOM   1323  C   VAL X  85      34.563  58.259  32.284  1.00  0.00           C
ATOM   1324  O   VAL X  85      34.358  57.005  32.381  1.00  0.00           O
ATOM   1325  N   ARG X  86      34.628  58.910  31.133  1.00  0.00           N
ATOM   1326  H   ARG X  86      34.748  59.907  31.013  1.00  0.00           H
ATOM   1327  CA  ARG X  86      34.617  58.141  29.818  1.00  0.00           C
ATOM   1328  HA  ARG X  86      33.682  57.606  29.654  1.00  0.00           H
ATOM   1329  CB  ARG X  86      34.724  59.189  28.607  1.00  0.00           C
ATOM   1330  HB2 ARG X  86      34.252  60.110  28.949  1.00  0.00           H
ATOM   1331  HB3 ARG X  86      35.738  59.415  28.279  1.00  0.00           H
ATOM   1332  CG  ARG X  86      33.994  58.673  27.390  1.00  0.00           C
ATOM   1333  HG2 ARG X  86      34.321  57.647  27.224  1.00  0.00           H
ATOM   1334  HG3 ARG X  86      32.934  58.654  27.642  1.00  0.00           H
ATOM   1335  CD  ARG X  86      34.125  59.574  26.085  1.00  0.00           C
ATOM   1336  HD2 ARG X  86      35.050  59.301  25.579  1.00  0.00           H
ATOM   1337  HD3 ARG X  86      33.190  59.448  25.539  1.00  0.00           H
ATOM   1338  NE  ARG X  86      34.373  60.978  26.379  1.00  0.00           N
ATOM   1339  HE  ARG X  86      35.348  61.244  26.375  1.00  0.00           H
ATOM   1340  CZ  ARG X  86      33.435  61.925  26.698  1.00  0.00           C
ATOM   1341  NH1 ARG X  86      32.161  61.801  26.795  1.00  0.00           N
ATOM   1342 HH11 ARG X  86      31.667  60.941  26.604  1.00  0.00           H
ATOM   1343 HH12 ARG X  86      31.605  62.599  27.070  1.00  0.00           H
ATOM   1344  NH2 ARG X  86      33.925  63.087  26.886  1.00  0.00           N
ATOM   1345 HH21 ARG X  86      34.917  63.159  26.712  1.00  0.00           H
ATOM   1346 HH22 ARG X  86      33.523  63.943  27.240  1.00  0.00           H
ATOM   1347  C   ARG X  86      35.685  57.063  29.727  1.00  0.00           C
ATOM   1348  O   ARG X  86      35.336  55.891  29.601  1.00  0.00           O
ATOM   1349  N   LYS X  87      36.932  57.464  30.013  1.00  0.00           N
ATOM   1350  H   LYS X  87      36.979  58.472  30.066  1.00  0.00           H
ATOM   1351  CA  LYS X  87      38.180  56.778  29.841  1.00  0.00           C
ATOM   1352  HA  LYS X  87      38.160  56.156  28.946  1.00  0.00           H
ATOM   1353  CB  LYS X  87      39.296  57.816  29.655  1.00  0.00           C
ATOM   1354  HB2 LYS X  87      38.922  58.531  28.922  1.00  0.00           H
ATOM   1355  HB3 LYS X  87      39.458  58.258  30.638  1.00  0.00           H
ATOM   1356  CG  LYS X  87      40.658  57.072  29.199  1.00  0.00           C
ATOM   1357  HG2 LYS X  87      41.346  57.897  29.014  1.00  0.00           H
ATOM   1358  HG3 LYS X  87      41.067  56.483  30.020  1.00  0.00           H
ATOM   1359  CD  LYS X  87      40.520  56.184  27.909  1.00  0.00           C
ATOM   1360  HD2 LYS X  87      40.012  55.256  28.171  1.00  0.00           H
ATOM   1361  HD3 LYS X  87      39.916  56.810  27.253  1.00  0.00           H
ATOM   1362  CE  LYS X  87      41.864  55.987  27.223  1.00  0.00           C
ATOM   1363  HE2 LYS X  87      42.437  56.901  27.066  1.00  0.00           H
ATOM   1364  HE3 LYS X  87      42.471  55.345  27.860  1.00  0.00           H
ATOM   1365  NZ  LYS X  87      41.629  55.402  25.886  1.00  0.00           N
ATOM   1366  HZ1 LYS X  87      41.397  54.437  26.074  1.00  0.00           H
ATOM   1367  HZ2 LYS X  87      40.998  55.951  25.320  1.00  0.00           H
ATOM   1368  HZ3 LYS X  87      42.493  55.472  25.368  1.00  0.00           H
ATOM   1369  C   LYS X  87      38.470  55.757  31.003  1.00  0.00           C
ATOM   1370  O   LYS X  87      38.953  54.712  30.624  1.00  0.00           O
ATOM   1371  N   TYR X  88      38.015  55.984  32.218  1.00  0.00           N
ATOM   1372  H   TYR X  88      37.553  56.853  32.444  1.00  0.00           H
ATOM   1373  CA  TYR X  88      37.973  55.003  33.297  1.00  0.00           C
ATOM   1374  HA  TYR X  88      38.998  54.719  33.533  1.00  0.00           H
ATOM   1375  CB  TYR X  88      37.399  55.552  34.654  1.00  0.00           C
ATOM   1376  HB2 TYR X  88      38.199  56.142  35.102  1.00  0.00           H
ATOM   1377  HB3 TYR X  88      36.566  56.214  34.421  1.00  0.00           H
ATOM   1378  CG  TYR X  88      36.984  54.614  35.730  1.00  0.00           C
ATOM   1379  CD1 TYR X  88      37.972  53.768  36.282  1.00  0.00           C
ATOM   1380  HD1 TYR X  88      38.925  53.682  35.781  1.00  0.00           H
ATOM   1381  CE1 TYR X  88      37.645  53.025  37.387  1.00  0.00           C
ATOM   1382  HE1 TYR X  88      38.466  52.485  37.835  1.00  0.00           H
ATOM   1383  CZ  TYR X  88      36.468  53.027  38.009  1.00  0.00           C
ATOM   1384  OH  TYR X  88      36.196  52.269  39.097  1.00  0.00           O
ATOM   1385  HH  TYR X  88      35.317  52.485  39.419  1.00  0.00           H
ATOM   1386  CE2 TYR X  88      35.456  53.990  37.549  1.00  0.00           C
ATOM   1387  HE2 TYR X  88      34.432  54.002  37.893  1.00  0.00           H
ATOM   1388  CD2 TYR X  88      35.718  54.753  36.317  1.00  0.00           C
ATOM   1389  HD2 TYR X  88      35.022  55.393  35.792  1.00  0.00           H
ATOM   1390  C   TYR X  88      37.178  53.733  32.882  1.00  0.00           C
ATOM   1391  O   TYR X  88      37.664  52.635  33.110  1.00  0.00           O
ATOM   1392  N   PHE X  89      35.976  53.871  32.343  1.00  0.00           N
ATOM   1393  H   PHE X  89      35.696  54.822  32.153  1.00  0.00           H
ATOM   1394  CA  PHE X  89      35.173  52.791  31.754  1.00  0.00           C
ATOM   1395  HA  PHE X  89      35.279  51.921  32.402  1.00  0.00           H
ATOM   1396  CB  PHE X  89      33.632  53.318  31.844  1.00  0.00           C
ATOM   1397  HB2 PHE X  89      33.509  54.233  31.263  1.00  0.00           H
ATOM   1398  HB3 PHE X  89      32.989  52.588  31.353  1.00  0.00           H
ATOM   1399  CG  PHE X  89      33.054  53.624  33.204  1.00  0.00           C
ATOM   1400  CD1 PHE X  89      33.207  52.720  34.246  1.00  0.00           C
ATOM   1401  HD1 PHE X  89      33.706  51.799  33.984  1.00  0.00           H
ATOM   1402  CE1 PHE X  89      32.534  52.846  35.472  1.00  0.00           C
ATOM   1403  HE1 PHE X  89      32.747  52.103  36.226  1.00  0.00           H
ATOM   1404  CZ  PHE X  89      31.769  54.008  35.705  1.00  0.00           C
ATOM   1405  HZ  PHE X  89      31.156  54.159  36.582  1.00  0.00           H
ATOM   1406  CE2 PHE X  89      31.709  54.994  34.731  1.00  0.00           C
ATOM   1407  HE2 PHE X  89      31.116  55.895  34.789  1.00  0.00           H
ATOM   1408  CD2 PHE X  89      32.301  54.795  33.435  1.00  0.00           C
ATOM   1409  HD2 PHE X  89      32.138  55.500  32.634  1.00  0.00           H
ATOM   1410  C   PHE X  89      35.534  52.401  30.342  1.00  0.00           C
ATOM   1411  O   PHE X  89      34.947  51.410  29.813  1.00  0.00           O
ATOM   1412  N   GLN X  90      36.454  53.098  29.658  1.00  0.00           N
ATOM   1413  H   GLN X  90      37.046  53.825  30.033  1.00  0.00           H
ATOM   1414  CA  GLN X  90      36.909  52.867  28.272  1.00  0.00           C
ATOM   1415  HA  GLN X  90      37.443  53.762  27.954  1.00  0.00           H
ATOM   1416  CB  GLN X  90      37.890  51.673  28.238  1.00  0.00           C
ATOM   1417  HB2 GLN X  90      37.321  50.796  28.546  1.00  0.00           H
ATOM   1418  HB3 GLN X  90      38.200  51.640  27.193  1.00  0.00           H
ATOM   1419  CG  GLN X  90      39.063  51.807  29.181  1.00  0.00           C
ATOM   1420  HG2 GLN X  90      39.663  52.685  28.937  1.00  0.00           H
ATOM   1421  HG3 GLN X  90      38.700  51.939  30.202  1.00  0.00           H
ATOM   1422  CD  GLN X  90      39.997  50.687  29.069  1.00  0.00           C
ATOM   1423  OE1 GLN X  90      41.002  50.800  28.433  1.00  0.00           O
ATOM   1424  NE2 GLN X  90      39.675  49.536  29.748  1.00  0.00           N
ATOM   1425 HE21 GLN X  90      40.256  48.772  29.432  1.00  0.00           H
ATOM   1426 HE22 GLN X  90      38.860  49.420  30.333  1.00  0.00           H
ATOM   1427  C   GLN X  90      35.761  52.845  27.291  1.00  0.00           C
ATOM   1428  O   GLN X  90      35.620  52.096  26.370  1.00  0.00           O
ATOM   1429  N   LEU X  91      34.813  53.771  27.588  1.00  0.00           N
ATOM   1430  H   LEU X  91      35.018  54.418  28.337  1.00  0.00           H
ATOM   1431  CA  LEU X  91      33.476  53.874  27.059  1.00  0.00           C
ATOM   1432  HA  LEU X  91      33.026  52.890  27.193  1.00  0.00           H
ATOM   1433  CB  LEU X  91      32.691  54.928  27.805  1.00  0.00           C
ATOM   1434  HB2 LEU X  91      33.076  54.912  28.824  1.00  0.00           H
ATOM   1435  HB3 LEU X  91      33.047  55.890  27.438  1.00  0.00           H
ATOM   1436  CG  LEU X  91      31.184  54.831  27.677  1.00  0.00           C
ATOM   1437  HG  LEU X  91      30.883  54.764  26.631  1.00  0.00           H
ATOM   1438  CD1 LEU X  91      30.583  53.629  28.452  1.00  0.00           C
ATOM   1439 HD11 LEU X  91      29.499  53.698  28.541  1.00  0.00           H
ATOM   1440 HD12 LEU X  91      30.822  52.648  28.043  1.00  0.00           H
ATOM   1441 HD13 LEU X  91      30.852  53.693  29.506  1.00  0.00           H
ATOM   1442  CD2 LEU X  91      30.563  56.154  28.114  1.00  0.00           C
ATOM   1443 HD21 LEU X  91      30.872  56.292  29.150  1.00  0.00           H
ATOM   1444 HD22 LEU X  91      30.877  56.907  27.392  1.00  0.00           H
ATOM   1445 HD23 LEU X  91      29.479  56.070  28.194  1.00  0.00           H
ATOM   1446  C   LEU X  91      33.468  54.042  25.451  1.00  0.00           C
ATOM   1447  O   LEU X  91      32.412  53.840  25.011  1.00  0.00           O
ATOM   1448  N   ASP X  92      34.594  54.341  24.763  1.00  0.00           N
ATOM   1449  H   ASP X  92      35.403  54.682  25.261  1.00  0.00           H
ATOM   1450  CA  ASP X  92      34.576  54.505  23.333  1.00  0.00           C
ATOM   1451  HA  ASP X  92      33.541  54.692  23.046  1.00  0.00           H
ATOM   1452  CB  ASP X  92      35.370  55.641  22.799  1.00  0.00           C
ATOM   1453  HB2 ASP X  92      36.419  55.628  23.096  1.00  0.00           H
ATOM   1454  HB3 ASP X  92      35.303  55.633  21.711  1.00  0.00           H
ATOM   1455  CG  ASP X  92      34.923  57.110  23.299  1.00  0.00           C
ATOM   1456  OD1 ASP X  92      35.787  57.945  23.367  1.00  0.00           O
ATOM   1457  OD2 ASP X  92      33.737  57.299  23.611  1.00  0.00           O
ATOM   1458  C   ASP X  92      35.060  53.161  22.599  1.00  0.00           C
ATOM   1459  O   ASP X  92      34.772  52.962  21.422  1.00  0.00           O
ATOM   1460  N   VAL X  93      35.737  52.212  23.318  1.00  0.00           N
ATOM   1461  H   VAL X  93      36.025  52.368  24.274  1.00  0.00           H
ATOM   1462  CA  VAL X  93      36.134  50.959  22.751  1.00  0.00           C
ATOM   1463  HA  VAL X  93      36.547  51.143  21.759  1.00  0.00           H
ATOM   1464  CB  VAL X  93      37.089  50.158  23.609  1.00  0.00           C
ATOM   1465  HB  VAL X  93      36.659  49.614  24.450  1.00  0.00           H
ATOM   1466  CG1 VAL X  93      37.738  49.201  22.697  1.00  0.00           C
ATOM   1467 HG11 VAL X  93      37.032  48.736  22.009  1.00  0.00           H
ATOM   1468 HG12 VAL X  93      38.517  49.763  22.184  1.00  0.00           H
ATOM   1469 HG13 VAL X  93      38.169  48.408  23.310  1.00  0.00           H
ATOM   1470  CG2 VAL X  93      38.124  51.095  24.207  1.00  0.00           C
ATOM   1471 HG21 VAL X  93      38.471  51.653  23.337  1.00  0.00           H
ATOM   1472 HG22 VAL X  93      37.683  51.780  24.930  1.00  0.00           H
ATOM   1473 HG23 VAL X  93      38.942  50.589  24.719  1.00  0.00           H
ATOM   1474  C   VAL X  93      34.855  50.090  22.540  1.00  0.00           C
ATOM   1475  O   VAL X  93      34.140  49.743  23.484  1.00  0.00           O
ATOM   1476  N   THR X  94      34.689  49.642  21.260  1.00  0.00           N
ATOM   1477  H   THR X  94      35.285  50.055  20.557  1.00  0.00           H
ATOM   1478  CA  THR X  94      33.390  49.108  20.835  1.00  0.00           C
ATOM   1479  HA  THR X  94      32.575  49.478  21.456  1.00  0.00           H
ATOM   1480  CB  THR X  94      33.052  49.533  19.400  1.00  0.00           C
ATOM   1481  HB  THR X  94      32.126  49.027  19.128  1.00  0.00           H
ATOM   1482  CG2 THR X  94      32.824  51.007  19.187  1.00  0.00           C
ATOM   1483 HG21 THR X  94      32.283  51.210  18.262  1.00  0.00           H
ATOM   1484 HG22 THR X  94      32.176  51.380  19.980  1.00  0.00           H
ATOM   1485 HG23 THR X  94      33.756  51.565  19.287  1.00  0.00           H
ATOM   1486  OG1 THR X  94      34.002  49.041  18.471  1.00  0.00           O
ATOM   1487  HG1 THR X  94      34.154  48.115  18.669  1.00  0.00           H
ATOM   1488  C   THR X  94      33.317  47.593  21.014  1.00  0.00           C
ATOM   1489  O   THR X  94      33.128  46.853  20.043  1.00  0.00           O
ATOM   1490  N   LEU X  95      33.565  47.150  22.230  1.00  0.00           N
ATOM   1491  H   LEU X  95      33.765  47.836  22.945  1.00  0.00           H
ATOM   1492  CA  LEU X  95      33.617  45.756  22.694  1.00  0.00           C
ATOM   1493  HA  LEU X  95      34.543  45.255  22.413  1.00  0.00           H
ATOM   1494  CB  LEU X  95      33.481  45.866  24.244  1.00  0.00           C
ATOM   1495  HB2 LEU X  95      32.559  46.349  24.568  1.00  0.00           H
ATOM   1496  HB3 LEU X  95      33.392  44.893  24.726  1.00  0.00           H
ATOM   1497  CG  LEU X  95      34.557  46.647  24.993  1.00  0.00           C
ATOM   1498  HG  LEU X  95      34.379  47.709  24.830  1.00  0.00           H
ATOM   1499  CD1 LEU X  95      34.299  46.415  26.524  1.00  0.00           C
ATOM   1500 HD11 LEU X  95      34.676  45.407  26.697  1.00  0.00           H
ATOM   1501 HD12 LEU X  95      34.899  46.972  27.244  1.00  0.00           H
ATOM   1502 HD13 LEU X  95      33.236  46.404  26.766  1.00  0.00           H
ATOM   1503  CD2 LEU X  95      35.992  46.185  24.663  1.00  0.00           C
ATOM   1504 HD21 LEU X  95      36.284  45.217  25.069  1.00  0.00           H
ATOM   1505 HD22 LEU X  95      36.178  46.197  23.589  1.00  0.00           H
ATOM   1506 HD23 LEU X  95      36.672  46.889  25.143  1.00  0.00           H
ATOM   1507  C   LEU X  95      32.483  44.888  22.224  1.00  0.00           C
ATOM   1508  O   LEU X  95      32.686  43.688  22.049  1.00  0.00           O
ATOM   1509  N   ALA X  96      31.238  45.380  22.112  1.00  0.00           N
ATOM   1510  H   ALA X  96      31.069  46.364  22.266  1.00  0.00           H
ATOM   1511  CA  ALA X  96      30.030  44.629  21.767  1.00  0.00           C
ATOM   1512  HA  ALA X  96      29.773  43.835  22.467  1.00  0.00           H
ATOM   1513  CB  ALA X  96      28.735  45.546  21.798  1.00  0.00           C
ATOM   1514  HB1 ALA X  96      28.780  46.190  20.920  1.00  0.00           H
ATOM   1515  HB2 ALA X  96      27.793  45.010  21.678  1.00  0.00           H
ATOM   1516  HB3 ALA X  96      28.672  46.188  22.676  1.00  0.00           H
ATOM   1517  C   ALA X  96      30.235  44.021  20.342  1.00  0.00           C
ATOM   1518  O   ALA X  96      29.852  42.844  20.002  1.00  0.00           O
ATOM   1519  N   GLN X  97      30.904  44.716  19.448  1.00  0.00           N
ATOM   1520  H   GLN X  97      31.015  45.686  19.708  1.00  0.00           H
ATOM   1521  CA  GLN X  97      31.298  44.277  18.062  1.00  0.00           C
ATOM   1522  HA  GLN X  97      30.494  43.732  17.566  1.00  0.00           H
ATOM   1523  CB  GLN X  97      31.659  45.458  17.156  1.00  0.00           C
ATOM   1524  HB2 GLN X  97      32.692  45.669  17.431  1.00  0.00           H
ATOM   1525  HB3 GLN X  97      31.542  45.089  16.137  1.00  0.00           H
ATOM   1526  CG  GLN X  97      30.746  46.654  17.322  1.00  0.00           C
ATOM   1527  HG2 GLN X  97      29.709  46.355  17.178  1.00  0.00           H
ATOM   1528  HG3 GLN X  97      30.739  46.954  18.370  1.00  0.00           H
ATOM   1529  CD  GLN X  97      31.221  47.820  16.432  1.00  0.00           C
ATOM   1530  OE1 GLN X  97      32.049  47.728  15.540  1.00  0.00           O
ATOM   1531  NE2 GLN X  97      30.549  48.981  16.607  1.00  0.00           N
ATOM   1532 HE21 GLN X  97      30.613  49.667  15.868  1.00  0.00           H
ATOM   1533 HE22 GLN X  97      30.013  49.088  17.456  1.00  0.00           H
ATOM   1534  C   GLN X  97      32.409  43.214  18.039  1.00  0.00           C
ATOM   1535  O   GLN X  97      32.412  42.424  17.122  1.00  0.00           O
ATOM   1536  N   LEU X  98      33.238  43.179  19.062  1.00  0.00           N
ATOM   1537  H   LEU X  98      33.079  43.795  19.845  1.00  0.00           H
ATOM   1538  CA  LEU X  98      34.161  42.049  19.316  1.00  0.00           C
ATOM   1539  HA  LEU X  98      34.611  41.773  18.362  1.00  0.00           H
ATOM   1540  CB  LEU X  98      35.348  42.534  20.202  1.00  0.00           C
ATOM   1541  HB2 LEU X  98      34.850  42.875  21.109  1.00  0.00           H
ATOM   1542  HB3 LEU X  98      35.996  41.678  20.383  1.00  0.00           H
ATOM   1543  CG  LEU X  98      36.160  43.708  19.724  1.00  0.00           C
ATOM   1544  HG  LEU X  98      35.401  44.467  19.537  1.00  0.00           H
ATOM   1545  CD1 LEU X  98      37.053  44.199  20.868  1.00  0.00           C
ATOM   1546 HD11 LEU X  98      37.700  43.361  21.128  1.00  0.00           H
ATOM   1547 HD12 LEU X  98      37.775  44.956  20.559  1.00  0.00           H
ATOM   1548 HD13 LEU X  98      36.503  44.533  21.748  1.00  0.00           H
ATOM   1549  CD2 LEU X  98      37.075  43.584  18.521  1.00  0.00           C
ATOM   1550 HD21 LEU X  98      37.732  44.446  18.416  1.00  0.00           H
ATOM   1551 HD22 LEU X  98      37.699  42.698  18.643  1.00  0.00           H
ATOM   1552 HD23 LEU X  98      36.413  43.615  17.656  1.00  0.00           H
ATOM   1553  C   LEU X  98      33.483  40.768  19.891  1.00  0.00           C
ATOM   1554  O   LEU X  98      33.883  39.671  19.485  1.00  0.00           O
ATOM   1555  N   TYR X  99      32.581  40.932  20.848  1.00  0.00           N
ATOM   1556  H   TYR X  99      32.337  41.858  21.167  1.00  0.00           H
ATOM   1557  CA  TYR X  99      31.866  39.735  21.480  1.00  0.00           C
ATOM   1558  HA  TYR X  99      32.608  39.037  21.866  1.00  0.00           H
ATOM   1559  CB  TYR X  99      31.013  40.309  22.617  1.00  0.00           C
ATOM   1560  HB2 TYR X  99      30.303  41.034  22.220  1.00  0.00           H
ATOM   1561  HB3 TYR X  99      30.467  39.472  23.052  1.00  0.00           H
ATOM   1562  CG  TYR X  99      31.802  41.044  23.735  1.00  0.00           C
ATOM   1563  CD1 TYR X  99      33.163  40.746  23.951  1.00  0.00           C
ATOM   1564  HD1 TYR X  99      33.701  40.124  23.252  1.00  0.00           H
ATOM   1565  CE1 TYR X  99      33.846  41.238  25.095  1.00  0.00           C
ATOM   1566  HE1 TYR X  99      34.910  41.092  25.212  1.00  0.00           H
ATOM   1567  CZ  TYR X  99      33.109  41.971  26.054  1.00  0.00           C
ATOM   1568  OH  TYR X  99      33.753  42.393  27.242  1.00  0.00           O
ATOM   1569  HH  TYR X  99      34.686  42.168  27.277  1.00  0.00           H
ATOM   1570  CE2 TYR X  99      31.764  42.208  25.861  1.00  0.00           C
ATOM   1571  HE2 TYR X  99      31.212  42.898  26.483  1.00  0.00           H
ATOM   1572  CD2 TYR X  99      31.117  41.837  24.658  1.00  0.00           C
ATOM   1573  HD2 TYR X  99      30.068  41.994  24.456  1.00  0.00           H
ATOM   1574  C   TYR X  99      30.962  39.110  20.487  1.00  0.00           C
ATOM   1575  O   TYR X  99      30.762  37.896  20.690  1.00  0.00           O
ATOM   1576  N   HIE X 100      30.443  39.764  19.434  1.00  0.00           N
ATOM   1577  H   HIE X 100      30.430  40.768  19.531  1.00  0.00           H
ATOM   1578  CA  HIE X 100      29.714  39.219  18.290  1.00  0.00           C
ATOM   1579  HA  HIE X 100      28.921  38.508  18.526  1.00  0.00           H
ATOM   1580  CB  HIE X 100      28.942  40.362  17.571  1.00  0.00           C
ATOM   1581  HB2 HIE X 100      28.132  40.697  18.219  1.00  0.00           H
ATOM   1582  HB3 HIE X 100      29.633  41.203  17.534  1.00  0.00           H
ATOM   1583  CG  HIE X 100      28.415  40.051  16.275  1.00  0.00           C
ATOM   1584  ND1 HIE X 100      29.232  40.041  15.135  1.00  0.00           N
ATOM   1585  CE1 HIE X 100      28.481  39.444  14.165  1.00  0.00           C
ATOM   1586  HE1 HIE X 100      28.745  39.196  13.147  1.00  0.00           H
ATOM   1587  NE2 HIE X 100      27.292  39.138  14.686  1.00  0.00           N
ATOM   1588  HE2 HIE X 100      26.726  38.536  14.103  1.00  0.00           H
ATOM   1589  CD2 HIE X 100      27.186  39.518  16.007  1.00  0.00           C
ATOM   1590  HD2 HIE X 100      26.307  39.501  16.635  1.00  0.00           H
ATOM   1591  C   HIE X 100      30.638  38.523  17.284  1.00  0.00           C
ATOM   1592  O   HIE X 100      30.409  37.328  17.003  1.00  0.00           O
ATOM   1593  N   HIE X 101      31.821  39.092  16.873  1.00  0.00           N
ATOM   1594  H   HIE X 101      31.949  40.066  17.111  1.00  0.00           H
ATOM   1595  CA  HIE X 101      32.854  38.435  16.118  1.00  0.00           C
ATOM   1596  HA  HIE X 101      32.495  38.306  15.096  1.00  0.00           H
ATOM   1597  CB  HIE X 101      33.987  39.434  15.977  1.00  0.00           C
ATOM   1598  HB2 HIE X 101      33.794  40.129  15.160  1.00  0.00           H
ATOM   1599  HB3 HIE X 101      34.116  40.121  16.813  1.00  0.00           H
ATOM   1600  CG  HIE X 101      35.334  38.926  15.602  1.00  0.00           C
ATOM   1601  ND1 HIE X 101      35.670  38.245  14.414  1.00  0.00           N
ATOM   1602  CE1 HIE X 101      36.975  37.977  14.483  1.00  0.00           C
ATOM   1603  HE1 HIE X 101      37.599  37.515  13.732  1.00  0.00           H
ATOM   1604  NE2 HIE X 101      37.487  38.616  15.653  1.00  0.00           N
ATOM   1605  HE2 HIE X 101      38.382  38.548  16.118  1.00  0.00           H
ATOM   1606  CD2 HIE X 101      36.476  39.204  16.326  1.00  0.00           C
ATOM   1607  HD2 HIE X 101      36.574  39.825  17.204  1.00  0.00           H
ATOM   1608  C   HIE X 101      33.380  37.181  16.721  1.00  0.00           C
ATOM   1609  O   HIE X 101      33.453  36.052  16.135  1.00  0.00           O
ATOM   1610  N   TRP X 102      33.520  37.252  18.083  1.00  0.00           N
ATOM   1611  H   TRP X 102      33.567  38.204  18.419  1.00  0.00           H
ATOM   1612  CA  TRP X 102      33.843  36.105  18.880  1.00  0.00           C
ATOM   1613  HA  TRP X 102      34.655  35.553  18.405  1.00  0.00           H
ATOM   1614  CB  TRP X 102      34.396  36.517  20.206  1.00  0.00           C
ATOM   1615  HB2 TRP X 102      33.666  37.133  20.732  1.00  0.00           H
ATOM   1616  HB3 TRP X 102      34.532  35.706  20.921  1.00  0.00           H
ATOM   1617  CG  TRP X 102      35.586  37.365  20.249  1.00  0.00           C
ATOM   1618  CD1 TRP X 102      36.500  37.424  19.228  1.00  0.00           C
ATOM   1619  HD1 TRP X 102      36.394  36.901  18.289  1.00  0.00           H
ATOM   1620  NE1 TRP X 102      37.618  38.094  19.612  1.00  0.00           N
ATOM   1621  HE1 TRP X 102      38.380  38.178  18.956  1.00  0.00           H
ATOM   1622  CE2 TRP X 102      37.474  38.749  20.827  1.00  0.00           C
ATOM   1623  CZ2 TRP X 102      38.230  39.680  21.510  1.00  0.00           C
ATOM   1624  HZ2 TRP X 102      39.187  40.022  21.144  1.00  0.00           H
ATOM   1625  CH2 TRP X 102      37.799  40.055  22.846  1.00  0.00           C
ATOM   1626  HH2 TRP X 102      38.429  40.660  23.482  1.00  0.00           H
ATOM   1627  CZ3 TRP X 102      36.551  39.602  23.292  1.00  0.00           C
ATOM   1628  HZ3 TRP X 102      36.286  39.913  24.292  1.00  0.00           H
ATOM   1629  CE3 TRP X 102      35.749  38.708  22.595  1.00  0.00           C
ATOM   1630  HE3 TRP X 102      34.777  38.364  22.917  1.00  0.00           H
ATOM   1631  CD2 TRP X 102      36.173  38.203  21.307  1.00  0.00           C
ATOM   1632  C   TRP X 102      32.729  35.024  19.110  1.00  0.00           C
ATOM   1633  O   TRP X 102      32.916  33.843  18.770  1.00  0.00           O
ATOM   1634  N   GLY X 103      31.482  35.471  19.331  1.00  0.00           N
ATOM   1635  H   GLY X 103      31.316  36.420  19.634  1.00  0.00           H
ATOM   1636  CA  GLY X 103      30.305  34.634  19.290  1.00  0.00           C
ATOM   1637  HA2 GLY X 103      30.301  33.813  20.006  1.00  0.00           H
ATOM   1638  HA3 GLY X 103      29.463  35.251  19.604  1.00  0.00           H
ATOM   1639  C   GLY X 103      29.799  34.167  17.927  1.00  0.00           C
ATOM   1640  O   GLY X 103      28.862  33.337  17.882  1.00  0.00           O
ATOM   1641  N   SER X 104      30.431  34.668  16.885  1.00  0.00           N
ATOM   1642  H   SER X 104      31.139  35.385  16.965  1.00  0.00           H
ATOM   1643  CA  SER X 104      30.207  34.119  15.520  1.00  0.00           C
ATOM   1644  HA  SER X 104      29.138  33.915  15.465  1.00  0.00           H
ATOM   1645  CB  SER X 104      30.682  35.104  14.365  1.00  0.00           C
ATOM   1646  HB2 SER X 104      31.755  35.293  14.373  1.00  0.00           H
ATOM   1647  HB3 SER X 104      30.418  34.700  13.387  1.00  0.00           H
ATOM   1648  OG  SER X 104      29.931  36.304  14.534  1.00  0.00           O
ATOM   1649  HG  SER X 104      30.012  36.581  15.449  1.00  0.00           H
ATOM   1650  C   SER X 104      30.859  32.679  15.364  1.00  0.00           C
ATOM   1651  O   SER X 104      30.525  31.978  14.409  1.00  0.00           O
ATOM   1652  N   VAL X 105      31.835  32.333  16.238  1.00  0.00           N
ATOM   1653  H   VAL X 105      32.188  32.935  16.969  1.00  0.00           H
ATOM   1654  CA  VAL X 105      32.615  31.042  16.152  1.00  0.00           C
ATOM   1655  HA  VAL X 105      32.183  30.362  15.419  1.00  0.00           H
ATOM   1656  CB  VAL X 105      34.105  31.187  15.770  1.00  0.00           C
ATOM   1657  HB  VAL X 105      34.537  30.192  15.657  1.00  0.00           H
ATOM   1658  CG1 VAL X 105      34.190  31.864  14.452  1.00  0.00           C
ATOM   1659 HG11 VAL X 105      35.182  31.823  14.004  1.00  0.00           H
ATOM   1660 HG12 VAL X 105      33.487  31.281  13.857  1.00  0.00           H
ATOM   1661 HG13 VAL X 105      33.897  32.913  14.485  1.00  0.00           H
ATOM   1662  CG2 VAL X 105      35.036  31.840  16.856  1.00  0.00           C
ATOM   1663 HG21 VAL X 105      34.714  32.864  17.053  1.00  0.00           H
ATOM   1664 HG22 VAL X 105      34.910  31.252  17.764  1.00  0.00           H
ATOM   1665 HG23 VAL X 105      36.066  31.742  16.516  1.00  0.00           H
ATOM   1666  C   VAL X 105      32.336  30.186  17.417  1.00  0.00           C
ATOM   1667  O   VAL X 105      32.847  29.099  17.560  1.00  0.00           O
ATOM   1668  N   ASP X 106      31.608  30.672  18.389  1.00  0.00           N
ATOM   1669  H   ASP X 106      31.343  31.646  18.357  1.00  0.00           H
ATOM   1670  CA  ASP X 106      31.354  29.948  19.650  1.00  0.00           C
ATOM   1671  HA  ASP X 106      31.398  28.885  19.412  1.00  0.00           H
ATOM   1672  CB  ASP X 106      32.477  30.178  20.633  1.00  0.00           C
ATOM   1673  HB2 ASP X 106      33.427  29.803  20.252  1.00  0.00           H
ATOM   1674  HB3 ASP X 106      32.487  31.253  20.816  1.00  0.00           H
ATOM   1675  CG  ASP X 106      32.241  29.466  21.990  1.00  0.00           C
ATOM   1676  OD1 ASP X 106      31.248  28.775  22.153  1.00  0.00           O
ATOM   1677  OD2 ASP X 106      33.123  29.593  22.876  1.00  0.00           O
ATOM   1678  C   ASP X 106      29.948  30.368  20.202  1.00  0.00           C
ATOM   1679  O   ASP X 106      29.779  31.504  20.647  1.00  0.00           O
ATOM   1680  N   SER X 107      29.002  29.367  20.131  1.00  0.00           N
ATOM   1681  H   SER X 107      29.341  28.484  19.778  1.00  0.00           H
ATOM   1682  CA  SER X 107      27.599  29.498  20.639  1.00  0.00           C
ATOM   1683  HA  SER X 107      27.254  30.450  20.237  1.00  0.00           H
ATOM   1684  CB  SER X 107      26.787  28.260  20.208  1.00  0.00           C
ATOM   1685  HB2 SER X 107      26.995  28.153  19.145  1.00  0.00           H
ATOM   1686  HB3 SER X 107      27.257  27.391  20.669  1.00  0.00           H
ATOM   1687  OG  SER X 107      25.395  28.263  20.523  1.00  0.00           O
ATOM   1688  HG  SER X 107      24.989  29.131  20.458  1.00  0.00           H
ATOM   1689  C   SER X 107      27.535  29.788  22.156  1.00  0.00           C
ATOM   1690  O   SER X 107      26.742  30.650  22.547  1.00  0.00           O
ATOM   1691  N   HIE X 108      28.429  29.197  22.998  1.00  0.00           N
ATOM   1692  H   HIE X 108      29.166  28.573  22.701  1.00  0.00           H
ATOM   1693  CA  HIE X 108      28.487  29.432  24.384  1.00  0.00           C
ATOM   1694  HA  HIE X 108      27.530  29.096  24.786  1.00  0.00           H
ATOM   1695  CB  HIE X 108      29.600  28.547  25.078  1.00  0.00           C
ATOM   1696  HB2 HIE X 108      29.421  27.517  24.769  1.00  0.00           H
ATOM   1697  HB3 HIE X 108      30.573  28.821  24.670  1.00  0.00           H
ATOM   1698  CG  HIE X 108      29.603  28.507  26.640  1.00  0.00           C
ATOM   1699  ND1 HIE X 108      28.862  27.625  27.424  1.00  0.00           N
ATOM   1700  CE1 HIE X 108      29.318  27.751  28.664  1.00  0.00           C
ATOM   1701  HE1 HIE X 108      29.031  27.151  29.516  1.00  0.00           H
ATOM   1702  NE2 HIE X 108      30.174  28.777  28.739  1.00  0.00           N
ATOM   1703  HE2 HIE X 108      30.709  28.956  29.577  1.00  0.00           H
ATOM   1704  CD2 HIE X 108      30.433  29.219  27.461  1.00  0.00           C
ATOM   1705  HD2 HIE X 108      31.192  29.963  27.268  1.00  0.00           H
ATOM   1706  C   HIE X 108      28.751  30.871  24.712  1.00  0.00           C
ATOM   1707  O   HIE X 108      28.021  31.405  25.568  1.00  0.00           O
ATOM   1708  N   PHE X 109      29.812  31.455  24.098  1.00  0.00           N
ATOM   1709  H   PHE X 109      30.347  30.921  23.427  1.00  0.00           H
ATOM   1710  CA  PHE X 109      30.128  32.838  24.300  1.00  0.00           C
ATOM   1711  HA  PHE X 109      30.249  33.058  25.361  1.00  0.00           H
ATOM   1712  CB  PHE X 109      31.491  33.112  23.589  1.00  0.00           C
ATOM   1713  HB2 PHE X 109      32.204  32.295  23.702  1.00  0.00           H
ATOM   1714  HB3 PHE X 109      31.238  33.157  22.530  1.00  0.00           H
ATOM   1715  CG  PHE X 109      32.168  34.377  23.962  1.00  0.00           C
ATOM   1716  CD1 PHE X 109      33.114  34.358  25.029  1.00  0.00           C
ATOM   1717  HD1 PHE X 109      33.450  33.402  25.404  1.00  0.00           H
ATOM   1718  CE1 PHE X 109      33.856  35.474  25.386  1.00  0.00           C
ATOM   1719  HE1 PHE X 109      34.487  35.446  26.263  1.00  0.00           H
ATOM   1720  CZ  PHE X 109      33.534  36.700  24.744  1.00  0.00           C
ATOM   1721  HZ  PHE X 109      34.050  37.612  25.005  1.00  0.00           H
ATOM   1722  CE2 PHE X 109      32.537  36.744  23.752  1.00  0.00           C
ATOM   1723  HE2 PHE X 109      32.218  37.584  23.153  1.00  0.00           H
ATOM   1724  CD2 PHE X 109      31.887  35.587  23.328  1.00  0.00           C
ATOM   1725  HD2 PHE X 109      31.145  35.770  22.565  1.00  0.00           H
ATOM   1726  C   PHE X 109      28.990  33.751  23.755  1.00  0.00           C
ATOM   1727  O   PHE X 109      28.683  34.743  24.437  1.00  0.00           O
ATOM   1728  N   GLN X 110      28.292  33.398  22.603  1.00  0.00           N
ATOM   1729  H   GLN X 110      28.598  32.552  22.145  1.00  0.00           H
ATOM   1730  CA  GLN X 110      27.127  34.121  22.099  1.00  0.00           C
ATOM   1731  HA  GLN X 110      27.511  35.117  21.874  1.00  0.00           H
ATOM   1732  CB  GLN X 110      26.668  33.495  20.758  1.00  0.00           C
ATOM   1733  HB2 GLN X 110      27.445  33.378  20.002  1.00  0.00           H
ATOM   1734  HB3 GLN X 110      26.162  32.563  21.012  1.00  0.00           H
ATOM   1735  CG  GLN X 110      25.580  34.464  20.270  1.00  0.00           C
ATOM   1736  HG2 GLN X 110      25.818  35.436  20.702  1.00  0.00           H
ATOM   1737  HG3 GLN X 110      25.762  34.526  19.197  1.00  0.00           H
ATOM   1738  CD  GLN X 110      24.140  34.075  20.605  1.00  0.00           C
ATOM   1739  OE1 GLN X 110      23.676  32.977  20.657  1.00  0.00           O
ATOM   1740  NE2 GLN X 110      23.312  35.111  20.891  1.00  0.00           N
ATOM   1741 HE21 GLN X 110      22.316  34.952  20.965  1.00  0.00           H
ATOM   1742 HE22 GLN X 110      23.684  36.046  20.817  1.00  0.00           H
ATOM   1743  C   GLN X 110      26.030  34.210  23.181  1.00  0.00           C
ATOM   1744  O   GLN X 110      25.661  35.327  23.544  1.00  0.00           O
ATOM   1745  N   GLN X 111      25.546  33.118  23.775  1.00  0.00           N
ATOM   1746  H   GLN X 111      25.970  32.222  23.579  1.00  0.00           H
ATOM   1747  CA  GLN X 111      24.504  33.042  24.710  1.00  0.00           C
ATOM   1748  HA  GLN X 111      23.691  33.589  24.233  1.00  0.00           H
ATOM   1749  CB  GLN X 111      24.100  31.558  24.951  1.00  0.00           C
ATOM   1750  HB2 GLN X 111      24.935  31.007  25.385  1.00  0.00           H
ATOM   1751  HB3 GLN X 111      23.327  31.637  25.715  1.00  0.00           H
ATOM   1752  CG  GLN X 111      23.715  30.799  23.730  1.00  0.00           C
ATOM   1753  HG2 GLN X 111      22.921  31.362  23.239  1.00  0.00           H
ATOM   1754  HG3 GLN X 111      24.605  30.853  23.104  1.00  0.00           H
ATOM   1755  CD  GLN X 111      23.279  29.349  23.837  1.00  0.00           C
ATOM   1756  OE1 GLN X 111      23.364  28.718  24.877  1.00  0.00           O
ATOM   1757  NE2 GLN X 111      22.790  28.690  22.818  1.00  0.00           N
ATOM   1758 HE21 GLN X 111      22.461  27.736  22.863  1.00  0.00           H
ATOM   1759 HE22 GLN X 111      22.538  29.157  21.959  1.00  0.00           H
ATOM   1760  C   GLN X 111      24.872  33.659  26.049  1.00  0.00           C
ATOM   1761  O   GLN X 111      24.169  34.507  26.556  1.00  0.00           O
ATOM   1762  N   VAL X 112      26.120  33.349  26.631  1.00  0.00           N
ATOM   1763  H   VAL X 112      26.645  32.665  26.104  1.00  0.00           H
ATOM   1764  CA  VAL X 112      26.736  34.007  27.857  1.00  0.00           C
ATOM   1765  HA  VAL X 112      25.935  33.881  28.586  1.00  0.00           H
ATOM   1766  CB  VAL X 112      27.984  33.246  28.409  1.00  0.00           C
ATOM   1767  HB  VAL X 112      28.682  33.303  27.573  1.00  0.00           H
ATOM   1768  CG1 VAL X 112      28.714  33.856  29.615  1.00  0.00           C
ATOM   1769 HG11 VAL X 112      28.805  34.930  29.452  1.00  0.00           H
ATOM   1770 HG12 VAL X 112      27.978  33.747  30.412  1.00  0.00           H
ATOM   1771 HG13 VAL X 112      29.651  33.312  29.726  1.00  0.00           H
ATOM   1772  CG2 VAL X 112      27.822  31.812  28.694  1.00  0.00           C
ATOM   1773 HG21 VAL X 112      27.342  31.726  29.670  1.00  0.00           H
ATOM   1774 HG22 VAL X 112      27.287  31.356  27.862  1.00  0.00           H
ATOM   1775 HG23 VAL X 112      28.754  31.256  28.808  1.00  0.00           H
ATOM   1776  C   VAL X 112      26.842  35.478  27.631  1.00  0.00           C
ATOM   1777  O   VAL X 112      26.548  36.220  28.587  1.00  0.00           O
ATOM   1778  N   ALA X 113      27.268  35.972  26.491  1.00  0.00           N
ATOM   1779  H   ALA X 113      27.489  35.391  25.694  1.00  0.00           H
ATOM   1780  CA  ALA X 113      27.388  37.460  26.311  1.00  0.00           C
ATOM   1781  HA  ALA X 113      27.896  37.755  27.229  1.00  0.00           H
ATOM   1782  CB  ALA X 113      28.257  37.810  25.063  1.00  0.00           C
ATOM   1783  HB1 ALA X 113      28.584  38.849  25.012  1.00  0.00           H
ATOM   1784  HB2 ALA X 113      29.176  37.225  25.091  1.00  0.00           H
ATOM   1785  HB3 ALA X 113      27.687  37.627  24.152  1.00  0.00           H
ATOM   1786  C   ALA X 113      26.044  38.079  26.283  1.00  0.00           C
ATOM   1787  O   ALA X 113      25.856  39.136  26.957  1.00  0.00           O
ATOM   1788  N   GLN X 114      25.040  37.384  25.729  1.00  0.00           N
ATOM   1789  H   GLN X 114      25.233  36.622  25.096  1.00  0.00           H
ATOM   1790  CA  GLN X 114      23.709  37.965  25.667  1.00  0.00           C
ATOM   1791  HA  GLN X 114      23.766  39.039  25.493  1.00  0.00           H
ATOM   1792  CB  GLN X 114      22.925  37.259  24.614  1.00  0.00           C
ATOM   1793  HB2 GLN X 114      23.258  37.653  23.653  1.00  0.00           H
ATOM   1794  HB3 GLN X 114      23.158  36.194  24.588  1.00  0.00           H
ATOM   1795  CG  GLN X 114      21.454  37.357  24.593  1.00  0.00           C
ATOM   1796  HG2 GLN X 114      21.105  36.716  23.784  1.00  0.00           H
ATOM   1797  HG3 GLN X 114      21.165  36.885  25.533  1.00  0.00           H
ATOM   1798  CD  GLN X 114      20.820  38.726  24.457  1.00  0.00           C
ATOM   1799  OE1 GLN X 114      21.446  39.750  24.283  1.00  0.00           O
ATOM   1800  NE2 GLN X 114      19.533  38.742  24.464  1.00  0.00           N
ATOM   1801 HE21 GLN X 114      19.073  39.582  24.144  1.00  0.00           H
ATOM   1802 HE22 GLN X 114      18.943  37.933  24.597  1.00  0.00           H
ATOM   1803  C   GLN X 114      23.016  37.957  27.057  1.00  0.00           C
ATOM   1804  O   GLN X 114      22.387  38.907  27.525  1.00  0.00           O
ATOM   1805  N   LYS X 115      23.304  36.902  27.757  1.00  0.00           N
ATOM   1806  H   LYS X 115      24.006  36.256  27.423  1.00  0.00           H
ATOM   1807  CA  LYS X 115      22.886  36.862  29.148  1.00  0.00           C
ATOM   1808  HA  LYS X 115      21.815  37.056  29.209  1.00  0.00           H
ATOM   1809  CB  LYS X 115      23.169  35.369  29.606  1.00  0.00           C
ATOM   1810  HB2 LYS X 115      22.751  34.675  28.877  1.00  0.00           H
ATOM   1811  HB3 LYS X 115      24.236  35.168  29.708  1.00  0.00           H
ATOM   1812  CG  LYS X 115      22.377  35.112  30.896  1.00  0.00           C
ATOM   1813  HG2 LYS X 115      22.823  35.683  31.710  1.00  0.00           H
ATOM   1814  HG3 LYS X 115      21.362  35.471  30.730  1.00  0.00           H
ATOM   1815  CD  LYS X 115      22.272  33.566  31.140  1.00  0.00           C
ATOM   1816  HD2 LYS X 115      21.603  33.047  30.456  1.00  0.00           H
ATOM   1817  HD3 LYS X 115      23.274  33.224  30.875  1.00  0.00           H
ATOM   1818  CE  LYS X 115      21.938  33.300  32.614  1.00  0.00           C
ATOM   1819  HE2 LYS X 115      21.891  32.216  32.712  1.00  0.00           H
ATOM   1820  HE3 LYS X 115      22.733  33.652  33.273  1.00  0.00           H
ATOM   1821  NZ  LYS X 115      20.621  33.794  33.027  1.00  0.00           N
ATOM   1822  HZ1 LYS X 115      19.930  33.232  32.553  1.00  0.00           H
ATOM   1823  HZ2 LYS X 115      20.615  33.436  33.972  1.00  0.00           H
ATOM   1824  HZ3 LYS X 115      20.493  34.797  33.028  1.00  0.00           H
ATOM   1825  C   LYS X 115      23.482  37.887  30.090  1.00  0.00           C
ATOM   1826  O   LYS X 115      22.718  38.476  30.894  1.00  0.00           O
ATOM   1827  N   PHE X 116      24.745  38.225  29.998  1.00  0.00           N
ATOM   1828  H   PHE X 116      25.282  37.813  29.248  1.00  0.00           H
ATOM   1829  CA  PHE X 116      25.466  39.279  30.719  1.00  0.00           C
ATOM   1830  HA  PHE X 116      24.800  39.599  31.521  1.00  0.00           H
ATOM   1831  CB  PHE X 116      26.604  38.569  31.569  1.00  0.00           C
ATOM   1832  HB2 PHE X 116      27.287  38.121  30.847  1.00  0.00           H
ATOM   1833  HB3 PHE X 116      27.044  39.290  32.257  1.00  0.00           H
ATOM   1834  CG  PHE X 116      25.977  37.473  32.434  1.00  0.00           C
ATOM   1835  CD1 PHE X 116      25.773  36.104  32.080  1.00  0.00           C
ATOM   1836  HD1 PHE X 116      26.023  35.712  31.105  1.00  0.00           H
ATOM   1837  CE1 PHE X 116      25.195  35.283  33.033  1.00  0.00           C
ATOM   1838  HE1 PHE X 116      24.904  34.255  32.872  1.00  0.00           H
ATOM   1839  CZ  PHE X 116      24.779  35.718  34.315  1.00  0.00           C
ATOM   1840  HZ  PHE X 116      24.253  35.089  35.018  1.00  0.00           H
ATOM   1841  CE2 PHE X 116      25.023  37.082  34.642  1.00  0.00           C
ATOM   1842  HE2 PHE X 116      24.763  37.381  35.647  1.00  0.00           H
ATOM   1843  CD2 PHE X 116      25.565  37.967  33.653  1.00  0.00           C
ATOM   1844  HD2 PHE X 116      25.749  38.974  33.995  1.00  0.00           H
ATOM   1845  C   PHE X 116      25.935  40.543  29.970  1.00  0.00           C
ATOM   1846  O   PHE X 116      27.029  41.001  30.171  1.00  0.00           O
ATOM   1847  N   GLN X 117      25.046  41.181  29.141  1.00  0.00           N
ATOM   1848  H   GLN X 117      24.189  40.731  28.853  1.00  0.00           H
ATOM   1849  CA  GLN X 117      25.281  42.598  28.655  1.00  0.00           C
ATOM   1850  HA  GLN X 117      26.113  42.381  27.983  1.00  0.00           H
ATOM   1851  CB  GLN X 117      24.081  43.124  27.868  1.00  0.00           C
ATOM   1852  HB2 GLN X 117      23.180  43.221  28.474  1.00  0.00           H
ATOM   1853  HB3 GLN X 117      24.325  44.092  27.428  1.00  0.00           H
ATOM   1854  CG  GLN X 117      23.811  42.176  26.637  1.00  0.00           C
ATOM   1855  HG2 GLN X 117      24.769  41.687  26.464  1.00  0.00           H
ATOM   1856  HG3 GLN X 117      23.128  41.363  26.877  1.00  0.00           H
ATOM   1857  CD  GLN X 117      23.517  42.840  25.261  1.00  0.00           C
ATOM   1858  OE1 GLN X 117      23.389  44.060  25.145  1.00  0.00           O
ATOM   1859  NE2 GLN X 117      23.438  41.998  24.254  1.00  0.00           N
ATOM   1860 HE21 GLN X 117      23.188  42.300  23.323  1.00  0.00           H
ATOM   1861 HE22 GLN X 117      23.388  41.019  24.494  1.00  0.00           H
ATOM   1862  C   GLN X 117      25.616  43.688  29.770  1.00  0.00           C
ATOM   1863  O   GLN X 117      25.188  43.591  30.904  1.00  0.00           O
ATOM   1864  N   GLY X 118      26.369  44.692  29.346  1.00  0.00           N
ATOM   1865  H   GLY X 118      26.732  44.611  28.407  1.00  0.00           H
ATOM   1866  CA  GLY X 118      26.909  45.830  30.166  1.00  0.00           C
ATOM   1867  HA2 GLY X 118      27.188  46.627  29.478  1.00  0.00           H
ATOM   1868  HA3 GLY X 118      26.148  46.209  30.848  1.00  0.00           H
ATOM   1869  C   GLY X 118      28.215  45.556  30.868  1.00  0.00           C
ATOM   1870  O   GLY X 118      28.535  46.282  31.730  1.00  0.00           O
ATOM   1871  N   VAL X 119      28.808  44.374  30.626  1.00  0.00           N
ATOM   1872  H   VAL X 119      28.482  43.681  29.968  1.00  0.00           H
ATOM   1873  CA  VAL X 119      30.210  44.130  31.140  1.00  0.00           C
ATOM   1874  HA  VAL X 119      30.390  44.186  32.213  1.00  0.00           H
ATOM   1875  CB  VAL X 119      30.824  42.778  30.732  1.00  0.00           C
ATOM   1876  HB  VAL X 119      30.598  42.603  29.681  1.00  0.00           H
ATOM   1877  CG1 VAL X 119      32.343  42.560  31.033  1.00  0.00           C
ATOM   1878 HG11 VAL X 119      32.550  42.462  32.099  1.00  0.00           H
ATOM   1879 HG12 VAL X 119      32.686  41.684  30.483  1.00  0.00           H
ATOM   1880 HG13 VAL X 119      32.918  43.428  30.710  1.00  0.00           H
ATOM   1881  CG2 VAL X 119      30.104  41.626  31.525  1.00  0.00           C
ATOM   1882 HG21 VAL X 119      30.628  40.690  31.329  1.00  0.00           H
ATOM   1883 HG22 VAL X 119      30.153  41.923  32.574  1.00  0.00           H
ATOM   1884 HG23 VAL X 119      29.094  41.511  31.130  1.00  0.00           H
ATOM   1885  C   VAL X 119      31.164  45.166  30.516  1.00  0.00           C
ATOM   1886  O   VAL X 119      31.145  45.511  29.319  1.00  0.00           O
ATOM   1887  N   ARG X 120      32.122  45.666  31.320  1.00  0.00           N
ATOM   1888  H   ARG X 120      32.221  45.375  32.282  1.00  0.00           H
ATOM   1889  CA  ARG X 120      33.164  46.525  30.762  1.00  0.00           C
ATOM   1890  HA  ARG X 120      33.485  46.264  29.754  1.00  0.00           H
ATOM   1891  CB  ARG X 120      32.568  47.968  30.607  1.00  0.00           C
ATOM   1892  HB2 ARG X 120      31.742  48.113  31.303  1.00  0.00           H
ATOM   1893  HB3 ARG X 120      33.298  48.753  30.803  1.00  0.00           H
ATOM   1894  CG  ARG X 120      32.107  48.208  29.113  1.00  0.00           C
ATOM   1895  HG2 ARG X 120      32.855  47.960  28.360  1.00  0.00           H
ATOM   1896  HG3 ARG X 120      31.148  47.746  28.877  1.00  0.00           H
ATOM   1897  CD  ARG X 120      31.841  49.731  28.866  1.00  0.00           C
ATOM   1898  HD2 ARG X 120      30.954  49.863  29.487  1.00  0.00           H
ATOM   1899  HD3 ARG X 120      32.640  50.379  29.225  1.00  0.00           H
ATOM   1900  NE  ARG X 120      31.532  50.000  27.418  1.00  0.00           N
ATOM   1901  HE  ARG X 120      30.566  50.147  27.161  1.00  0.00           H
ATOM   1902  CZ  ARG X 120      32.355  50.132  26.419  1.00  0.00           C
ATOM   1903  NH1 ARG X 120      33.692  50.079  26.495  1.00  0.00           N
ATOM   1904 HH11 ARG X 120      34.140  49.752  27.340  1.00  0.00           H
ATOM   1905 HH12 ARG X 120      34.234  50.170  25.647  1.00  0.00           H
ATOM   1906  NH2 ARG X 120      32.001  50.259  25.247  1.00  0.00           N
ATOM   1907 HH21 ARG X 120      31.000  50.380  25.204  1.00  0.00           H
ATOM   1908 HH22 ARG X 120      32.595  50.373  24.437  1.00  0.00           H
ATOM   1909  C   ARG X 120      34.413  46.439  31.540  1.00  0.00           C
ATOM   1910  O   ARG X 120      34.480  45.696  32.525  1.00  0.00           O
ATOM   1911  N   LEU X 121      35.461  47.108  31.060  1.00  0.00           N
ATOM   1912  H   LEU X 121      35.270  47.676  30.247  1.00  0.00           H
ATOM   1913  CA  LEU X 121      36.870  46.881  31.714  1.00  0.00           C
ATOM   1914  HA  LEU X 121      36.879  46.215  32.576  1.00  0.00           H
ATOM   1915  CB  LEU X 121      37.643  46.264  30.527  1.00  0.00           C
ATOM   1916  HB2 LEU X 121      37.393  46.780  29.600  1.00  0.00           H
ATOM   1917  HB3 LEU X 121      38.718  46.413  30.640  1.00  0.00           H
ATOM   1918  CG  LEU X 121      37.534  44.708  30.261  1.00  0.00           C
ATOM   1919  HG  LEU X 121      38.242  44.458  29.470  1.00  0.00           H
ATOM   1920  CD1 LEU X 121      38.148  44.005  31.454  1.00  0.00           C
ATOM   1921 HD11 LEU X 121      37.377  43.873  32.213  1.00  0.00           H
ATOM   1922 HD12 LEU X 121      38.413  43.026  31.054  1.00  0.00           H
ATOM   1923 HD13 LEU X 121      39.049  44.493  31.827  1.00  0.00           H
ATOM   1924  CD2 LEU X 121      36.117  44.240  29.993  1.00  0.00           C
ATOM   1925 HD21 LEU X 121      36.235  43.277  29.495  1.00  0.00           H
ATOM   1926 HD22 LEU X 121      35.661  44.033  30.962  1.00  0.00           H
ATOM   1927 HD23 LEU X 121      35.619  44.899  29.283  1.00  0.00           H
ATOM   1928  C   LEU X 121      37.421  48.212  32.120  1.00  0.00           C
ATOM   1929  O   LEU X 121      37.362  49.196  31.370  1.00  0.00           O
ATOM   1930  N   LEU X 122      37.726  48.318  33.433  1.00  0.00           N
ATOM   1931  H   LEU X 122      37.420  47.600  34.074  1.00  0.00           H
ATOM   1932  CA  LEU X 122      38.224  49.503  34.063  1.00  0.00           C
ATOM   1933  HA  LEU X 122      37.685  50.377  33.699  1.00  0.00           H
ATOM   1934  CB  LEU X 122      38.043  49.459  35.602  1.00  0.00           C
ATOM   1935  HB2 LEU X 122      38.674  48.704  36.070  1.00  0.00           H
ATOM   1936  HB3 LEU X 122      38.375  50.428  35.972  1.00  0.00           H
ATOM   1937  CG  LEU X 122      36.543  49.218  35.991  1.00  0.00           C
ATOM   1938  HG  LEU X 122      36.109  48.331  35.531  1.00  0.00           H
ATOM   1939  CD1 LEU X 122      36.470  49.100  37.441  1.00  0.00           C
ATOM   1940 HD11 LEU X 122      36.658  48.043  37.629  1.00  0.00           H
ATOM   1941 HD12 LEU X 122      37.225  49.731  37.912  1.00  0.00           H
ATOM   1942 HD13 LEU X 122      35.517  49.404  37.873  1.00  0.00           H
ATOM   1943  CD2 LEU X 122      35.613  50.429  35.645  1.00  0.00           C
ATOM   1944 HD21 LEU X 122      34.638  50.087  35.992  1.00  0.00           H
ATOM   1945 HD22 LEU X 122      35.834  51.393  36.103  1.00  0.00           H
ATOM   1946 HD23 LEU X 122      35.521  50.517  34.563  1.00  0.00           H
ATOM   1947  C   LEU X 122      39.675  49.841  33.630  1.00  0.00           C
ATOM   1948  O   LEU X 122      40.455  48.934  33.238  1.00  0.00           O
ATOM   1949  N   ARG X 123      40.068  51.105  33.770  1.00  0.00           N
ATOM   1950  H   ARG X 123      39.289  51.693  34.032  1.00  0.00           H
ATOM   1951  CA  ARG X 123      41.439  51.643  33.587  1.00  0.00           C
ATOM   1952  HA  ARG X 123      42.156  50.832  33.463  1.00  0.00           H
ATOM   1953  CB  ARG X 123      41.458  52.523  32.370  1.00  0.00           C
ATOM   1954  HB2 ARG X 123      40.824  52.123  31.579  1.00  0.00           H
ATOM   1955  HB3 ARG X 123      41.025  53.493  32.617  1.00  0.00           H
ATOM   1956  CG  ARG X 123      42.882  52.630  31.834  1.00  0.00           C
ATOM   1957  HG2 ARG X 123      43.546  53.124  32.543  1.00  0.00           H
ATOM   1958  HG3 ARG X 123      43.289  51.657  31.564  1.00  0.00           H
ATOM   1959  CD  ARG X 123      42.805  53.541  30.568  1.00  0.00           C
ATOM   1960  HD2 ARG X 123      42.227  52.906  29.896  1.00  0.00           H
ATOM   1961  HD3 ARG X 123      42.230  54.403  30.904  1.00  0.00           H
ATOM   1962  NE  ARG X 123      44.090  53.766  29.921  1.00  0.00           N
ATOM   1963  HE  ARG X 123      44.701  52.999  29.678  1.00  0.00           H
ATOM   1964  CZ  ARG X 123      44.778  54.892  29.899  1.00  0.00           C
ATOM   1965  NH1 ARG X 123      44.392  55.947  30.386  1.00  0.00           N
ATOM   1966 HH11 ARG X 123      43.602  55.978  31.014  1.00  0.00           H
ATOM   1967 HH12 ARG X 123      44.899  56.817  30.444  1.00  0.00           H
ATOM   1968  NH2 ARG X 123      45.985  54.871  29.417  1.00  0.00           N
ATOM   1969 HH21 ARG X 123      46.361  54.042  28.980  1.00  0.00           H
ATOM   1970 HH22 ARG X 123      46.571  55.660  29.648  1.00  0.00           H
ATOM   1971  C   ARG X 123      41.930  52.366  34.849  1.00  0.00           C
ATOM   1972  O   ARG X 123      41.178  53.036  35.529  1.00  0.00           O
ATOM   1973  N   GLN X 124      43.170  52.018  35.212  1.00  0.00           N
ATOM   1974  H   GLN X 124      43.793  51.561  34.561  1.00  0.00           H
ATOM   1975  CA  GLN X 124      43.821  52.470  36.418  1.00  0.00           C
ATOM   1976  HA  GLN X 124      43.156  53.199  36.884  1.00  0.00           H
ATOM   1977  CB  GLN X 124      43.881  51.391  37.416  1.00  0.00           C
ATOM   1978  HB2 GLN X 124      44.426  50.530  37.031  1.00  0.00           H
ATOM   1979  HB3 GLN X 124      44.481  51.704  38.271  1.00  0.00           H
ATOM   1980  CG  GLN X 124      42.549  50.890  38.041  1.00  0.00           C
ATOM   1981  HG2 GLN X 124      41.751  51.624  38.156  1.00  0.00           H
ATOM   1982  HG3 GLN X 124      42.140  50.055  37.472  1.00  0.00           H
ATOM   1983  CD  GLN X 124      42.809  50.303  39.461  1.00  0.00           C
ATOM   1984  OE1 GLN X 124      43.715  49.551  39.610  1.00  0.00           O
ATOM   1985  NE2 GLN X 124      42.142  50.699  40.522  1.00  0.00           N
ATOM   1986 HE21 GLN X 124      42.285  50.223  41.402  1.00  0.00           H
ATOM   1987 HE22 GLN X 124      41.414  51.358  40.287  1.00  0.00           H
ATOM   1988  C   GLN X 124      45.276  52.960  36.181  1.00  0.00           C
ATOM   1989  O   GLN X 124      46.018  52.474  35.317  1.00  0.00           O
ATOM   1990  N   ASP X 125      45.687  53.922  36.981  1.00  0.00           N
ATOM   1991  H   ASP X 125      44.984  54.328  37.583  1.00  0.00           H
ATOM   1992  CA  ASP X 125      47.115  54.254  37.344  1.00  0.00           C
ATOM   1993  HA  ASP X 125      47.535  54.479  36.364  1.00  0.00           H
ATOM   1994  CB  ASP X 125      47.190  55.582  37.969  1.00  0.00           C
ATOM   1995  HB2 ASP X 125      46.798  56.261  37.212  1.00  0.00           H
ATOM   1996  HB3 ASP X 125      46.410  55.547  38.729  1.00  0.00           H
ATOM   1997  CG  ASP X 125      48.553  56.015  38.520  1.00  0.00           C
ATOM   1998  OD1 ASP X 125      48.629  57.176  39.086  1.00  0.00           O
ATOM   1999  OD2 ASP X 125      49.607  55.387  38.349  1.00  0.00           O
ATOM   2000  C   ASP X 125      47.890  53.088  37.948  1.00  0.00           C
ATOM   2001  O   ASP X 125      47.455  52.646  39.049  1.00  0.00           O
ATOM   2002  N   PRO X 126      48.952  52.569  37.364  1.00  0.00           N
ATOM   2003  CD  PRO X 126      49.600  53.105  36.275  1.00  0.00           C
ATOM   2004  HD2 PRO X 126      50.118  54.056  36.398  1.00  0.00           H
ATOM   2005  HD3 PRO X 126      48.883  53.173  35.456  1.00  0.00           H
ATOM   2006  CG  PRO X 126      50.664  52.102  35.875  1.00  0.00           C
ATOM   2007  HG2 PRO X 126      51.493  52.664  35.444  1.00  0.00           H
ATOM   2008  HG3 PRO X 126      50.438  51.311  35.158  1.00  0.00           H
ATOM   2009  CB  PRO X 126      51.083  51.403  37.083  1.00  0.00           C
ATOM   2010  HB2 PRO X 126      51.789  52.074  37.572  1.00  0.00           H
ATOM   2011  HB3 PRO X 126      51.416  50.398  36.821  1.00  0.00           H
ATOM   2012  CA  PRO X 126      49.727  51.390  37.857  1.00  0.00           C
ATOM   2013  HA  PRO X 126      49.104  50.517  37.664  1.00  0.00           H
ATOM   2014  C   PRO X 126      50.007  51.421  39.372  1.00  0.00           C
ATOM   2015  O   PRO X 126      49.993  50.349  39.925  1.00  0.00           O
ATOM   2016  N   ILE X 127      50.218  52.601  40.003  1.00  0.00           N
ATOM   2017  H   ILE X 127      50.055  53.438  39.462  1.00  0.00           H
ATOM   2018  CA  ILE X 127      50.518  52.715  41.426  1.00  0.00           C
ATOM   2019  HA  ILE X 127      51.316  51.993  41.594  1.00  0.00           H
ATOM   2020  CB  ILE X 127      51.162  54.169  41.605  1.00  0.00           C
ATOM   2021  HB  ILE X 127      50.442  54.928  41.297  1.00  0.00           H
ATOM   2022  CG2 ILE X 127      51.538  54.582  43.046  1.00  0.00           C
ATOM   2023 HG21 ILE X 127      51.740  55.652  43.024  1.00  0.00           H
ATOM   2024 HG22 ILE X 127      50.675  54.459  43.699  1.00  0.00           H
ATOM   2025 HG23 ILE X 127      52.413  53.987  43.309  1.00  0.00           H
ATOM   2026  CG1 ILE X 127      52.309  54.413  40.617  1.00  0.00           C
ATOM   2027 HG12 ILE X 127      51.932  54.548  39.603  1.00  0.00           H
ATOM   2028 HG13 ILE X 127      52.851  55.314  40.902  1.00  0.00           H
ATOM   2029  CD1 ILE X 127      53.359  53.332  40.712  1.00  0.00           C
ATOM   2030 HD11 ILE X 127      54.252  53.836  40.343  1.00  0.00           H
ATOM   2031 HD12 ILE X 127      53.561  53.116  41.761  1.00  0.00           H
ATOM   2032 HD13 ILE X 127      53.046  52.442  40.165  1.00  0.00           H
ATOM   2033  C   ILE X 127      49.311  52.395  42.413  1.00  0.00           C
ATOM   2034  O   ILE X 127      49.498  51.608  43.357  1.00  0.00           O
ATOM   2035  N   GLU X 128      48.050  52.837  42.001  1.00  0.00           N
ATOM   2036  H   GLU X 128      48.052  53.127  41.033  1.00  0.00           H
ATOM   2037  CA  GLU X 128      46.796  52.332  42.508  1.00  0.00           C
ATOM   2038  HA  GLU X 128      46.846  52.478  43.587  1.00  0.00           H
ATOM   2039  CB  GLU X 128      45.654  53.186  41.939  1.00  0.00           C
ATOM   2040  HB2 GLU X 128      45.845  54.251  42.078  1.00  0.00           H
ATOM   2041  HB3 GLU X 128      45.560  52.920  40.886  1.00  0.00           H
ATOM   2042  CG  GLU X 128      44.347  52.874  42.726  1.00  0.00           C
ATOM   2043  HG2 GLU X 128      43.834  51.951  42.461  1.00  0.00           H
ATOM   2044  HG3 GLU X 128      44.492  52.656  43.784  1.00  0.00           H
ATOM   2045  CD  GLU X 128      43.410  54.075  42.520  1.00  0.00           C
ATOM   2046  OE1 GLU X 128      43.462  55.038  43.348  1.00  0.00           O
ATOM   2047  OE2 GLU X 128      42.562  54.156  41.613  1.00  0.00           O
ATOM   2048  C   GLU X 128      46.553  50.911  42.315  1.00  0.00           C
ATOM   2049  O   GLU X 128      46.385  50.190  43.283  1.00  0.00           O
ATOM   2050  N   CYS X 129      46.760  50.367  41.094  1.00  0.00           N
ATOM   2051  H   CYS X 129      46.856  51.068  40.374  1.00  0.00           H
ATOM   2052  CA  CYS X 129      46.637  48.958  40.750  1.00  0.00           C
ATOM   2053  HA  CYS X 129      45.619  48.672  41.010  1.00  0.00           H
ATOM   2054  CB  CYS X 129      46.976  48.877  39.275  1.00  0.00           C
ATOM   2055  HB2 CYS X 129      46.464  49.720  38.810  1.00  0.00           H
ATOM   2056  HB3 CYS X 129      48.055  48.784  39.154  1.00  0.00           H
ATOM   2057  SG  CYS X 129      46.123  47.447  38.649  1.00  0.00           S
ATOM   2058  HG  CYS X 129      44.922  47.891  39.029  1.00  0.00           H
ATOM   2059  C   CYS X 129      47.549  47.999  41.590  1.00  0.00           C
ATOM   2060  O   CYS X 129      47.093  46.953  42.150  1.00  0.00           O
ATOM   2061  N   LEU X 130      48.813  48.386  41.628  1.00  0.00           N
ATOM   2062  H   LEU X 130      48.914  49.322  41.261  1.00  0.00           H
ATOM   2063  CA  LEU X 130      49.908  47.582  42.171  1.00  0.00           C
ATOM   2064  HA  LEU X 130      49.888  46.610  41.678  1.00  0.00           H
ATOM   2065  CB  LEU X 130      51.236  48.082  41.693  1.00  0.00           C
ATOM   2066  HB2 LEU X 130      51.158  48.066  40.606  1.00  0.00           H
ATOM   2067  HB3 LEU X 130      51.406  49.153  41.810  1.00  0.00           H
ATOM   2068  CG  LEU X 130      52.446  47.410  42.234  1.00  0.00           C
ATOM   2069  HG  LEU X 130      52.114  46.413  42.526  1.00  0.00           H
ATOM   2070  CD1 LEU X 130      53.602  47.375  41.291  1.00  0.00           C
ATOM   2071 HD11 LEU X 130      54.375  46.695  41.648  1.00  0.00           H
ATOM   2072 HD12 LEU X 130      53.259  46.833  40.409  1.00  0.00           H
ATOM   2073 HD13 LEU X 130      53.983  48.355  41.001  1.00  0.00           H
ATOM   2074  CD2 LEU X 130      53.097  48.295  43.316  1.00  0.00           C
ATOM   2075 HD21 LEU X 130      52.294  48.591  43.990  1.00  0.00           H
ATOM   2076 HD22 LEU X 130      53.828  47.678  43.839  1.00  0.00           H
ATOM   2077 HD23 LEU X 130      53.490  49.218  42.889  1.00  0.00           H
ATOM   2078  C   LEU X 130      49.772  47.313  43.676  1.00  0.00           C
ATOM   2079  O   LEU X 130      49.864  46.148  43.954  1.00  0.00           O
ATOM   2080  N   PHE X 131      49.631  48.301  44.577  1.00  0.00           N
ATOM   2081  H   PHE X 131      49.523  49.289  44.395  1.00  0.00           H
ATOM   2082  CA  PHE X 131      49.520  47.999  46.014  1.00  0.00           C
ATOM   2083  HA  PHE X 131      50.284  47.318  46.389  1.00  0.00           H
ATOM   2084  CB  PHE X 131      49.855  49.360  46.732  1.00  0.00           C
ATOM   2085  HB2 PHE X 131      49.134  50.083  46.350  1.00  0.00           H
ATOM   2086  HB3 PHE X 131      49.719  49.329  47.814  1.00  0.00           H
ATOM   2087  CG  PHE X 131      51.197  49.848  46.530  1.00  0.00           C
ATOM   2088  CD1 PHE X 131      52.278  48.939  46.563  1.00  0.00           C
ATOM   2089  HD1 PHE X 131      52.180  47.890  46.803  1.00  0.00           H
ATOM   2090  CE1 PHE X 131      53.561  49.378  46.138  1.00  0.00           C
ATOM   2091  HE1 PHE X 131      54.392  48.690  46.088  1.00  0.00           H
ATOM   2092  CZ  PHE X 131      53.844  50.732  45.770  1.00  0.00           C
ATOM   2093  HZ  PHE X 131      54.797  51.123  45.449  1.00  0.00           H
ATOM   2094  CE2 PHE X 131      52.812  51.697  45.858  1.00  0.00           C
ATOM   2095  HE2 PHE X 131      53.107  52.734  45.797  1.00  0.00           H
ATOM   2096  CD2 PHE X 131      51.477  51.193  46.109  1.00  0.00           C
ATOM   2097  HD2 PHE X 131      50.622  51.847  46.190  1.00  0.00           H
ATOM   2098  C   PHE X 131      48.155  47.359  46.233  1.00  0.00           C
ATOM   2099  O   PHE X 131      48.049  46.539  47.145  1.00  0.00           O
ATOM   2100  N   SER X 132      47.132  47.770  45.537  1.00  0.00           N
ATOM   2101  H   SER X 132      47.333  48.363  44.744  1.00  0.00           H
ATOM   2102  CA  SER X 132      45.747  47.244  45.690  1.00  0.00           C
ATOM   2103  HA  SER X 132      45.475  47.338  46.741  1.00  0.00           H
ATOM   2104  CB  SER X 132      44.761  47.861  44.710  1.00  0.00           C
ATOM   2105  HB2 SER X 132      45.073  47.752  43.671  1.00  0.00           H
ATOM   2106  HB3 SER X 132      43.762  47.427  44.724  1.00  0.00           H
ATOM   2107  OG  SER X 132      44.637  49.277  45.013  1.00  0.00           O
ATOM   2108  HG  SER X 132      45.272  49.744  44.465  1.00  0.00           H
ATOM   2109  C   SER X 132      45.845  45.684  45.458  1.00  0.00           C
ATOM   2110  O   SER X 132      45.424  44.960  46.385  1.00  0.00           O
ATOM   2111  N   PHE X 133      46.452  45.225  44.389  1.00  0.00           N
ATOM   2112  H   PHE X 133      46.882  45.804  43.682  1.00  0.00           H
ATOM   2113  CA  PHE X 133      46.555  43.816  44.226  1.00  0.00           C
ATOM   2114  HA  PHE X 133      45.557  43.494  44.525  1.00  0.00           H
ATOM   2115  CB  PHE X 133      46.665  43.438  42.725  1.00  0.00           C
ATOM   2116  HB2 PHE X 133      47.437  44.023  42.227  1.00  0.00           H
ATOM   2117  HB3 PHE X 133      46.944  42.386  42.660  1.00  0.00           H
ATOM   2118  CG  PHE X 133      45.346  43.470  41.974  1.00  0.00           C
ATOM   2119  CD1 PHE X 133      45.255  44.494  40.985  1.00  0.00           C
ATOM   2120  HD1 PHE X 133      46.135  45.104  40.844  1.00  0.00           H
ATOM   2121  CE1 PHE X 133      44.006  44.683  40.257  1.00  0.00           C
ATOM   2122  HE1 PHE X 133      43.864  45.428  39.488  1.00  0.00           H
ATOM   2123  CZ  PHE X 133      42.934  43.892  40.633  1.00  0.00           C
ATOM   2124  HZ  PHE X 133      41.914  44.080  40.332  1.00  0.00           H
ATOM   2125  CE2 PHE X 133      43.059  42.777  41.526  1.00  0.00           C
ATOM   2126  HE2 PHE X 133      42.254  42.068  41.651  1.00  0.00           H
ATOM   2127  CD2 PHE X 133      44.285  42.563  42.132  1.00  0.00           C
ATOM   2128  HD2 PHE X 133      44.462  41.703  42.761  1.00  0.00           H
ATOM   2129  C   PHE X 133      47.574  43.084  45.076  1.00  0.00           C
ATOM   2130  O   PHE X 133      47.420  41.865  45.406  1.00  0.00           O
ATOM   2131  N   ILE X 134      48.578  43.888  45.563  1.00  0.00           N
ATOM   2132  H   ILE X 134      48.701  44.802  45.153  1.00  0.00           H
ATOM   2133  CA  ILE X 134      49.483  43.325  46.650  1.00  0.00           C
ATOM   2134  HA  ILE X 134      49.907  42.411  46.236  1.00  0.00           H
ATOM   2135  CB  ILE X 134      50.733  44.194  46.873  1.00  0.00           C
ATOM   2136  HB  ILE X 134      50.406  45.219  47.052  1.00  0.00           H
ATOM   2137  CG2 ILE X 134      51.699  43.898  48.006  1.00  0.00           C
ATOM   2138 HG21 ILE X 134      52.615  44.488  48.066  1.00  0.00           H
ATOM   2139 HG22 ILE X 134      51.222  43.931  48.985  1.00  0.00           H
ATOM   2140 HG23 ILE X 134      52.056  42.871  47.929  1.00  0.00           H
ATOM   2141  CG1 ILE X 134      51.695  44.106  45.554  1.00  0.00           C
ATOM   2142 HG12 ILE X 134      52.173  43.143  45.731  1.00  0.00           H
ATOM   2143 HG13 ILE X 134      51.186  44.036  44.593  1.00  0.00           H
ATOM   2144  CD1 ILE X 134      52.654  45.265  45.434  1.00  0.00           C
ATOM   2145 HD11 ILE X 134      53.121  45.508  46.388  1.00  0.00           H
ATOM   2146 HD12 ILE X 134      53.458  45.075  44.721  1.00  0.00           H
ATOM   2147 HD13 ILE X 134      52.279  46.221  45.066  1.00  0.00           H
ATOM   2148  C   ILE X 134      48.773  43.186  47.932  1.00  0.00           C
ATOM   2149  O   ILE X 134      49.107  42.293  48.648  1.00  0.00           O
ATOM   2150  N   CYS X 135      47.756  44.053  48.192  1.00  0.00           N
ATOM   2151  H   CYS X 135      47.409  44.683  47.483  1.00  0.00           H
ATOM   2152  CA  CYS X 135      46.806  44.012  49.358  1.00  0.00           C
ATOM   2153  HA  CYS X 135      47.451  43.811  50.214  1.00  0.00           H
ATOM   2154  CB  CYS X 135      46.074  45.265  49.797  1.00  0.00           C
ATOM   2155  HB2 CYS X 135      45.527  45.596  48.915  1.00  0.00           H
ATOM   2156  HB3 CYS X 135      45.401  45.000  50.614  1.00  0.00           H
ATOM   2157  SG  CYS X 135      47.249  46.533  50.372  1.00  0.00           S
ATOM   2158  HG  CYS X 135      47.418  47.059  49.156  1.00  0.00           H
ATOM   2159  C   CYS X 135      45.778  42.909  49.153  1.00  0.00           C
ATOM   2160  O   CYS X 135      45.110  42.469  50.083  1.00  0.00           O
ATOM   2161  N   SER X 136      45.654  42.357  47.914  1.00  0.00           N
ATOM   2162  H   SER X 136      46.236  42.686  47.157  1.00  0.00           H
ATOM   2163  CA  SER X 136      44.551  41.398  47.699  1.00  0.00           C
ATOM   2164  HA  SER X 136      43.701  41.502  48.372  1.00  0.00           H
ATOM   2165  CB  SER X 136      44.062  41.677  46.303  1.00  0.00           C
ATOM   2166  HB2 SER X 136      44.862  41.531  45.577  1.00  0.00           H
ATOM   2167  HB3 SER X 136      43.343  40.903  46.033  1.00  0.00           H
ATOM   2168  OG  SER X 136      43.464  43.035  46.234  1.00  0.00           O
ATOM   2169  HG  SER X 136      44.063  43.784  46.199  1.00  0.00           H
ATOM   2170  C   SER X 136      44.972  39.909  47.807  1.00  0.00           C
ATOM   2171  O   SER X 136      44.007  39.061  47.868  1.00  0.00           O
ATOM   2172  N   SER X 137      46.240  39.509  47.983  1.00  0.00           N
ATOM   2173  H   SER X 137      46.908  40.249  47.822  1.00  0.00           H
ATOM   2174  CA  SER X 137      46.672  38.170  48.305  1.00  0.00           C
ATOM   2175  HA  SER X 137      46.703  37.572  47.394  1.00  0.00           H
ATOM   2176  CB  SER X 137      48.199  38.320  48.726  1.00  0.00           C
ATOM   2177  HB2 SER X 137      48.379  38.915  49.622  1.00  0.00           H
ATOM   2178  HB3 SER X 137      48.592  37.323  48.928  1.00  0.00           H
ATOM   2179  OG  SER X 137      48.919  39.009  47.687  1.00  0.00           O
ATOM   2180  HG  SER X 137      48.964  38.347  46.995  1.00  0.00           H
ATOM   2181  C   SER X 137      46.035  37.473  49.499  1.00  0.00           C
ATOM   2182  O   SER X 137      46.173  37.938  50.601  1.00  0.00           O
ATOM   2183  N   ASN X 138      45.299  36.416  49.204  1.00  0.00           N
ATOM   2184  H   ASN X 138      45.213  36.113  48.244  1.00  0.00           H
ATOM   2185  CA  ASN X 138      44.322  35.598  50.085  1.00  0.00           C
ATOM   2186  HA  ASN X 138      43.779  35.001  49.353  1.00  0.00           H
ATOM   2187  CB  ASN X 138      45.031  34.528  50.937  1.00  0.00           C
ATOM   2188  HB2 ASN X 138      44.181  34.064  51.437  1.00  0.00           H
ATOM   2189  HB3 ASN X 138      45.592  33.851  50.294  1.00  0.00           H
ATOM   2190  CG  ASN X 138      45.869  35.092  52.013  1.00  0.00           C
ATOM   2191  OD1 ASN X 138      47.036  35.248  51.919  1.00  0.00           O
ATOM   2192  ND2 ASN X 138      45.283  35.437  53.197  1.00  0.00           N
ATOM   2193 HD21 ASN X 138      46.076  35.578  53.807  1.00  0.00           H
ATOM   2194 HD22 ASN X 138      44.387  35.051  53.457  1.00  0.00           H
ATOM   2195  C   ASN X 138      43.290  36.440  50.850  1.00  0.00           C
ATOM   2196  O   ASN X 138      42.471  35.800  51.624  1.00  0.00           O
ATOM   2197  N   ASN X 139      43.302  37.745  50.588  1.00  0.00           N
ATOM   2198  H   ASN X 139      43.855  38.097  49.819  1.00  0.00           H
ATOM   2199  CA  ASN X 139      42.314  38.670  51.167  1.00  0.00           C
ATOM   2200  HA  ASN X 139      42.154  38.284  52.174  1.00  0.00           H
ATOM   2201  CB  ASN X 139      42.933  40.076  51.133  1.00  0.00           C
ATOM   2202  HB2 ASN X 139      44.011  39.920  51.165  1.00  0.00           H
ATOM   2203  HB3 ASN X 139      42.714  40.389  50.113  1.00  0.00           H
ATOM   2204  CG  ASN X 139      42.509  41.126  52.124  1.00  0.00           C
ATOM   2205  OD1 ASN X 139      41.451  40.983  52.706  1.00  0.00           O
ATOM   2206  ND2 ASN X 139      43.268  42.178  52.285  1.00  0.00           N
ATOM   2207 HD21 ASN X 139      43.190  42.776  53.096  1.00  0.00           H
ATOM   2208 HD22 ASN X 139      44.139  42.279  51.784  1.00  0.00           H
ATOM   2209  C   ASN X 139      40.956  38.587  50.353  1.00  0.00           C
ATOM   2210  O   ASN X 139      40.937  38.216  49.204  1.00  0.00           O
ATOM   2211  N   ASN X 140      39.902  38.992  51.035  1.00  0.00           N
ATOM   2212  H   ASN X 140      39.872  39.415  51.952  1.00  0.00           H
ATOM   2213  CA  ASN X 140      38.525  38.798  50.578  1.00  0.00           C
ATOM   2214  HA  ASN X 140      38.620  38.325  49.601  1.00  0.00           H
ATOM   2215  CB  ASN X 140      37.780  37.819  51.404  1.00  0.00           C
ATOM   2216  HB2 ASN X 140      38.219  36.829  51.526  1.00  0.00           H
ATOM   2217  HB3 ASN X 140      37.736  38.223  52.415  1.00  0.00           H
ATOM   2218  CG  ASN X 140      36.350  37.529  50.996  1.00  0.00           C
ATOM   2219  OD1 ASN X 140      36.001  37.411  49.838  1.00  0.00           O
ATOM   2220  ND2 ASN X 140      35.480  37.469  51.971  1.00  0.00           N
ATOM   2221 HD21 ASN X 140      34.553  37.137  51.747  1.00  0.00           H
ATOM   2222 HD22 ASN X 140      35.727  37.477  52.950  1.00  0.00           H
ATOM   2223  C   ASN X 140      37.789  40.096  50.352  1.00  0.00           C
ATOM   2224  O   ASN X 140      38.234  41.113  50.852  1.00  0.00           O
ATOM   2225  N   ILE X 141      36.801  40.172  49.481  1.00  0.00           N
ATOM   2226  H   ILE X 141      36.379  39.354  49.065  1.00  0.00           H
ATOM   2227  CA  ILE X 141      36.400  41.441  48.729  1.00  0.00           C
ATOM   2228  HA  ILE X 141      37.235  41.613  48.050  1.00  0.00           H
ATOM   2229  CB  ILE X 141      35.244  41.196  47.686  1.00  0.00           C
ATOM   2230  HB  ILE X 141      34.284  41.028  48.173  1.00  0.00           H
ATOM   2231  CG2 ILE X 141      35.094  42.370  46.705  1.00  0.00           C
ATOM   2232 HG21 ILE X 141      34.443  42.136  45.862  1.00  0.00           H
ATOM   2233 HG22 ILE X 141      34.694  43.213  47.266  1.00  0.00           H
ATOM   2234 HG23 ILE X 141      36.084  42.626  46.326  1.00  0.00           H
ATOM   2235  CG1 ILE X 141      35.412  39.891  46.836  1.00  0.00           C
ATOM   2236 HG12 ILE X 141      35.410  39.096  47.582  1.00  0.00           H
ATOM   2237 HG13 ILE X 141      34.566  39.744  46.164  1.00  0.00           H
ATOM   2238  CD1 ILE X 141      36.677  39.851  46.041  1.00  0.00           C
ATOM   2239 HD11 ILE X 141      36.673  38.980  45.385  1.00  0.00           H
ATOM   2240 HD12 ILE X 141      36.751  40.643  45.296  1.00  0.00           H
ATOM   2241 HD13 ILE X 141      37.596  39.838  46.627  1.00  0.00           H
ATOM   2242  C   ILE X 141      36.131  42.641  49.604  1.00  0.00           C
ATOM   2243  O   ILE X 141      36.702  43.732  49.387  1.00  0.00           O
ATOM   2244  N   ALA X 142      35.154  42.554  50.525  1.00  0.00           N
ATOM   2245  H   ALA X 142      34.640  41.687  50.586  1.00  0.00           H
ATOM   2246  CA  ALA X 142      34.810  43.627  51.418  1.00  0.00           C
ATOM   2247  HA  ALA X 142      34.489  44.471  50.808  1.00  0.00           H
ATOM   2248  CB  ALA X 142      33.641  43.099  52.314  1.00  0.00           C
ATOM   2249  HB1 ALA X 142      33.344  43.937  52.946  1.00  0.00           H
ATOM   2250  HB2 ALA X 142      32.887  42.670  51.655  1.00  0.00           H
ATOM   2251  HB3 ALA X 142      34.067  42.305  52.929  1.00  0.00           H
ATOM   2252  C   ALA X 142      36.104  44.108  52.204  1.00  0.00           C
ATOM   2253  O   ALA X 142      36.332  45.271  52.430  1.00  0.00           O
ATOM   2254  N   ARG X 143      36.940  43.129  52.709  1.00  0.00           N
ATOM   2255  H   ARG X 143      36.669  42.175  52.514  1.00  0.00           H
ATOM   2256  CA  ARG X 143      38.073  43.383  53.656  1.00  0.00           C
ATOM   2257  HA  ARG X 143      37.790  44.045  54.473  1.00  0.00           H
ATOM   2258  CB  ARG X 143      38.523  42.086  54.350  1.00  0.00           C
ATOM   2259  HB2 ARG X 143      37.664  41.617  54.829  1.00  0.00           H
ATOM   2260  HB3 ARG X 143      38.832  41.413  53.549  1.00  0.00           H
ATOM   2261  CG  ARG X 143      39.721  42.180  55.359  1.00  0.00           C
ATOM   2262  HG2 ARG X 143      40.575  42.605  54.832  1.00  0.00           H
ATOM   2263  HG3 ARG X 143      39.462  42.909  56.126  1.00  0.00           H
ATOM   2264  CD  ARG X 143      39.944  40.817  55.949  1.00  0.00           C
ATOM   2265  HD2 ARG X 143      39.116  40.496  56.581  1.00  0.00           H
ATOM   2266  HD3 ARG X 143      40.204  39.996  55.281  1.00  0.00           H
ATOM   2267  NE  ARG X 143      41.108  41.011  56.858  1.00  0.00           N
ATOM   2268  HE  ARG X 143      41.984  40.749  56.427  1.00  0.00           H
ATOM   2269  CZ  ARG X 143      41.070  41.269  58.125  1.00  0.00           C
ATOM   2270  NH1 ARG X 143      39.945  41.507  58.792  1.00  0.00           N
ATOM   2271 HH11 ARG X 143      39.035  41.529  58.353  1.00  0.00           H
ATOM   2272 HH12 ARG X 143      40.129  41.645  59.777  1.00  0.00           H
ATOM   2273  NH2 ARG X 143      42.173  41.275  58.775  1.00  0.00           N
ATOM   2274 HH21 ARG X 143      43.038  40.956  58.361  1.00  0.00           H
ATOM   2275 HH22 ARG X 143      42.187  41.448  59.770  1.00  0.00           H
ATOM   2276  C   ARG X 143      39.295  43.937  52.849  1.00  0.00           C
ATOM   2277  O   ARG X 143      40.042  44.757  53.407  1.00  0.00           O
ATOM   2278  N   ILE X 144      39.339  43.649  51.513  1.00  0.00           N
ATOM   2279  H   ILE X 144      38.660  42.962  51.217  1.00  0.00           H
ATOM   2280  CA  ILE X 144      40.283  44.326  50.631  1.00  0.00           C
ATOM   2281  HA  ILE X 144      41.301  44.283  51.020  1.00  0.00           H
ATOM   2282  CB  ILE X 144      40.251  43.682  49.224  1.00  0.00           C
ATOM   2283  HB  ILE X 144      39.235  43.697  48.832  1.00  0.00           H
ATOM   2284  CG2 ILE X 144      41.246  44.460  48.302  1.00  0.00           C
ATOM   2285 HG21 ILE X 144      41.277  45.549  48.307  1.00  0.00           H
ATOM   2286 HG22 ILE X 144      42.248  44.276  48.691  1.00  0.00           H
ATOM   2287 HG23 ILE X 144      41.165  44.055  47.293  1.00  0.00           H
ATOM   2288  CG1 ILE X 144      40.796  42.257  49.154  1.00  0.00           C
ATOM   2289 HG12 ILE X 144      41.881  42.325  49.230  1.00  0.00           H
ATOM   2290 HG13 ILE X 144      40.318  41.656  49.928  1.00  0.00           H
ATOM   2291  CD1 ILE X 144      40.467  41.380  47.920  1.00  0.00           C
ATOM   2292 HD11 ILE X 144      40.852  40.366  48.029  1.00  0.00           H
ATOM   2293 HD12 ILE X 144      39.379  41.380  47.869  1.00  0.00           H
ATOM   2294 HD13 ILE X 144      40.846  41.848  47.011  1.00  0.00           H
ATOM   2295  C   ILE X 144      39.848  45.786  50.550  1.00  0.00           C
ATOM   2296  O   ILE X 144      40.664  46.612  50.814  1.00  0.00           O
ATOM   2297  N   THR X 145      38.572  46.067  50.169  1.00  0.00           N
ATOM   2298  H   THR X 145      37.914  45.324  49.981  1.00  0.00           H
ATOM   2299  CA  THR X 145      37.951  47.409  50.025  1.00  0.00           C
ATOM   2300  HA  THR X 145      38.563  47.827  49.226  1.00  0.00           H
ATOM   2301  CB  THR X 145      36.421  47.324  49.645  1.00  0.00           C
ATOM   2302  HB  THR X 145      35.833  47.040  50.519  1.00  0.00           H
ATOM   2303  CG2 THR X 145      35.697  48.550  49.072  1.00  0.00           C
ATOM   2304 HG21 THR X 145      35.725  49.279  49.882  1.00  0.00           H
ATOM   2305 HG22 THR X 145      36.166  49.009  48.202  1.00  0.00           H
ATOM   2306 HG23 THR X 145      34.644  48.333  48.896  1.00  0.00           H
ATOM   2307  OG1 THR X 145      36.133  46.331  48.647  1.00  0.00           O
ATOM   2308  HG1 THR X 145      36.289  45.452  49.002  1.00  0.00           H
ATOM   2309  C   THR X 145      38.181  48.374  51.232  1.00  0.00           C
ATOM   2310  O   THR X 145      38.523  49.513  50.941  1.00  0.00           O
ATOM   2311  N   GLY X 146      37.989  47.933  52.485  1.00  0.00           N
ATOM   2312  H   GLY X 146      37.604  47.001  52.556  1.00  0.00           H
ATOM   2313  CA  GLY X 146      38.371  48.737  53.660  1.00  0.00           C
ATOM   2314  HA2 GLY X 146      38.036  49.770  53.560  1.00  0.00           H
ATOM   2315  HA3 GLY X 146      37.956  48.270  54.553  1.00  0.00           H
ATOM   2316  C   GLY X 146      39.817  48.865  53.918  1.00  0.00           C
ATOM   2317  O   GLY X 146      40.291  49.849  54.499  1.00  0.00           O
ATOM   2318  N   MET X 147      40.682  47.881  53.466  1.00  0.00           N
ATOM   2319  H   MET X 147      40.405  47.051  52.961  1.00  0.00           H
ATOM   2320  CA  MET X 147      42.072  47.916  53.731  1.00  0.00           C
ATOM   2321  HA  MET X 147      42.340  48.289  54.719  1.00  0.00           H
ATOM   2322  CB  MET X 147      42.616  46.481  53.537  1.00  0.00           C
ATOM   2323  HB2 MET X 147      42.167  45.888  54.335  1.00  0.00           H
ATOM   2324  HB3 MET X 147      42.514  46.049  52.541  1.00  0.00           H
ATOM   2325  CG  MET X 147      44.141  46.391  53.754  1.00  0.00           C
ATOM   2326  HG2 MET X 147      44.655  46.864  52.917  1.00  0.00           H
ATOM   2327  HG3 MET X 147      44.449  46.861  54.688  1.00  0.00           H
ATOM   2328  SD  MET X 147      44.812  44.678  53.916  1.00  0.00           S
ATOM   2329  CE  MET X 147      44.069  44.118  55.539  1.00  0.00           C
ATOM   2330  HE1 MET X 147      44.556  43.238  55.960  1.00  0.00           H
ATOM   2331  HE2 MET X 147      44.215  44.914  56.271  1.00  0.00           H
ATOM   2332  HE3 MET X 147      43.014  43.886  55.391  1.00  0.00           H
ATOM   2333  C   MET X 147      42.882  48.828  52.877  1.00  0.00           C
ATOM   2334  O   MET X 147      43.561  49.770  53.327  1.00  0.00           O
ATOM   2335  N   VAL X 148      42.640  48.769  51.558  1.00  0.00           N
ATOM   2336  H   VAL X 148      42.064  48.012  51.218  1.00  0.00           H
ATOM   2337  CA  VAL X 148      43.027  49.836  50.579  1.00  0.00           C
ATOM   2338  HA  VAL X 148      44.103  50.013  50.602  1.00  0.00           H
ATOM   2339  CB  VAL X 148      42.659  49.432  49.099  1.00  0.00           C
ATOM   2340  HB  VAL X 148      41.573  49.428  49.014  1.00  0.00           H
ATOM   2341  CG1 VAL X 148      43.310  50.317  48.067  1.00  0.00           C
ATOM   2342 HG11 VAL X 148      43.167  49.973  47.044  1.00  0.00           H
ATOM   2343 HG12 VAL X 148      42.834  51.294  48.151  1.00  0.00           H
ATOM   2344 HG13 VAL X 148      44.341  50.560  48.329  1.00  0.00           H
ATOM   2345  CG2 VAL X 148      43.079  48.009  48.646  1.00  0.00           C
ATOM   2346 HG21 VAL X 148      42.554  47.265  49.245  1.00  0.00           H
ATOM   2347 HG22 VAL X 148      42.721  47.769  47.646  1.00  0.00           H
ATOM   2348 HG23 VAL X 148      44.159  47.910  48.756  1.00  0.00           H
ATOM   2349  C   VAL X 148      42.435  51.184  50.928  1.00  0.00           C
ATOM   2350  O   VAL X 148      43.155  52.139  50.778  1.00  0.00           O
ATOM   2351  N   GLU X 149      41.198  51.256  51.452  1.00  0.00           N
ATOM   2352  H   GLU X 149      40.831  50.416  51.875  1.00  0.00           H
ATOM   2353  CA  GLU X 149      40.738  52.547  52.014  1.00  0.00           C
ATOM   2354  HA  GLU X 149      40.825  53.266  51.200  1.00  0.00           H
ATOM   2355  CB  GLU X 149      39.271  52.496  52.355  1.00  0.00           C
ATOM   2356  HB2 GLU X 149      38.735  52.181  51.460  1.00  0.00           H
ATOM   2357  HB3 GLU X 149      39.226  51.743  53.143  1.00  0.00           H
ATOM   2358  CG  GLU X 149      38.613  53.758  53.025  1.00  0.00           C
ATOM   2359  HG2 GLU X 149      39.270  54.014  53.856  1.00  0.00           H
ATOM   2360  HG3 GLU X 149      38.596  54.522  52.247  1.00  0.00           H
ATOM   2361  CD  GLU X 149      37.168  53.487  53.460  1.00  0.00           C
ATOM   2362  OE1 GLU X 149      36.382  52.977  52.611  1.00  0.00           O
ATOM   2363  OE2 GLU X 149      36.779  53.699  54.625  1.00  0.00           O
ATOM   2364  C   GLU X 149      41.565  53.082  53.265  1.00  0.00           C
ATOM   2365  O   GLU X 149      42.067  54.196  53.223  1.00  0.00           O
ATOM   2366  N   ARG X 150      41.759  52.256  54.340  1.00  0.00           N
ATOM   2367  H   ARG X 150      41.329  51.350  54.457  1.00  0.00           H
ATOM   2368  CA  ARG X 150      42.767  52.634  55.367  1.00  0.00           C
ATOM   2369  HA  ARG X 150      42.478  53.574  55.839  1.00  0.00           H
ATOM   2370  CB  ARG X 150      42.608  51.622  56.466  1.00  0.00           C
ATOM   2371  HB2 ARG X 150      41.541  51.489  56.649  1.00  0.00           H
ATOM   2372  HB3 ARG X 150      43.131  50.690  56.247  1.00  0.00           H
ATOM   2373  CG  ARG X 150      43.138  52.123  57.835  1.00  0.00           C
ATOM   2374  HG2 ARG X 150      44.220  52.247  57.897  1.00  0.00           H
ATOM   2375  HG3 ARG X 150      42.801  53.159  57.878  1.00  0.00           H
ATOM   2376  CD  ARG X 150      42.649  51.151  58.946  1.00  0.00           C
ATOM   2377  HD2 ARG X 150      43.108  51.506  59.868  1.00  0.00           H
ATOM   2378  HD3 ARG X 150      41.570  51.290  59.025  1.00  0.00           H
ATOM   2379  NE  ARG X 150      42.954  49.758  58.724  1.00  0.00           N
ATOM   2380  HE  ARG X 150      43.875  49.427  58.976  1.00  0.00           H
ATOM   2381  CZ  ARG X 150      42.221  48.682  58.371  1.00  0.00           C
ATOM   2382  NH1 ARG X 150      40.995  48.686  57.829  1.00  0.00           N
ATOM   2383 HH11 ARG X 150      40.435  49.525  57.773  1.00  0.00           H
ATOM   2384 HH12 ARG X 150      40.409  47.863  57.826  1.00  0.00           H
ATOM   2385  NH2 ARG X 150      42.725  47.520  58.703  1.00  0.00           N
ATOM   2386 HH21 ARG X 150      43.611  47.479  59.185  1.00  0.00           H
ATOM   2387 HH22 ARG X 150      42.337  46.658  58.347  1.00  0.00           H
ATOM   2388  C   ARG X 150      44.199  52.876  54.878  1.00  0.00           C
ATOM   2389  O   ARG X 150      44.781  53.825  55.475  1.00  0.00           O
ATOM   2390  N   LEU X 151      44.790  52.203  53.841  1.00  0.00           N
ATOM   2391  H   LEU X 151      44.286  51.414  53.461  1.00  0.00           H
ATOM   2392  CA  LEU X 151      46.050  52.591  53.248  1.00  0.00           C
ATOM   2393  HA  LEU X 151      46.826  52.384  53.985  1.00  0.00           H
ATOM   2394  CB  LEU X 151      46.238  51.610  52.054  1.00  0.00           C
ATOM   2395  HB2 LEU X 151      46.393  50.597  52.426  1.00  0.00           H
ATOM   2396  HB3 LEU X 151      45.435  51.726  51.326  1.00  0.00           H
ATOM   2397  CG  LEU X 151      47.482  51.930  51.150  1.00  0.00           C
ATOM   2398  HG  LEU X 151      47.742  52.953  50.881  1.00  0.00           H
ATOM   2399  CD1 LEU X 151      48.720  51.447  51.994  1.00  0.00           C
ATOM   2400 HD11 LEU X 151      48.615  50.401  52.282  1.00  0.00           H
ATOM   2401 HD12 LEU X 151      49.685  51.645  51.525  1.00  0.00           H
ATOM   2402 HD13 LEU X 151      48.886  52.109  52.844  1.00  0.00           H
ATOM   2403  CD2 LEU X 151      47.454  51.130  49.889  1.00  0.00           C
ATOM   2404 HD21 LEU X 151      46.594  51.385  49.270  1.00  0.00           H
ATOM   2405 HD22 LEU X 151      48.390  51.314  49.362  1.00  0.00           H
ATOM   2406 HD23 LEU X 151      47.353  50.062  50.080  1.00  0.00           H
ATOM   2407  C   LEU X 151      46.076  53.950  52.611  1.00  0.00           C
ATOM   2408  O   LEU X 151      47.018  54.659  52.903  1.00  0.00           O
ATOM   2409  N   CYS X 152      44.957  54.347  52.006  1.00  0.00           N
ATOM   2410  H   CYS X 152      44.175  53.721  51.877  1.00  0.00           H
ATOM   2411  CA  CYS X 152      44.802  55.755  51.710  1.00  0.00           C
ATOM   2412  HA  CYS X 152      45.728  56.134  51.277  1.00  0.00           H
ATOM   2413  CB  CYS X 152      43.820  55.831  50.574  1.00  0.00           C
ATOM   2414  HB2 CYS X 152      42.861  55.589  51.031  1.00  0.00           H
ATOM   2415  HB3 CYS X 152      43.841  56.799  50.073  1.00  0.00           H
ATOM   2416  SG  CYS X 152      44.231  54.647  49.250  1.00  0.00           S
ATOM   2417  HG  CYS X 152      43.810  53.522  49.836  1.00  0.00           H
ATOM   2418  C   CYS X 152      44.468  56.707  52.914  1.00  0.00           C
ATOM   2419  O   CYS X 152      44.745  57.913  52.775  1.00  0.00           O
ATOM   2420  N   GLN X 153      43.855  56.181  53.998  1.00  0.00           N
ATOM   2421  H   GLN X 153      43.485  55.246  53.901  1.00  0.00           H
ATOM   2422  CA  GLN X 153      43.495  57.002  55.133  1.00  0.00           C
ATOM   2423  HA  GLN X 153      43.047  57.944  54.815  1.00  0.00           H
ATOM   2424  CB  GLN X 153      42.266  56.372  55.857  1.00  0.00           C
ATOM   2425  HB2 GLN X 153      41.514  56.166  55.096  1.00  0.00           H
ATOM   2426  HB3 GLN X 153      42.555  55.441  56.343  1.00  0.00           H
ATOM   2427  CG  GLN X 153      41.683  57.356  56.890  1.00  0.00           C
ATOM   2428  HG2 GLN X 153      41.935  57.007  57.891  1.00  0.00           H
ATOM   2429  HG3 GLN X 153      42.230  58.299  56.882  1.00  0.00           H
ATOM   2430  CD  GLN X 153      40.186  57.432  56.934  1.00  0.00           C
ATOM   2431  OE1 GLN X 153      39.359  56.645  56.479  1.00  0.00           O
ATOM   2432  NE2 GLN X 153      39.648  58.517  57.522  1.00  0.00           N
ATOM   2433 HE21 GLN X 153      38.638  58.531  57.504  1.00  0.00           H
ATOM   2434 HE22 GLN X 153      40.126  59.189  58.106  1.00  0.00           H
ATOM   2435  C   GLN X 153      44.801  57.294  55.994  1.00  0.00           C
ATOM   2436  O   GLN X 153      44.932  58.368  56.624  1.00  0.00           O
ATOM   2437  N   ALA X 154      45.754  56.405  55.950  1.00  0.00           N
ATOM   2438  H   ALA X 154      45.674  55.499  55.509  1.00  0.00           H
ATOM   2439  CA  ALA X 154      47.021  56.654  56.698  1.00  0.00           C
ATOM   2440  HA  ALA X 154      46.822  57.232  57.601  1.00  0.00           H
ATOM   2441  CB  ALA X 154      47.706  55.342  57.020  1.00  0.00           C
ATOM   2442  HB1 ALA X 154      48.750  55.517  57.279  1.00  0.00           H
ATOM   2443  HB2 ALA X 154      47.144  54.826  57.798  1.00  0.00           H
ATOM   2444  HB3 ALA X 154      47.781  54.627  56.200  1.00  0.00           H
ATOM   2445  C   ALA X 154      47.849  57.534  55.794  1.00  0.00           C
ATOM   2446  O   ALA X 154      48.192  58.626  56.161  1.00  0.00           O
ATOM   2447  N   PHE X 155      48.125  57.098  54.578  1.00  0.00           N
ATOM   2448  H   PHE X 155      47.885  56.136  54.381  1.00  0.00           H
ATOM   2449  CA  PHE X 155      49.248  57.667  53.725  1.00  0.00           C
ATOM   2450  HA  PHE X 155      49.825  58.202  54.480  1.00  0.00           H
ATOM   2451  CB  PHE X 155      50.104  56.514  53.225  1.00  0.00           C
ATOM   2452  HB2 PHE X 155      49.462  55.810  52.695  1.00  0.00           H
ATOM   2453  HB3 PHE X 155      50.811  57.030  52.576  1.00  0.00           H
ATOM   2454  CG  PHE X 155      50.927  55.856  54.266  1.00  0.00           C
ATOM   2455  CD1 PHE X 155      50.596  54.577  54.751  1.00  0.00           C
ATOM   2456  HD1 PHE X 155      49.730  54.046  54.383  1.00  0.00           H
ATOM   2457  CE1 PHE X 155      51.388  54.052  55.789  1.00  0.00           C
ATOM   2458  HE1 PHE X 155      51.163  53.100  56.246  1.00  0.00           H
ATOM   2459  CZ  PHE X 155      52.443  54.803  56.371  1.00  0.00           C
ATOM   2460  HZ  PHE X 155      52.987  54.366  57.195  1.00  0.00           H
ATOM   2461  CE2 PHE X 155      52.770  56.074  55.922  1.00  0.00           C
ATOM   2462  HE2 PHE X 155      53.534  56.675  56.392  1.00  0.00           H
ATOM   2463  CD2 PHE X 155      52.040  56.585  54.753  1.00  0.00           C
ATOM   2464  HD2 PHE X 155      52.196  57.598  54.415  1.00  0.00           H
ATOM   2465  C   PHE X 155      48.814  58.621  52.670  1.00  0.00           C
ATOM   2466  O   PHE X 155      49.688  59.437  52.180  1.00  0.00           O
ATOM   2467  N   GLY X 156      47.572  58.564  52.242  1.00  0.00           N
ATOM   2468  H   GLY X 156      46.970  57.871  52.663  1.00  0.00           H
ATOM   2469  CA  GLY X 156      47.069  59.428  51.187  1.00  0.00           C
ATOM   2470  HA2 GLY X 156      47.818  59.378  50.396  1.00  0.00           H
ATOM   2471  HA3 GLY X 156      46.171  58.961  50.783  1.00  0.00           H
ATOM   2472  C   GLY X 156      46.666  60.854  51.552  1.00  0.00           C
ATOM   2473  O   GLY X 156      46.042  61.050  52.654  1.00  0.00           O
ATOM   2474  N   PRO X 157      47.001  61.853  50.694  1.00  0.00           N
ATOM   2475  CD  PRO X 157      47.812  61.752  49.465  1.00  0.00           C
ATOM   2476  HD2 PRO X 157      47.534  60.905  48.838  1.00  0.00           H
ATOM   2477  HD3 PRO X 157      48.873  61.702  49.709  1.00  0.00           H
ATOM   2478  CG  PRO X 157      47.454  63.033  48.649  1.00  0.00           C
ATOM   2479  HG2 PRO X 157      46.696  62.763  47.913  1.00  0.00           H
ATOM   2480  HG3 PRO X 157      48.295  63.289  48.005  1.00  0.00           H
ATOM   2481  CB  PRO X 157      47.077  64.039  49.683  1.00  0.00           C
ATOM   2482  HB2 PRO X 157      46.367  64.802  49.366  1.00  0.00           H
ATOM   2483  HB3 PRO X 157      48.008  64.518  49.987  1.00  0.00           H
ATOM   2484  CA  PRO X 157      46.557  63.256  50.879  1.00  0.00           C
ATOM   2485  HA  PRO X 157      46.921  63.648  51.829  1.00  0.00           H
ATOM   2486  C   PRO X 157      45.034  63.463  50.996  1.00  0.00           C
ATOM   2487  O   PRO X 157      44.401  63.062  50.075  1.00  0.00           O
ATOM   2488  N   ARG X 158      44.455  64.013  52.092  1.00  0.00           N
ATOM   2489  H   ARG X 158      45.003  64.331  52.878  1.00  0.00           H
ATOM   2490  CA  ARG X 158      42.960  64.188  52.189  1.00  0.00           C
ATOM   2491  HA  ARG X 158      42.553  63.221  51.893  1.00  0.00           H
ATOM   2492  CB  ARG X 158      42.584  64.570  53.608  1.00  0.00           C
ATOM   2493  HB2 ARG X 158      41.527  64.834  53.634  1.00  0.00           H
ATOM   2494  HB3 ARG X 158      42.750  63.728  54.279  1.00  0.00           H
ATOM   2495  CG  ARG X 158      43.451  65.724  54.145  1.00  0.00           C
ATOM   2496  HG2 ARG X 158      44.120  65.327  54.908  1.00  0.00           H
ATOM   2497  HG3 ARG X 158      44.169  66.112  53.422  1.00  0.00           H
ATOM   2498  CD  ARG X 158      42.468  66.780  54.617  1.00  0.00           C
ATOM   2499  HD2 ARG X 158      41.792  66.257  55.292  1.00  0.00           H
ATOM   2500  HD3 ARG X 158      43.066  67.541  55.117  1.00  0.00           H
ATOM   2501  NE  ARG X 158      41.699  67.378  53.539  1.00  0.00           N
ATOM   2502  HE  ARG X 158      42.198  67.524  52.673  1.00  0.00           H
ATOM   2503  CZ  ARG X 158      40.456  67.935  53.591  1.00  0.00           C
ATOM   2504  NH1 ARG X 158      39.712  67.924  54.625  1.00  0.00           N
ATOM   2505 HH11 ARG X 158      39.985  67.628  55.551  1.00  0.00           H
ATOM   2506 HH12 ARG X 158      38.814  68.384  54.680  1.00  0.00           H
ATOM   2507  NH2 ARG X 158      39.904  68.548  52.498  1.00  0.00           N
ATOM   2508 HH21 ARG X 158      40.425  68.804  51.671  1.00  0.00           H
ATOM   2509 HH22 ARG X 158      38.932  68.812  52.575  1.00  0.00           H
ATOM   2510  C   ARG X 158      42.479  65.194  51.170  1.00  0.00           C
ATOM   2511  O   ARG X 158      42.866  66.340  51.197  1.00  0.00           O
ATOM   2512  N   LEU X 159      41.549  64.742  50.358  1.00  0.00           N
ATOM   2513  H   LEU X 159      41.213  63.839  50.660  1.00  0.00           H
ATOM   2514  CA  LEU X 159      40.871  65.404  49.205  1.00  0.00           C
ATOM   2515  HA  LEU X 159      41.524  66.139  48.734  1.00  0.00           H
ATOM   2516  CB  LEU X 159      40.562  64.281  48.162  1.00  0.00           C
ATOM   2517  HB2 LEU X 159      40.147  63.431  48.704  1.00  0.00           H
ATOM   2518  HB3 LEU X 159      39.847  64.656  47.430  1.00  0.00           H
ATOM   2519  CG  LEU X 159      41.784  63.772  47.365  1.00  0.00           C
ATOM   2520  HG  LEU X 159      42.462  63.303  48.078  1.00  0.00           H
ATOM   2521  CD1 LEU X 159      41.315  62.713  46.323  1.00  0.00           C
ATOM   2522 HD11 LEU X 159      42.202  62.252  45.889  1.00  0.00           H
ATOM   2523 HD12 LEU X 159      40.645  61.934  46.686  1.00  0.00           H
ATOM   2524 HD13 LEU X 159      40.713  63.266  45.601  1.00  0.00           H
ATOM   2525  CD2 LEU X 159      42.490  64.822  46.561  1.00  0.00           C
ATOM   2526 HD21 LEU X 159      41.773  65.471  46.058  1.00  0.00           H
ATOM   2527 HD22 LEU X 159      43.050  65.453  47.251  1.00  0.00           H
ATOM   2528 HD23 LEU X 159      43.163  64.421  45.803  1.00  0.00           H
ATOM   2529  C   LEU X 159      39.628  66.206  49.578  1.00  0.00           C
ATOM   2530  O   LEU X 159      39.540  67.402  49.368  1.00  0.00           O
ATOM   2531  N   ILE X 160      38.613  65.439  50.069  1.00  0.00           N
ATOM   2532  H   ILE X 160      38.840  64.456  50.111  1.00  0.00           H
ATOM   2533  CA  ILE X 160      37.341  65.872  50.486  1.00  0.00           C
ATOM   2534  HA  ILE X 160      37.275  66.943  50.683  1.00  0.00           H
ATOM   2535  CB  ILE X 160      36.312  65.668  49.290  1.00  0.00           C
ATOM   2536  HB  ILE X 160      36.418  64.672  48.860  1.00  0.00           H
ATOM   2537  CG2 ILE X 160      34.925  65.875  49.737  1.00  0.00           C
ATOM   2538 HG21 ILE X 160      34.926  66.829  50.265  1.00  0.00           H
ATOM   2539 HG22 ILE X 160      34.148  65.836  48.974  1.00  0.00           H
ATOM   2540 HG23 ILE X 160      34.713  65.031  50.392  1.00  0.00           H
ATOM   2541  CG1 ILE X 160      36.727  66.736  48.266  1.00  0.00           C
ATOM   2542 HG12 ILE X 160      36.873  67.659  48.827  1.00  0.00           H
ATOM   2543 HG13 ILE X 160      37.622  66.330  47.795  1.00  0.00           H
ATOM   2544  CD1 ILE X 160      35.657  67.118  47.202  1.00  0.00           C
ATOM   2545 HD11 ILE X 160      35.389  66.267  46.577  1.00  0.00           H
ATOM   2546 HD12 ILE X 160      34.774  67.570  47.654  1.00  0.00           H
ATOM   2547 HD13 ILE X 160      36.122  67.885  46.582  1.00  0.00           H
ATOM   2548  C   ILE X 160      36.966  65.104  51.784  1.00  0.00           C
ATOM   2549  O   ILE X 160      36.805  63.847  51.846  1.00  0.00           O
ATOM   2550  N   GLN X 161      36.686  65.814  52.836  1.00  0.00           N
ATOM   2551  H   GLN X 161      36.765  66.818  52.751  1.00  0.00           H
ATOM   2552  CA  GLN X 161      35.750  65.462  53.880  1.00  0.00           C
ATOM   2553  HA  GLN X 161      35.783  64.392  54.088  1.00  0.00           H
ATOM   2554  CB  GLN X 161      36.020  66.291  55.227  1.00  0.00           C
ATOM   2555  HB2 GLN X 161      36.989  66.004  55.635  1.00  0.00           H
ATOM   2556  HB3 GLN X 161      36.112  67.367  55.078  1.00  0.00           H
ATOM   2557  CG  GLN X 161      34.948  66.101  56.324  1.00  0.00           C
ATOM   2558  HG2 GLN X 161      34.036  66.677  56.165  1.00  0.00           H
ATOM   2559  HG3 GLN X 161      34.675  65.046  56.284  1.00  0.00           H
ATOM   2560  CD  GLN X 161      35.492  66.328  57.777  1.00  0.00           C
ATOM   2561  OE1 GLN X 161      36.594  66.738  58.109  1.00  0.00           O
ATOM   2562  NE2 GLN X 161      34.664  66.055  58.743  1.00  0.00           N
ATOM   2563 HE21 GLN X 161      34.918  66.241  59.702  1.00  0.00           H
ATOM   2564 HE22 GLN X 161      33.680  65.886  58.591  1.00  0.00           H
ATOM   2565  C   GLN X 161      34.251  65.608  53.407  1.00  0.00           C
ATOM   2566  O   GLN X 161      33.708  66.639  53.530  1.00  0.00           O
ATOM   2567  N   LEU X 162      33.451  64.565  53.150  1.00  0.00           N
ATOM   2568  H   LEU X 162      33.831  63.630  53.186  1.00  0.00           H
ATOM   2569  CA  LEU X 162      32.071  64.635  52.782  1.00  0.00           C
ATOM   2570  HA  LEU X 162      31.705  65.570  52.358  1.00  0.00           H
ATOM   2571  CB  LEU X 162      31.819  63.551  51.677  1.00  0.00           C
ATOM   2572  HB2 LEU X 162      32.682  63.629  51.014  1.00  0.00           H
ATOM   2573  HB3 LEU X 162      31.788  62.603  52.215  1.00  0.00           H
ATOM   2574  CG  LEU X 162      30.499  63.789  50.939  1.00  0.00           C
ATOM   2575  HG  LEU X 162      29.691  63.730  51.669  1.00  0.00           H
ATOM   2576  CD1 LEU X 162      30.573  65.034  50.057  1.00  0.00           C
ATOM   2577 HD11 LEU X 162      29.808  64.927  49.289  1.00  0.00           H
ATOM   2578 HD12 LEU X 162      30.471  65.971  50.606  1.00  0.00           H
ATOM   2579 HD13 LEU X 162      31.561  65.099  49.599  1.00  0.00           H
ATOM   2580  CD2 LEU X 162      30.151  62.647  49.915  1.00  0.00           C
ATOM   2581 HD21 LEU X 162      29.887  61.770  50.506  1.00  0.00           H
ATOM   2582 HD22 LEU X 162      29.447  62.904  49.124  1.00  0.00           H
ATOM   2583 HD23 LEU X 162      31.109  62.434  49.440  1.00  0.00           H
ATOM   2584  C   LEU X 162      31.166  64.476  54.076  1.00  0.00           C
ATOM   2585  O   LEU X 162      30.421  63.538  54.272  1.00  0.00           O
ATOM   2586  N   ASP X 163      31.365  65.403  55.052  1.00  0.00           N
ATOM   2587  H   ASP X 163      32.043  66.083  54.739  1.00  0.00           H
ATOM   2588  CA  ASP X 163      31.001  65.412  56.476  1.00  0.00           C
ATOM   2589  HA  ASP X 163      31.528  66.248  56.936  1.00  0.00           H
ATOM   2590  CB  ASP X 163      29.456  65.780  56.724  1.00  0.00           C
ATOM   2591  HB2 ASP X 163      28.916  64.924  56.316  1.00  0.00           H
ATOM   2592  HB3 ASP X 163      29.189  65.970  57.763  1.00  0.00           H
ATOM   2593  CG  ASP X 163      29.008  67.102  56.077  1.00  0.00           C
ATOM   2594  OD1 ASP X 163      27.770  67.174  55.721  1.00  0.00           O
ATOM   2595  OD2 ASP X 163      29.708  68.050  55.806  1.00  0.00           O
ATOM   2596  C   ASP X 163      31.454  64.277  57.383  1.00  0.00           C
ATOM   2597  O   ASP X 163      32.418  64.421  58.150  1.00  0.00           O
ATOM   2598  N   ASP X 164      30.850  63.136  57.231  1.00  0.00           N
ATOM   2599  H   ASP X 164      30.199  63.039  56.464  1.00  0.00           H
ATOM   2600  CA  ASP X 164      31.027  62.016  58.157  1.00  0.00           C
ATOM   2601  HA  ASP X 164      31.510  62.400  59.055  1.00  0.00           H
ATOM   2602  CB  ASP X 164      29.662  61.284  58.595  1.00  0.00           C
ATOM   2603  HB2 ASP X 164      29.237  60.696  57.782  1.00  0.00           H
ATOM   2604  HB3 ASP X 164      29.776  60.516  59.360  1.00  0.00           H
ATOM   2605  CG  ASP X 164      28.649  62.227  59.146  1.00  0.00           C
ATOM   2606  OD1 ASP X 164      29.059  63.296  59.750  1.00  0.00           O
ATOM   2607  OD2 ASP X 164      27.437  62.115  58.939  1.00  0.00           O
ATOM   2608  C   ASP X 164      31.940  60.922  57.594  1.00  0.00           C
ATOM   2609  O   ASP X 164      31.904  59.771  58.043  1.00  0.00           O
ATOM   2610  N   VAL X 165      32.636  61.238  56.460  1.00  0.00           N
ATOM   2611  H   VAL X 165      32.622  62.169  56.070  1.00  0.00           H
ATOM   2612  CA  VAL X 165      33.693  60.389  55.908  1.00  0.00           C
ATOM   2613  HA  VAL X 165      34.280  59.965  56.722  1.00  0.00           H
ATOM   2614  CB  VAL X 165      33.078  59.295  54.997  1.00  0.00           C
ATOM   2615  HB  VAL X 165      32.443  58.775  55.714  1.00  0.00           H
ATOM   2616  CG1 VAL X 165      32.120  59.795  53.891  1.00  0.00           C
ATOM   2617 HG11 VAL X 165      31.775  58.915  53.349  1.00  0.00           H
ATOM   2618 HG12 VAL X 165      31.221  60.264  54.290  1.00  0.00           H
ATOM   2619 HG13 VAL X 165      32.519  60.552  53.215  1.00  0.00           H
ATOM   2620  CG2 VAL X 165      34.098  58.343  54.353  1.00  0.00           C
ATOM   2621 HG21 VAL X 165      34.723  58.113  55.216  1.00  0.00           H
ATOM   2622 HG22 VAL X 165      33.571  57.445  54.031  1.00  0.00           H
ATOM   2623 HG23 VAL X 165      34.657  58.815  53.545  1.00  0.00           H
ATOM   2624  C   VAL X 165      34.619  61.269  55.069  1.00  0.00           C
ATOM   2625  O   VAL X 165      34.145  62.053  54.219  1.00  0.00           O
ATOM   2626  N   THR X 166      35.909  61.117  55.135  1.00  0.00           N
ATOM   2627  H   THR X 166      36.202  60.459  55.842  1.00  0.00           H
ATOM   2628  CA  THR X 166      36.956  61.674  54.310  1.00  0.00           C
ATOM   2629  HA  THR X 166      36.508  62.518  53.784  1.00  0.00           H
ATOM   2630  CB  THR X 166      38.080  62.244  55.095  1.00  0.00           C
ATOM   2631  HB  THR X 166      38.609  61.439  55.605  1.00  0.00           H
ATOM   2632  CG2 THR X 166      39.161  62.994  54.314  1.00  0.00           C
ATOM   2633 HG21 THR X 166      39.852  62.243  53.932  1.00  0.00           H
ATOM   2634 HG22 THR X 166      38.610  63.479  53.509  1.00  0.00           H
ATOM   2635 HG23 THR X 166      39.666  63.726  54.945  1.00  0.00           H
ATOM   2636  OG1 THR X 166      37.565  63.201  56.081  1.00  0.00           O
ATOM   2637  HG1 THR X 166      36.988  62.655  56.619  1.00  0.00           H
ATOM   2638  C   THR X 166      37.466  60.632  53.334  1.00  0.00           C
ATOM   2639  O   THR X 166      37.796  59.553  53.787  1.00  0.00           O
ATOM   2640  N   TYR X 167      37.557  61.096  52.107  1.00  0.00           N
ATOM   2641  H   TYR X 167      37.314  62.073  52.034  1.00  0.00           H
ATOM   2642  CA  TYR X 167      38.266  60.520  50.960  1.00  0.00           C
ATOM   2643  HA  TYR X 167      38.380  59.449  51.135  1.00  0.00           H
ATOM   2644  CB  TYR X 167      37.437  60.821  49.720  1.00  0.00           C
ATOM   2645  HB2 TYR X 167      37.351  61.907  49.747  1.00  0.00           H
ATOM   2646  HB3 TYR X 167      37.948  60.543  48.798  1.00  0.00           H
ATOM   2647  CG  TYR X 167      36.038  60.210  49.798  1.00  0.00           C
ATOM   2648  CD1 TYR X 167      35.840  58.932  49.382  1.00  0.00           C
ATOM   2649  HD1 TYR X 167      36.621  58.417  48.842  1.00  0.00           H
ATOM   2650  CE1 TYR X 167      34.583  58.322  49.493  1.00  0.00           C
ATOM   2651  HE1 TYR X 167      34.314  57.364  49.076  1.00  0.00           H
ATOM   2652  CZ  TYR X 167      33.533  59.043  50.105  1.00  0.00           C
ATOM   2653  OH  TYR X 167      32.366  58.354  50.402  1.00  0.00           O
ATOM   2654  HH  TYR X 167      32.238  57.470  50.050  1.00  0.00           H
ATOM   2655  CE2 TYR X 167      33.738  60.366  50.506  1.00  0.00           C
ATOM   2656  HE2 TYR X 167      32.883  60.830  50.974  1.00  0.00           H
ATOM   2657  CD2 TYR X 167      35.041  60.982  50.417  1.00  0.00           C
ATOM   2658  HD2 TYR X 167      35.260  62.012  50.657  1.00  0.00           H
ATOM   2659  C   TYR X 167      39.660  61.197  50.800  1.00  0.00           C
ATOM   2660  O   TYR X 167      39.872  62.352  51.245  1.00  0.00           O
ATOM   2661  N   HIE X 168      40.594  60.461  50.211  1.00  0.00           N
ATOM   2662  H   HIE X 168      40.283  59.544  49.922  1.00  0.00           H
ATOM   2663  CA  HIE X 168      42.059  60.637  50.313  1.00  0.00           C
ATOM   2664  HA  HIE X 168      42.370  61.665  50.502  1.00  0.00           H
ATOM   2665  CB  HIE X 168      42.745  59.727  51.416  1.00  0.00           C
ATOM   2666  HB2 HIE X 168      42.713  58.685  51.096  1.00  0.00           H
ATOM   2667  HB3 HIE X 168      43.778  60.063  51.337  1.00  0.00           H
ATOM   2668  CG  HIE X 168      42.218  59.811  52.830  1.00  0.00           C
ATOM   2669  ND1 HIE X 168      41.035  59.232  53.283  1.00  0.00           N
ATOM   2670  CE1 HIE X 168      40.863  59.598  54.561  1.00  0.00           C
ATOM   2671  HE1 HIE X 168      39.902  59.592  55.051  1.00  0.00           H
ATOM   2672  NE2 HIE X 168      41.903  60.476  54.927  1.00  0.00           N
ATOM   2673  HE2 HIE X 168      42.098  60.990  55.775  1.00  0.00           H
ATOM   2674  CD2 HIE X 168      42.685  60.592  53.829  1.00  0.00           C
ATOM   2675  HD2 HIE X 168      43.537  61.254  53.772  1.00  0.00           H
ATOM   2676  C   HIE X 168      42.633  60.206  48.925  1.00  0.00           C
ATOM   2677  O   HIE X 168      42.028  59.314  48.303  1.00  0.00           O
ATOM   2678  N   GLY X 169      43.521  60.862  48.332  1.00  0.00           N
ATOM   2679  H   GLY X 169      43.945  61.653  48.796  1.00  0.00           H
ATOM   2680  CA  GLY X 169      44.268  60.473  47.177  1.00  0.00           C
ATOM   2681  HA2 GLY X 169      43.508  60.160  46.462  1.00  0.00           H
ATOM   2682  HA3 GLY X 169      44.859  61.326  46.841  1.00  0.00           H
ATOM   2683  C   GLY X 169      45.136  59.252  47.340  1.00  0.00           C
ATOM   2684  O   GLY X 169      45.480  58.797  48.452  1.00  0.00           O
ATOM   2685  N   PHE X 170      45.471  58.543  46.287  1.00  0.00           N
ATOM   2686  H   PHE X 170      45.119  58.771  45.369  1.00  0.00           H
ATOM   2687  CA  PHE X 170      46.366  57.389  46.339  1.00  0.00           C
ATOM   2688  HA  PHE X 170      46.029  56.757  47.159  1.00  0.00           H
ATOM   2689  CB  PHE X 170      46.321  56.457  45.151  1.00  0.00           C
ATOM   2690  HB2 PHE X 170      45.397  56.520  44.577  1.00  0.00           H
ATOM   2691  HB3 PHE X 170      47.130  56.595  44.433  1.00  0.00           H
ATOM   2692  CG  PHE X 170      46.453  55.013  45.576  1.00  0.00           C
ATOM   2693  CD1 PHE X 170      45.271  54.396  46.014  1.00  0.00           C
ATOM   2694  HD1 PHE X 170      44.348  54.921  45.813  1.00  0.00           H
ATOM   2695  CE1 PHE X 170      45.349  53.062  46.484  1.00  0.00           C
ATOM   2696  HE1 PHE X 170      44.380  52.627  46.685  1.00  0.00           H
ATOM   2697  CZ  PHE X 170      46.560  52.409  46.496  1.00  0.00           C
ATOM   2698  HZ  PHE X 170      46.522  51.363  46.763  1.00  0.00           H
ATOM   2699  CE2 PHE X 170      47.689  53.047  46.005  1.00  0.00           C
ATOM   2700  HE2 PHE X 170      48.635  52.535  46.108  1.00  0.00           H
ATOM   2701  CD2 PHE X 170      47.702  54.385  45.585  1.00  0.00           C
ATOM   2702  HD2 PHE X 170      48.671  54.705  45.231  1.00  0.00           H
ATOM   2703  C   PHE X 170      47.768  57.816  46.730  1.00  0.00           C
ATOM   2704  O   PHE X 170      48.158  58.715  46.009  1.00  0.00           O
ATOM   2705  N   PRO X 171      48.490  57.306  47.742  1.00  0.00           N
ATOM   2706  CD  PRO X 171      47.966  56.178  48.617  1.00  0.00           C
ATOM   2707  HD2 PRO X 171      48.005  55.259  48.032  1.00  0.00           H
ATOM   2708  HD3 PRO X 171      46.981  56.507  48.948  1.00  0.00           H
ATOM   2709  CG  PRO X 171      48.987  56.088  49.824  1.00  0.00           C
ATOM   2710  HG2 PRO X 171      49.050  55.072  50.213  1.00  0.00           H
ATOM   2711  HG3 PRO X 171      48.748  56.892  50.521  1.00  0.00           H
ATOM   2712  CB  PRO X 171      50.322  56.415  49.126  1.00  0.00           C
ATOM   2713  HB2 PRO X 171      50.673  55.653  48.431  1.00  0.00           H
ATOM   2714  HB3 PRO X 171      51.141  56.663  49.802  1.00  0.00           H
ATOM   2715  CA  PRO X 171      49.908  57.563  48.118  1.00  0.00           C
ATOM   2716  HA  PRO X 171      49.923  58.445  48.759  1.00  0.00           H
ATOM   2717  C   PRO X 171      50.848  57.726  46.956  1.00  0.00           C
ATOM   2718  O   PRO X 171      50.607  57.173  45.857  1.00  0.00           O
ATOM   2719  N   SER X 172      51.879  58.584  47.088  1.00  0.00           N
ATOM   2720  H   SER X 172      52.136  58.984  47.979  1.00  0.00           H
ATOM   2721  CA  SER X 172      52.969  58.391  46.238  1.00  0.00           C
ATOM   2722  HA  SER X 172      52.620  58.300  45.210  1.00  0.00           H
ATOM   2723  CB  SER X 172      53.864  59.600  46.208  1.00  0.00           C
ATOM   2724  HB2 SER X 172      54.732  59.472  45.561  1.00  0.00           H
ATOM   2725  HB3 SER X 172      53.250  60.439  45.880  1.00  0.00           H
ATOM   2726  OG  SER X 172      54.418  59.919  47.423  1.00  0.00           O
ATOM   2727  HG  SER X 172      53.650  60.322  47.833  1.00  0.00           H
ATOM   2728  C   SER X 172      53.762  57.007  46.444  1.00  0.00           C
ATOM   2729  O   SER X 172      53.877  56.478  47.558  1.00  0.00           O
ATOM   2730  N   LEU X 173      54.407  56.531  45.405  1.00  0.00           N
ATOM   2731  H   LEU X 173      54.389  57.080  44.557  1.00  0.00           H
ATOM   2732  CA  LEU X 173      55.519  55.551  45.455  1.00  0.00           C
ATOM   2733  HA  LEU X 173      55.141  54.536  45.580  1.00  0.00           H
ATOM   2734  CB  LEU X 173      56.183  55.497  44.067  1.00  0.00           C
ATOM   2735  HB2 LEU X 173      55.486  55.320  43.248  1.00  0.00           H
ATOM   2736  HB3 LEU X 173      56.572  56.483  43.812  1.00  0.00           H
ATOM   2737  CG  LEU X 173      57.488  54.634  44.028  1.00  0.00           C
ATOM   2738  HG  LEU X 173      58.248  55.067  44.679  1.00  0.00           H
ATOM   2739  CD1 LEU X 173      57.132  53.252  44.509  1.00  0.00           C
ATOM   2740 HD11 LEU X 173      56.801  53.225  45.548  1.00  0.00           H
ATOM   2741 HD12 LEU X 173      56.344  52.840  43.880  1.00  0.00           H
ATOM   2742 HD13 LEU X 173      57.995  52.615  44.315  1.00  0.00           H
ATOM   2743  CD2 LEU X 173      58.070  54.715  42.607  1.00  0.00           C
ATOM   2744 HD21 LEU X 173      57.278  54.494  41.892  1.00  0.00           H
ATOM   2745 HD22 LEU X 173      58.647  55.616  42.399  1.00  0.00           H
ATOM   2746 HD23 LEU X 173      58.763  53.884  42.477  1.00  0.00           H
ATOM   2747  C   LEU X 173      56.486  55.738  46.597  1.00  0.00           C
ATOM   2748  O   LEU X 173      56.666  54.838  47.438  1.00  0.00           O
ATOM   2749  N   GLN X 174      57.033  56.952  46.784  1.00  0.00           N
ATOM   2750  H   GLN X 174      56.804  57.607  46.050  1.00  0.00           H
ATOM   2751  CA  GLN X 174      57.978  57.396  47.832  1.00  0.00           C
ATOM   2752  HA  GLN X 174      58.886  56.799  47.745  1.00  0.00           H
ATOM   2753  CB  GLN X 174      58.303  58.874  47.577  1.00  0.00           C
ATOM   2754  HB2 GLN X 174      57.471  59.540  47.349  1.00  0.00           H
ATOM   2755  HB3 GLN X 174      58.736  59.328  48.468  1.00  0.00           H
ATOM   2756  CG  GLN X 174      59.470  59.094  46.511  1.00  0.00           C
ATOM   2757  HG2 GLN X 174      59.925  60.073  46.668  1.00  0.00           H
ATOM   2758  HG3 GLN X 174      60.232  58.338  46.698  1.00  0.00           H
ATOM   2759  CD  GLN X 174      58.899  59.044  45.015  1.00  0.00           C
ATOM   2760  OE1 GLN X 174      57.735  58.845  44.663  1.00  0.00           O
ATOM   2761  NE2 GLN X 174      59.779  59.151  43.995  1.00  0.00           N
ATOM   2762 HE21 GLN X 174      59.364  59.078  43.077  1.00  0.00           H
ATOM   2763 HE22 GLN X 174      60.782  59.083  44.095  1.00  0.00           H
ATOM   2764  C   GLN X 174      57.405  57.399  49.295  1.00  0.00           C
ATOM   2765  O   GLN X 174      58.105  56.923  50.186  1.00  0.00           O
ATOM   2766  N   ALA X 175      56.167  57.806  49.413  1.00  0.00           N
ATOM   2767  H   ALA X 175      55.626  57.997  48.581  1.00  0.00           H
ATOM   2768  CA  ALA X 175      55.656  57.798  50.771  1.00  0.00           C
ATOM   2769  HA  ALA X 175      56.301  58.314  51.483  1.00  0.00           H
ATOM   2770  CB  ALA X 175      54.174  58.463  50.876  1.00  0.00           C
ATOM   2771  HB1 ALA X 175      53.536  57.978  50.137  1.00  0.00           H
ATOM   2772  HB2 ALA X 175      53.761  58.410  51.884  1.00  0.00           H
ATOM   2773  HB3 ALA X 175      54.247  59.540  50.720  1.00  0.00           H
ATOM   2774  C   ALA X 175      55.547  56.436  51.464  1.00  0.00           C
ATOM   2775  O   ALA X 175      55.857  56.238  52.639  1.00  0.00           O
ATOM   2776  N   LEU X 176      55.211  55.428  50.627  1.00  0.00           N
ATOM   2777  H   LEU X 176      55.007  55.677  49.669  1.00  0.00           H
ATOM   2778  CA  LEU X 176      55.404  53.987  50.934  1.00  0.00           C
ATOM   2779  HA  LEU X 176      55.061  54.033  51.968  1.00  0.00           H
ATOM   2780  CB  LEU X 176      54.357  53.290  50.076  1.00  0.00           C
ATOM   2781  HB2 LEU X 176      54.613  53.354  49.019  1.00  0.00           H
ATOM   2782  HB3 LEU X 176      54.565  52.256  50.352  1.00  0.00           H
ATOM   2783  CG  LEU X 176      52.908  53.692  50.268  1.00  0.00           C
ATOM   2784  HG  LEU X 176      52.654  54.621  49.756  1.00  0.00           H
ATOM   2785  CD1 LEU X 176      52.041  52.746  49.494  1.00  0.00           C
ATOM   2786 HD11 LEU X 176      52.379  52.615  48.466  1.00  0.00           H
ATOM   2787 HD12 LEU X 176      52.081  51.768  49.972  1.00  0.00           H
ATOM   2788 HD13 LEU X 176      51.001  53.075  49.527  1.00  0.00           H
ATOM   2789  CD2 LEU X 176      52.520  53.832  51.810  1.00  0.00           C
ATOM   2790 HD21 LEU X 176      51.444  53.929  51.957  1.00  0.00           H
ATOM   2791 HD22 LEU X 176      53.011  53.005  52.322  1.00  0.00           H
ATOM   2792 HD23 LEU X 176      52.826  54.802  52.204  1.00  0.00           H
ATOM   2793  C   LEU X 176      56.796  53.349  50.914  1.00  0.00           C
ATOM   2794  O   LEU X 176      57.006  52.416  51.674  1.00  0.00           O
ATOM   2795  N   ALA X 177      57.742  53.960  50.203  1.00  0.00           N
ATOM   2796  H   ALA X 177      57.390  54.652  49.557  1.00  0.00           H
ATOM   2797  CA  ALA X 177      59.133  53.544  50.009  1.00  0.00           C
ATOM   2798  HA  ALA X 177      59.273  52.484  50.217  1.00  0.00           H
ATOM   2799  CB  ALA X 177      59.507  53.844  48.558  1.00  0.00           C
ATOM   2800  HB1 ALA X 177      60.502  53.451  48.349  1.00  0.00           H
ATOM   2801  HB2 ALA X 177      58.848  53.340  47.853  1.00  0.00           H
ATOM   2802  HB3 ALA X 177      59.630  54.883  48.254  1.00  0.00           H
ATOM   2803  C   ALA X 177      60.127  54.236  50.984  1.00  0.00           C
ATOM   2804  O   ALA X 177      61.328  53.833  51.070  1.00  0.00           O
ATOM   2805  N   GLY X 178      59.611  55.130  51.841  1.00  0.00           N
ATOM   2806  H   GLY X 178      58.654  55.388  51.646  1.00  0.00           H
ATOM   2807  CA  GLY X 178      60.396  55.727  52.927  1.00  0.00           C
ATOM   2808  HA2 GLY X 178      61.327  56.126  52.524  1.00  0.00           H
ATOM   2809  HA3 GLY X 178      59.969  56.610  53.402  1.00  0.00           H
ATOM   2810  C   GLY X 178      60.727  54.765  54.069  1.00  0.00           C
ATOM   2811  O   GLY X 178      60.185  53.685  54.195  1.00  0.00           O
ATOM   2812  N   PRO X 179      61.767  55.116  54.873  1.00  0.00           N
ATOM   2813  CD  PRO X 179      62.610  56.274  54.843  1.00  0.00           C
ATOM   2814  HD2 PRO X 179      62.022  56.949  55.465  1.00  0.00           H
ATOM   2815  HD3 PRO X 179      62.868  56.738  53.892  1.00  0.00           H
ATOM   2816  CG  PRO X 179      63.917  55.998  55.693  1.00  0.00           C
ATOM   2817  HG2 PRO X 179      64.400  56.893  56.085  1.00  0.00           H
ATOM   2818  HG3 PRO X 179      64.611  55.459  55.049  1.00  0.00           H
ATOM   2819  CB  PRO X 179      63.418  55.066  56.725  1.00  0.00           C
ATOM   2820  HB2 PRO X 179      63.136  55.633  57.612  1.00  0.00           H
ATOM   2821  HB3 PRO X 179      64.108  54.268  57.001  1.00  0.00           H
ATOM   2822  CA  PRO X 179      62.199  54.330  56.112  1.00  0.00           C
ATOM   2823  HA  PRO X 179      62.518  53.316  55.875  1.00  0.00           H
ATOM   2824  C   PRO X 179      61.001  54.165  57.091  1.00  0.00           C
ATOM   2825  O   PRO X 179      60.139  55.004  57.139  1.00  0.00           O
ATOM   2826  N   GLU X 180      61.077  53.142  57.858  1.00  0.00           N
ATOM   2827  H   GLU X 180      61.908  52.588  57.711  1.00  0.00           H
ATOM   2828  CA  GLU X 180      60.132  52.852  59.006  1.00  0.00           C
ATOM   2829  HA  GLU X 180      60.255  51.832  59.369  1.00  0.00           H
ATOM   2830  CB  GLU X 180      60.463  53.699  60.251  1.00  0.00           C
ATOM   2831  HB2 GLU X 180      59.870  54.614  60.234  1.00  0.00           H
ATOM   2832  HB3 GLU X 180      59.986  53.052  60.988  1.00  0.00           H
ATOM   2833  CG  GLU X 180      61.907  54.035  60.650  1.00  0.00           C
ATOM   2834  HG2 GLU X 180      62.202  54.816  59.951  1.00  0.00           H
ATOM   2835  HG3 GLU X 180      61.974  54.341  61.694  1.00  0.00           H
ATOM   2836  CD  GLU X 180      62.745  52.798  60.480  1.00  0.00           C
ATOM   2837  OE1 GLU X 180      63.898  52.857  59.968  1.00  0.00           O
ATOM   2838  OE2 GLU X 180      62.270  51.757  60.913  1.00  0.00           O
ATOM   2839  C   GLU X 180      58.664  52.834  58.659  1.00  0.00           C
ATOM   2840  O   GLU X 180      57.802  53.021  59.543  1.00  0.00           O
ATOM   2841  N   VAL X 181      58.268  52.590  57.400  1.00  0.00           N
ATOM   2842  H   VAL X 181      58.977  52.446  56.696  1.00  0.00           H
ATOM   2843  CA  VAL X 181      56.881  52.458  57.000  1.00  0.00           C
ATOM   2844  HA  VAL X 181      56.211  53.231  57.379  1.00  0.00           H
ATOM   2845  CB  VAL X 181      56.609  52.620  55.521  1.00  0.00           C
ATOM   2846  HB  VAL X 181      57.419  52.270  54.882  1.00  0.00           H
ATOM   2847  CG1 VAL X 181      55.316  52.193  54.977  1.00  0.00           C
ATOM   2848 HG11 VAL X 181      55.255  51.105  55.001  1.00  0.00           H
ATOM   2849 HG12 VAL X 181      54.451  52.602  55.498  1.00  0.00           H
ATOM   2850 HG13 VAL X 181      55.244  52.489  53.931  1.00  0.00           H
ATOM   2851  CG2 VAL X 181      56.674  54.140  55.186  1.00  0.00           C
ATOM   2852 HG21 VAL X 181      57.600  54.569  55.567  1.00  0.00           H
ATOM   2853 HG22 VAL X 181      56.545  54.339  54.122  1.00  0.00           H
ATOM   2854 HG23 VAL X 181      55.790  54.543  55.682  1.00  0.00           H
ATOM   2855  C   VAL X 181      56.291  51.138  57.385  1.00  0.00           C
ATOM   2856  O   VAL X 181      55.105  51.111  57.762  1.00  0.00           O
ATOM   2857  N   GLU X 182      57.044  49.978  57.281  1.00  0.00           N
ATOM   2858  H   GLU X 182      58.023  50.011  57.036  1.00  0.00           H
ATOM   2859  CA  GLU X 182      56.437  48.657  57.584  1.00  0.00           C
ATOM   2860  HA  GLU X 182      55.626  48.433  56.892  1.00  0.00           H
ATOM   2861  CB  GLU X 182      57.483  47.529  57.219  1.00  0.00           C
ATOM   2862  HB2 GLU X 182      57.756  47.569  56.164  1.00  0.00           H
ATOM   2863  HB3 GLU X 182      58.413  47.908  57.642  1.00  0.00           H
ATOM   2864  CG  GLU X 182      57.067  46.048  57.492  1.00  0.00           C
ATOM   2865  HG2 GLU X 182      56.769  45.846  58.520  1.00  0.00           H
ATOM   2866  HG3 GLU X 182      56.204  45.814  56.867  1.00  0.00           H
ATOM   2867  CD  GLU X 182      58.310  45.109  57.260  1.00  0.00           C
ATOM   2868  OE1 GLU X 182      59.128  45.342  56.291  1.00  0.00           O
ATOM   2869  OE2 GLU X 182      58.496  44.028  57.939  1.00  0.00           O
ATOM   2870  C   GLU X 182      55.906  48.527  59.021  1.00  0.00           C
ATOM   2871  O   GLU X 182      54.786  47.998  59.195  1.00  0.00           O
ATOM   2872  N   ALA X 183      56.660  49.197  59.939  1.00  0.00           N
ATOM   2873  H   ALA X 183      57.591  49.472  59.659  1.00  0.00           H
ATOM   2874  CA  ALA X 183      56.263  49.350  61.365  1.00  0.00           C
ATOM   2875  HA  ALA X 183      56.382  48.424  61.928  1.00  0.00           H
ATOM   2876  CB  ALA X 183      57.372  50.259  61.890  1.00  0.00           C
ATOM   2877  HB1 ALA X 183      58.322  49.736  61.783  1.00  0.00           H
ATOM   2878  HB2 ALA X 183      57.502  51.144  61.268  1.00  0.00           H
ATOM   2879  HB3 ALA X 183      57.269  50.547  62.937  1.00  0.00           H
ATOM   2880  C   ALA X 183      54.805  49.952  61.542  1.00  0.00           C
ATOM   2881  O   ALA X 183      54.035  49.436  62.368  1.00  0.00           O
ATOM   2882  N   HIE X 184      54.555  51.000  60.769  1.00  0.00           N
ATOM   2883  H   HIE X 184      55.304  51.425  60.241  1.00  0.00           H
ATOM   2884  CA  HIE X 184      53.202  51.570  60.746  1.00  0.00           C
ATOM   2885  HA  HIE X 184      52.872  51.481  61.781  1.00  0.00           H
ATOM   2886  CB  HIE X 184      53.230  53.011  60.387  1.00  0.00           C
ATOM   2887  HB2 HIE X 184      54.021  53.597  60.855  1.00  0.00           H
ATOM   2888  HB3 HIE X 184      53.525  53.003  59.338  1.00  0.00           H
ATOM   2889  CG  HIE X 184      51.871  53.688  60.711  1.00  0.00           C
ATOM   2890  ND1 HIE X 184      50.703  53.652  59.851  1.00  0.00           N
ATOM   2891  CE1 HIE X 184      49.815  54.445  60.466  1.00  0.00           C
ATOM   2892  HE1 HIE X 184      48.816  54.675  60.128  1.00  0.00           H
ATOM   2893  NE2 HIE X 184      50.290  54.917  61.613  1.00  0.00           N
ATOM   2894  HE2 HIE X 184      49.783  55.508  62.256  1.00  0.00           H
ATOM   2895  CD2 HIE X 184      51.565  54.487  61.827  1.00  0.00           C
ATOM   2896  HD2 HIE X 184      52.252  54.776  62.609  1.00  0.00           H
ATOM   2897  C   HIE X 184      52.109  50.723  60.012  1.00  0.00           C
ATOM   2898  O   HIE X 184      51.088  50.386  60.613  1.00  0.00           O
ATOM   2899  N   LEU X 185      52.444  50.192  58.834  1.00  0.00           N
ATOM   2900  H   LEU X 185      53.232  50.597  58.350  1.00  0.00           H
ATOM   2901  CA  LEU X 185      51.601  49.269  58.109  1.00  0.00           C
ATOM   2902  HA  LEU X 185      50.686  49.794  57.836  1.00  0.00           H
ATOM   2903  CB  LEU X 185      52.094  48.819  56.759  1.00  0.00           C
ATOM   2904  HB2 LEU X 185      53.050  48.321  56.922  1.00  0.00           H
ATOM   2905  HB3 LEU X 185      51.336  48.103  56.440  1.00  0.00           H
ATOM   2906  CG  LEU X 185      52.367  49.845  55.630  1.00  0.00           C
ATOM   2907  HG  LEU X 185      52.949  50.700  55.974  1.00  0.00           H
ATOM   2908  CD1 LEU X 185      53.232  49.224  54.498  1.00  0.00           C
ATOM   2909 HD11 LEU X 185      52.671  48.383  54.090  1.00  0.00           H
ATOM   2910 HD12 LEU X 185      53.525  49.977  53.766  1.00  0.00           H
ATOM   2911 HD13 LEU X 185      54.226  49.017  54.894  1.00  0.00           H
ATOM   2912  CD2 LEU X 185      51.024  50.253  54.996  1.00  0.00           C
ATOM   2913 HD21 LEU X 185      50.218  50.531  55.676  1.00  0.00           H
ATOM   2914 HD22 LEU X 185      51.191  50.936  54.163  1.00  0.00           H
ATOM   2915 HD23 LEU X 185      50.437  49.394  54.672  1.00  0.00           H
ATOM   2916  C   LEU X 185      51.204  48.054  58.922  1.00  0.00           C
ATOM   2917  O   LEU X 185      50.079  47.577  58.754  1.00  0.00           O
ATOM   2918  N   ARG X 186      52.101  47.410  59.691  1.00  0.00           N
ATOM   2919  H   ARG X 186      53.036  47.793  59.700  1.00  0.00           H
ATOM   2920  CA  ARG X 186      51.898  46.172  60.557  1.00  0.00           C
ATOM   2921  HA  ARG X 186      51.485  45.387  59.922  1.00  0.00           H
ATOM   2922  CB  ARG X 186      53.189  45.880  61.230  1.00  0.00           C
ATOM   2923  HB2 ARG X 186      54.031  45.941  60.542  1.00  0.00           H
ATOM   2924  HB3 ARG X 186      53.292  46.679  61.965  1.00  0.00           H
ATOM   2925  CG  ARG X 186      53.308  44.475  61.898  1.00  0.00           C
ATOM   2926  HG2 ARG X 186      54.146  44.399  62.591  1.00  0.00           H
ATOM   2927  HG3 ARG X 186      52.444  44.394  62.556  1.00  0.00           H
ATOM   2928  CD  ARG X 186      53.427  43.346  60.829  1.00  0.00           C
ATOM   2929  HD2 ARG X 186      52.693  43.480  60.035  1.00  0.00           H
ATOM   2930  HD3 ARG X 186      54.356  43.237  60.270  1.00  0.00           H
ATOM   2931  NE  ARG X 186      53.027  42.033  61.467  1.00  0.00           N
ATOM   2932  HE  ARG X 186      53.081  42.112  62.472  1.00  0.00           H
ATOM   2933  CZ  ARG X 186      52.560  40.880  60.931  1.00  0.00           C
ATOM   2934  NH1 ARG X 186      52.518  40.757  59.700  1.00  0.00           N
ATOM   2935 HH11 ARG X 186      53.101  41.274  59.058  1.00  0.00           H
ATOM   2936 HH12 ARG X 186      51.917  40.024  59.350  1.00  0.00           H
ATOM   2937  NH2 ARG X 186      52.034  39.958  61.628  1.00  0.00           N
ATOM   2938 HH21 ARG X 186      51.984  39.994  62.637  1.00  0.00           H
ATOM   2939 HH22 ARG X 186      51.537  39.270  61.079  1.00  0.00           H
ATOM   2940  C   ARG X 186      50.813  46.396  61.599  1.00  0.00           C
ATOM   2941  O   ARG X 186      49.987  45.475  61.823  1.00  0.00           O
ATOM   2942  N   LYS X 187      50.789  47.543  62.206  1.00  0.00           N
ATOM   2943  H   LYS X 187      51.382  48.229  61.760  1.00  0.00           H
ATOM   2944  CA  LYS X 187      49.614  47.998  63.042  1.00  0.00           C
ATOM   2945  HA  LYS X 187      49.208  47.141  63.579  1.00  0.00           H
ATOM   2946  CB  LYS X 187      50.081  48.894  64.265  1.00  0.00           C
ATOM   2947  HB2 LYS X 187      49.258  48.784  64.971  1.00  0.00           H
ATOM   2948  HB3 LYS X 187      50.993  48.498  64.710  1.00  0.00           H
ATOM   2949  CG  LYS X 187      50.444  50.350  63.842  1.00  0.00           C
ATOM   2950  HG2 LYS X 187      51.392  50.286  63.307  1.00  0.00           H
ATOM   2951  HG3 LYS X 187      49.700  50.768  63.164  1.00  0.00           H
ATOM   2952  CD  LYS X 187      50.522  51.326  65.030  1.00  0.00           C
ATOM   2953  HD2 LYS X 187      49.640  51.332  65.671  1.00  0.00           H
ATOM   2954  HD3 LYS X 187      51.350  51.014  65.667  1.00  0.00           H
ATOM   2955  CE  LYS X 187      50.665  52.633  64.459  1.00  0.00           C
ATOM   2956  HE2 LYS X 187      51.378  52.760  63.644  1.00  0.00           H
ATOM   2957  HE3 LYS X 187      49.728  52.933  63.992  1.00  0.00           H
ATOM   2958  NZ  LYS X 187      51.042  53.618  65.522  1.00  0.00           N
ATOM   2959  HZ1 LYS X 187      50.417  53.655  66.313  1.00  0.00           H
ATOM   2960  HZ2 LYS X 187      51.977  53.521  65.893  1.00  0.00           H
ATOM   2961  HZ3 LYS X 187      51.038  54.509  65.045  1.00  0.00           H
ATOM   2962  C   LYS X 187      48.337  48.515  62.340  1.00  0.00           C
ATOM   2963  O   LYS X 187      47.242  48.397  62.932  1.00  0.00           O
ATOM   2964  N   LEU X 188      48.434  48.966  61.100  1.00  0.00           N
ATOM   2965  H   LEU X 188      49.351  49.200  60.745  1.00  0.00           H
ATOM   2966  CA  LEU X 188      47.252  49.288  60.309  1.00  0.00           C
ATOM   2967  HA  LEU X 188      46.553  49.837  60.939  1.00  0.00           H
ATOM   2968  CB  LEU X 188      47.738  50.198  59.098  1.00  0.00           C
ATOM   2969  HB2 LEU X 188      48.627  50.792  59.310  1.00  0.00           H
ATOM   2970  HB3 LEU X 188      48.098  49.427  58.416  1.00  0.00           H
ATOM   2971  CG  LEU X 188      46.664  51.035  58.346  1.00  0.00           C
ATOM   2972  HG  LEU X 188      45.778  50.406  58.261  1.00  0.00           H
ATOM   2973  CD1 LEU X 188      46.424  52.182  59.239  1.00  0.00           C
ATOM   2974 HD11 LEU X 188      45.947  52.977  58.664  1.00  0.00           H
ATOM   2975 HD12 LEU X 188      45.853  51.926  60.131  1.00  0.00           H
ATOM   2976 HD13 LEU X 188      47.355  52.555  59.666  1.00  0.00           H
ATOM   2977  CD2 LEU X 188      47.120  51.522  56.928  1.00  0.00           C
ATOM   2978 HD21 LEU X 188      47.940  52.217  57.108  1.00  0.00           H
ATOM   2979 HD22 LEU X 188      47.356  50.763  56.181  1.00  0.00           H
ATOM   2980 HD23 LEU X 188      46.319  52.150  56.540  1.00  0.00           H
ATOM   2981  C   LEU X 188      46.465  48.037  59.925  1.00  0.00           C
ATOM   2982  O   LEU X 188      45.329  48.196  59.422  1.00  0.00           O
ATOM   2983  N   GLY X 189      47.058  46.843  60.096  1.00  0.00           N
ATOM   2984  H   GLY X 189      48.044  46.908  60.309  1.00  0.00           H
ATOM   2985  CA  GLY X 189      46.283  45.587  60.014  1.00  0.00           C
ATOM   2986  HA2 GLY X 189      46.411  44.937  60.880  1.00  0.00           H
ATOM   2987  HA3 GLY X 189      45.207  45.756  60.036  1.00  0.00           H
ATOM   2988  C   GLY X 189      46.579  44.741  58.798  1.00  0.00           C
ATOM   2989  O   GLY X 189      45.764  43.792  58.458  1.00  0.00           O
ATOM   2990  N   LEU X 190      47.612  44.953  57.933  1.00  0.00           N
ATOM   2991  H   LEU X 190      48.260  45.635  58.302  1.00  0.00           H
ATOM   2992  CA  LEU X 190      47.688  44.380  56.552  1.00  0.00           C
ATOM   2993  HA  LEU X 190      46.804  44.435  55.917  1.00  0.00           H
ATOM   2994  CB  LEU X 190      48.669  45.159  55.677  1.00  0.00           C
ATOM   2995  HB2 LEU X 190      49.464  45.595  56.282  1.00  0.00           H
ATOM   2996  HB3 LEU X 190      49.118  44.496  54.938  1.00  0.00           H
ATOM   2997  CG  LEU X 190      48.060  46.387  54.936  1.00  0.00           C
ATOM   2998  HG  LEU X 190      47.022  46.082  54.809  1.00  0.00           H
ATOM   2999  CD1 LEU X 190      48.013  47.638  55.814  1.00  0.00           C
ATOM   3000 HD11 LEU X 190      48.993  47.957  56.170  1.00  0.00           H
ATOM   3001 HD12 LEU X 190      47.585  48.461  55.242  1.00  0.00           H
ATOM   3002 HD13 LEU X 190      47.308  47.558  56.641  1.00  0.00           H
ATOM   3003  CD2 LEU X 190      48.703  46.736  53.619  1.00  0.00           C
ATOM   3004 HD21 LEU X 190      49.736  47.065  53.724  1.00  0.00           H
ATOM   3005 HD22 LEU X 190      48.714  45.896  52.924  1.00  0.00           H
ATOM   3006 HD23 LEU X 190      48.080  47.506  53.164  1.00  0.00           H
ATOM   3007  C   LEU X 190      48.015  42.862  56.509  1.00  0.00           C
ATOM   3008  O   LEU X 190      47.945  42.358  55.412  1.00  0.00           O
ATOM   3009  N   GLY X 191      48.437  42.251  57.631  1.00  0.00           N
ATOM   3010  H   GLY X 191      48.545  42.925  58.375  1.00  0.00           H
ATOM   3011  CA  GLY X 191      49.088  40.941  57.745  1.00  0.00           C
ATOM   3012  HA2 GLY X 191      49.196  40.597  58.774  1.00  0.00           H
ATOM   3013  HA3 GLY X 191      48.450  40.307  57.129  1.00  0.00           H
ATOM   3014  C   GLY X 191      50.443  40.894  57.139  1.00  0.00           C
ATOM   3015  O   GLY X 191      51.195  41.913  57.253  1.00  0.00           O
ATOM   3016  N   TYR X 192      50.921  39.819  56.469  1.00  0.00           N
ATOM   3017  H   TYR X 192      50.258  39.089  56.246  1.00  0.00           H
ATOM   3018  CA  TYR X 192      52.316  39.842  55.937  1.00  0.00           C
ATOM   3019  HA  TYR X 192      53.010  40.068  56.747  1.00  0.00           H
ATOM   3020  CB  TYR X 192      52.805  38.475  55.504  1.00  0.00           C
ATOM   3021  HB2 TYR X 192      53.834  38.456  55.145  1.00  0.00           H
ATOM   3022  HB3 TYR X 192      52.742  37.864  56.404  1.00  0.00           H
ATOM   3023  CG  TYR X 192      51.907  37.838  54.439  1.00  0.00           C
ATOM   3024  CD1 TYR X 192      52.128  38.092  53.043  1.00  0.00           C
ATOM   3025  HD1 TYR X 192      52.949  38.694  52.683  1.00  0.00           H
ATOM   3026  CE1 TYR X 192      51.324  37.438  52.051  1.00  0.00           C
ATOM   3027  HE1 TYR X 192      51.449  37.512  50.982  1.00  0.00           H
ATOM   3028  CZ  TYR X 192      50.346  36.539  52.495  1.00  0.00           C
ATOM   3029  OH  TYR X 192      49.634  36.024  51.408  1.00  0.00           O
ATOM   3030  HH  TYR X 192      48.695  35.906  51.569  1.00  0.00           H
ATOM   3031  CE2 TYR X 192      50.253  36.115  53.820  1.00  0.00           C
ATOM   3032  HE2 TYR X 192      49.513  35.398  54.146  1.00  0.00           H
ATOM   3033  CD2 TYR X 192      51.015  36.827  54.801  1.00  0.00           C
ATOM   3034  HD2 TYR X 192      50.808  36.604  55.838  1.00  0.00           H
ATOM   3035  C   TYR X 192      52.512  40.828  54.841  1.00  0.00           C
ATOM   3036  O   TYR X 192      53.631  41.316  54.611  1.00  0.00           O
ATOM   3037  N   ARG X 193      51.387  41.277  54.197  1.00  0.00           N
ATOM   3038  H   ARG X 193      50.523  40.851  54.504  1.00  0.00           H
ATOM   3039  CA  ARG X 193      51.334  42.262  53.080  1.00  0.00           C
ATOM   3040  HA  ARG X 193      51.894  41.747  52.300  1.00  0.00           H
ATOM   3041  CB  ARG X 193      49.887  42.476  52.586  1.00  0.00           C
ATOM   3042  HB2 ARG X 193      49.352  43.079  53.319  1.00  0.00           H
ATOM   3043  HB3 ARG X 193      49.982  42.885  51.581  1.00  0.00           H
ATOM   3044  CG  ARG X 193      49.040  41.138  52.482  1.00  0.00           C
ATOM   3045  HG2 ARG X 193      49.401  40.480  51.690  1.00  0.00           H
ATOM   3046  HG3 ARG X 193      49.113  40.591  53.422  1.00  0.00           H
ATOM   3047  CD  ARG X 193      47.526  41.279  52.178  1.00  0.00           C
ATOM   3048  HD2 ARG X 193      47.077  42.097  52.743  1.00  0.00           H
ATOM   3049  HD3 ARG X 193      47.492  41.533  51.120  1.00  0.00           H
ATOM   3050  NE  ARG X 193      46.731  40.048  52.336  1.00  0.00           N
ATOM   3051  HE  ARG X 193      46.425  39.652  51.458  1.00  0.00           H
ATOM   3052  CZ  ARG X 193      46.012  39.778  53.392  1.00  0.00           C
ATOM   3053  NH1 ARG X 193      46.084  40.441  54.568  1.00  0.00           N
ATOM   3054 HH11 ARG X 193      46.757  41.191  54.638  1.00  0.00           H
ATOM   3055 HH12 ARG X 193      45.423  40.304  55.321  1.00  0.00           H
ATOM   3056  NH2 ARG X 193      45.267  38.733  53.261  1.00  0.00           N
ATOM   3057 HH21 ARG X 193      45.349  38.243  52.382  1.00  0.00           H
ATOM   3058 HH22 ARG X 193      44.784  38.321  54.047  1.00  0.00           H
ATOM   3059  C   ARG X 193      51.939  43.486  53.551  1.00  0.00           C
ATOM   3060  O   ARG X 193      52.544  44.134  52.705  1.00  0.00           O
ATOM   3061  N   ALA X 194      51.977  43.886  54.798  1.00  0.00           N
ATOM   3062  H   ALA X 194      51.478  43.357  55.500  1.00  0.00           H
ATOM   3063  CA  ALA X 194      52.721  45.083  55.210  1.00  0.00           C
ATOM   3064  HA  ALA X 194      52.173  45.914  54.766  1.00  0.00           H
ATOM   3065  CB  ALA X 194      52.782  45.126  56.725  1.00  0.00           C
ATOM   3066  HB1 ALA X 194      53.481  45.915  57.003  1.00  0.00           H
ATOM   3067  HB2 ALA X 194      51.746  45.089  57.062  1.00  0.00           H
ATOM   3068  HB3 ALA X 194      53.315  44.229  57.038  1.00  0.00           H
ATOM   3069  C   ALA X 194      54.179  45.061  54.671  1.00  0.00           C
ATOM   3070  O   ALA X 194      54.506  46.078  54.008  1.00  0.00           O
ATOM   3071  N   ARG X 195      54.948  43.975  54.843  1.00  0.00           N
ATOM   3072  H   ARG X 195      54.558  43.195  55.351  1.00  0.00           H
ATOM   3073  CA  ARG X 195      56.279  43.811  54.307  1.00  0.00           C
ATOM   3074  HA  ARG X 195      56.852  44.661  54.674  1.00  0.00           H
ATOM   3075  CB  ARG X 195      56.984  42.556  54.833  1.00  0.00           C
ATOM   3076  HB2 ARG X 195      57.152  42.510  55.909  1.00  0.00           H
ATOM   3077  HB3 ARG X 195      56.321  41.716  54.625  1.00  0.00           H
ATOM   3078  CG  ARG X 195      58.317  42.298  54.099  1.00  0.00           C
ATOM   3079  HG2 ARG X 195      58.101  41.769  53.171  1.00  0.00           H
ATOM   3080  HG3 ARG X 195      58.770  43.279  53.962  1.00  0.00           H
ATOM   3081  CD  ARG X 195      59.246  41.427  54.906  1.00  0.00           C
ATOM   3082  HD2 ARG X 195      59.068  40.366  55.079  1.00  0.00           H
ATOM   3083  HD3 ARG X 195      60.161  41.491  54.317  1.00  0.00           H
ATOM   3084  NE  ARG X 195      59.554  41.978  56.278  1.00  0.00           N
ATOM   3085  HE  ARG X 195      58.912  42.697  56.578  1.00  0.00           H
ATOM   3086  CZ  ARG X 195      60.420  41.509  57.106  1.00  0.00           C
ATOM   3087  NH1 ARG X 195      61.336  40.561  56.936  1.00  0.00           N
ATOM   3088 HH11 ARG X 195      61.332  40.063  56.057  1.00  0.00           H
ATOM   3089 HH12 ARG X 195      62.053  40.386  57.626  1.00  0.00           H
ATOM   3090  NH2 ARG X 195      60.458  42.024  58.337  1.00  0.00           N
ATOM   3091 HH21 ARG X 195      59.938  42.865  58.544  1.00  0.00           H
ATOM   3092 HH22 ARG X 195      60.821  41.542  59.147  1.00  0.00           H
ATOM   3093  C   ARG X 195      56.323  43.975  52.723  1.00  0.00           C
ATOM   3094  O   ARG X 195      57.159  44.631  52.122  1.00  0.00           O
ATOM   3095  N   LYS X 196      55.327  43.414  52.067  1.00  0.00           N
ATOM   3096  H   LYS X 196      54.689  42.864  52.624  1.00  0.00           H
ATOM   3097  CA  LYS X 196      55.308  43.294  50.550  1.00  0.00           C
ATOM   3098  HA  LYS X 196      56.288  42.886  50.306  1.00  0.00           H
ATOM   3099  CB  LYS X 196      54.205  42.286  50.108  1.00  0.00           C
ATOM   3100  HB2 LYS X 196      53.246  42.700  50.418  1.00  0.00           H
ATOM   3101  HB3 LYS X 196      54.149  42.164  49.027  1.00  0.00           H
ATOM   3102  CG  LYS X 196      54.405  40.908  50.735  1.00  0.00           C
ATOM   3103  HG2 LYS X 196      54.307  41.145  51.794  1.00  0.00           H
ATOM   3104  HG3 LYS X 196      53.624  40.181  50.516  1.00  0.00           H
ATOM   3105  CD  LYS X 196      55.793  40.242  50.373  1.00  0.00           C
ATOM   3106  HD2 LYS X 196      56.062  40.455  49.339  1.00  0.00           H
ATOM   3107  HD3 LYS X 196      56.506  40.715  51.048  1.00  0.00           H
ATOM   3108  CE  LYS X 196      55.640  38.755  50.499  1.00  0.00           C
ATOM   3109  HE2 LYS X 196      55.062  38.465  51.377  1.00  0.00           H
ATOM   3110  HE3 LYS X 196      55.067  38.418  49.635  1.00  0.00           H
ATOM   3111  NZ  LYS X 196      56.875  38.007  50.418  1.00  0.00           N
ATOM   3112  HZ1 LYS X 196      56.721  37.010  50.485  1.00  0.00           H
ATOM   3113  HZ2 LYS X 196      57.359  38.068  49.534  1.00  0.00           H
ATOM   3114  HZ3 LYS X 196      57.506  38.183  51.185  1.00  0.00           H
ATOM   3115  C   LYS X 196      55.016  44.641  49.906  1.00  0.00           C
ATOM   3116  O   LYS X 196      55.601  44.905  48.850  1.00  0.00           O
ATOM   3117  N   VAL X 197      54.131  45.474  50.507  1.00  0.00           N
ATOM   3118  H   VAL X 197      53.903  45.095  51.415  1.00  0.00           H
ATOM   3119  CA  VAL X 197      53.757  46.843  50.200  1.00  0.00           C
ATOM   3120  HA  VAL X 197      53.475  46.867  49.148  1.00  0.00           H
ATOM   3121  CB  VAL X 197      52.484  47.347  50.893  1.00  0.00           C
ATOM   3122  HB  VAL X 197      52.473  47.103  51.956  1.00  0.00           H
ATOM   3123  CG1 VAL X 197      52.301  48.881  50.766  1.00  0.00           C
ATOM   3124 HG11 VAL X 197      51.679  49.239  49.945  1.00  0.00           H
ATOM   3125 HG12 VAL X 197      51.735  49.262  51.616  1.00  0.00           H
ATOM   3126 HG13 VAL X 197      53.265  49.388  50.749  1.00  0.00           H
ATOM   3127  CG2 VAL X 197      51.121  46.705  50.326  1.00  0.00           C
ATOM   3128 HG21 VAL X 197      50.363  47.119  50.991  1.00  0.00           H
ATOM   3129 HG22 VAL X 197      50.962  46.930  49.271  1.00  0.00           H
ATOM   3130 HG23 VAL X 197      51.024  45.627  50.452  1.00  0.00           H
ATOM   3131  C   VAL X 197      55.064  47.707  50.292  1.00  0.00           C
ATOM   3132  O   VAL X 197      55.469  48.333  49.376  1.00  0.00           O
ATOM   3133  N   SER X 198      55.704  47.731  51.458  1.00  0.00           N
ATOM   3134  H   SER X 198      55.422  47.094  52.191  1.00  0.00           H
ATOM   3135  CA  SER X 198      56.973  48.414  51.696  1.00  0.00           C
ATOM   3136  HA  SER X 198      56.747  49.436  51.393  1.00  0.00           H
ATOM   3137  CB  SER X 198      57.446  48.300  53.135  1.00  0.00           C
ATOM   3138  HB2 SER X 198      56.881  49.006  53.744  1.00  0.00           H
ATOM   3139  HB3 SER X 198      57.331  47.286  53.518  1.00  0.00           H
ATOM   3140  OG  SER X 198      58.798  48.660  53.329  1.00  0.00           O
ATOM   3141  HG  SER X 198      58.822  49.595  53.109  1.00  0.00           H
ATOM   3142  C   SER X 198      58.037  48.030  50.727  1.00  0.00           C
ATOM   3143  O   SER X 198      58.713  48.773  50.020  1.00  0.00           O
ATOM   3144  N   ALA X 199      58.263  46.713  50.609  1.00  0.00           N
ATOM   3145  H   ALA X 199      57.717  46.040  51.127  1.00  0.00           H
ATOM   3146  CA  ALA X 199      59.326  46.103  49.756  1.00  0.00           C
ATOM   3147  HA  ALA X 199      60.256  46.542  50.118  1.00  0.00           H
ATOM   3148  CB  ALA X 199      59.416  44.653  50.103  1.00  0.00           C
ATOM   3149  HB1 ALA X 199      58.545  44.155  49.678  1.00  0.00           H
ATOM   3150  HB2 ALA X 199      60.351  44.187  49.796  1.00  0.00           H
ATOM   3151  HB3 ALA X 199      59.407  44.464  51.176  1.00  0.00           H
ATOM   3152  C   ALA X 199      59.153  46.133  48.230  1.00  0.00           C
ATOM   3153  O   ALA X 199      60.111  46.340  47.483  1.00  0.00           O
ATOM   3154  N   SER X 200      57.969  46.041  47.689  1.00  0.00           N
ATOM   3155  H   SER X 200      57.201  45.759  48.283  1.00  0.00           H
ATOM   3156  CA  SER X 200      57.815  46.399  46.276  1.00  0.00           C
ATOM   3157  HA  SER X 200      58.580  45.918  45.665  1.00  0.00           H
ATOM   3158  CB  SER X 200      56.416  45.933  45.844  1.00  0.00           C
ATOM   3159  HB2 SER X 200      56.210  46.228  44.815  1.00  0.00           H
ATOM   3160  HB3 SER X 200      56.500  44.847  45.887  1.00  0.00           H
ATOM   3161  OG  SER X 200      55.357  46.395  46.712  1.00  0.00           O
ATOM   3162  HG  SER X 200      55.398  45.760  47.431  1.00  0.00           H
ATOM   3163  C   SER X 200      57.993  47.922  46.031  1.00  0.00           C
ATOM   3164  O   SER X 200      58.785  48.299  45.156  1.00  0.00           O
ATOM   3165  N   ALA X 201      57.495  48.783  46.900  1.00  0.00           N
ATOM   3166  H   ALA X 201      56.982  48.297  47.622  1.00  0.00           H
ATOM   3167  CA  ALA X 201      57.746  50.264  46.880  1.00  0.00           C
ATOM   3168  HA  ALA X 201      57.281  50.582  45.947  1.00  0.00           H
ATOM   3169  CB  ALA X 201      57.002  50.992  47.956  1.00  0.00           C
ATOM   3170  HB1 ALA X 201      55.954  50.703  47.880  1.00  0.00           H
ATOM   3171  HB2 ALA X 201      57.422  50.799  48.943  1.00  0.00           H
ATOM   3172  HB3 ALA X 201      57.067  52.071  47.808  1.00  0.00           H
ATOM   3173  C   ALA X 201      59.286  50.577  46.762  1.00  0.00           C
ATOM   3174  O   ALA X 201      59.718  51.395  45.968  1.00  0.00           O
ATOM   3175  N   ARG X 202      60.022  49.978  47.730  1.00  0.00           N
ATOM   3176  H   ARG X 202      59.549  49.359  48.373  1.00  0.00           H
ATOM   3177  CA  ARG X 202      61.476  50.076  47.747  1.00  0.00           C
ATOM   3178  HA  ARG X 202      61.778  51.112  47.895  1.00  0.00           H
ATOM   3179  CB  ARG X 202      62.062  49.408  48.986  1.00  0.00           C
ATOM   3180  HB2 ARG X 202      61.673  48.401  49.140  1.00  0.00           H
ATOM   3181  HB3 ARG X 202      63.132  49.344  48.787  1.00  0.00           H
ATOM   3182  CG  ARG X 202      61.864  50.294  50.287  1.00  0.00           C
ATOM   3183  HG2 ARG X 202      62.055  51.319  49.970  1.00  0.00           H
ATOM   3184  HG3 ARG X 202      60.830  50.311  50.632  1.00  0.00           H
ATOM   3185  CD  ARG X 202      62.783  49.667  51.486  1.00  0.00           C
ATOM   3186  HD2 ARG X 202      62.534  50.351  52.296  1.00  0.00           H
ATOM   3187  HD3 ARG X 202      62.338  48.692  51.683  1.00  0.00           H
ATOM   3188  NE  ARG X 202      64.239  49.688  51.178  1.00  0.00           N
ATOM   3189  HE  ARG X 202      64.579  50.014  50.285  1.00  0.00           H
ATOM   3190  CZ  ARG X 202      65.205  49.189  51.908  1.00  0.00           C
ATOM   3191  NH1 ARG X 202      65.078  48.523  53.072  1.00  0.00           N
ATOM   3192 HH11 ARG X 202      64.156  48.226  53.357  1.00  0.00           H
ATOM   3193 HH12 ARG X 202      65.894  48.061  53.446  1.00  0.00           H
ATOM   3194  NH2 ARG X 202      66.440  49.221  51.445  1.00  0.00           N
ATOM   3195 HH21 ARG X 202      66.632  49.686  50.570  1.00  0.00           H
ATOM   3196 HH22 ARG X 202      67.151  48.952  52.111  1.00  0.00           H
ATOM   3197  C   ARG X 202      62.119  49.462  46.448  1.00  0.00           C
ATOM   3198  O   ARG X 202      62.968  50.126  45.976  1.00  0.00           O
ATOM   3199  N   ALA X 203      61.680  48.249  45.915  1.00  0.00           N
ATOM   3200  H   ALA X 203      60.963  47.751  46.422  1.00  0.00           H
ATOM   3201  CA  ALA X 203      62.281  47.646  44.739  1.00  0.00           C
ATOM   3202  HA  ALA X 203      63.323  47.519  45.032  1.00  0.00           H
ATOM   3203  CB  ALA X 203      61.612  46.328  44.494  1.00  0.00           C
ATOM   3204  HB1 ALA X 203      61.736  45.556  45.253  1.00  0.00           H
ATOM   3205  HB2 ALA X 203      60.563  46.451  44.226  1.00  0.00           H
ATOM   3206  HB3 ALA X 203      62.087  45.967  43.582  1.00  0.00           H
ATOM   3207  C   ALA X 203      62.233  48.558  43.472  1.00  0.00           C
ATOM   3208  O   ALA X 203      63.202  48.655  42.730  1.00  0.00           O
ATOM   3209  N   ILE X 204      61.148  49.287  43.245  1.00  0.00           N
ATOM   3210  H   ILE X 204      60.346  49.338  43.855  1.00  0.00           H
ATOM   3211  CA  ILE X 204      60.929  50.136  42.046  1.00  0.00           C
ATOM   3212  HA  ILE X 204      61.100  49.658  41.082  1.00  0.00           H
ATOM   3213  CB  ILE X 204      59.437  50.516  42.115  1.00  0.00           C
ATOM   3214  HB  ILE X 204      59.200  51.028  43.047  1.00  0.00           H
ATOM   3215  CG2 ILE X 204      59.086  51.660  41.038  1.00  0.00           C
ATOM   3216 HG21 ILE X 204      58.095  52.083  41.204  1.00  0.00           H
ATOM   3217 HG22 ILE X 204      59.845  52.409  41.265  1.00  0.00           H
ATOM   3218 HG23 ILE X 204      59.213  51.353  40.000  1.00  0.00           H
ATOM   3219  CG1 ILE X 204      58.585  49.281  41.904  1.00  0.00           C
ATOM   3220 HG12 ILE X 204      58.782  48.896  40.904  1.00  0.00           H
ATOM   3221 HG13 ILE X 204      58.852  48.488  42.602  1.00  0.00           H
ATOM   3222  CD1 ILE X 204      57.038  49.578  42.229  1.00  0.00           C
ATOM   3223 HD11 ILE X 204      56.404  48.705  42.072  1.00  0.00           H
ATOM   3224 HD12 ILE X 204      56.984  49.881  43.274  1.00  0.00           H
ATOM   3225 HD13 ILE X 204      56.652  50.349  41.561  1.00  0.00           H
ATOM   3226  C   ILE X 204      61.906  51.353  42.077  1.00  0.00           C
ATOM   3227  O   ILE X 204      62.423  51.691  41.004  1.00  0.00           O
ATOM   3228  N   LEU X 205      62.202  51.941  43.213  1.00  0.00           N
ATOM   3229  H   LEU X 205      61.585  51.802  43.999  1.00  0.00           H
ATOM   3230  CA  LEU X 205      63.334  52.979  43.304  1.00  0.00           C
ATOM   3231  HA  LEU X 205      63.183  53.564  42.396  1.00  0.00           H
ATOM   3232  CB  LEU X 205      63.070  53.942  44.454  1.00  0.00           C
ATOM   3233  HB2 LEU X 205      63.201  53.400  45.391  1.00  0.00           H
ATOM   3234  HB3 LEU X 205      63.918  54.624  44.502  1.00  0.00           H
ATOM   3235  CG  LEU X 205      61.764  54.738  44.455  1.00  0.00           C
ATOM   3236  HG  LEU X 205      60.922  54.050  44.382  1.00  0.00           H
ATOM   3237  CD1 LEU X 205      61.683  55.448  45.809  1.00  0.00           C
ATOM   3238 HD11 LEU X 205      60.666  55.836  45.876  1.00  0.00           H
ATOM   3239 HD12 LEU X 205      61.826  54.774  46.654  1.00  0.00           H
ATOM   3240 HD13 LEU X 205      62.446  56.224  45.878  1.00  0.00           H
ATOM   3241  CD2 LEU X 205      61.646  55.650  43.254  1.00  0.00           C
ATOM   3242 HD21 LEU X 205      61.647  55.140  42.291  1.00  0.00           H
ATOM   3243 HD22 LEU X 205      60.796  56.329  43.320  1.00  0.00           H
ATOM   3244 HD23 LEU X 205      62.513  56.309  43.297  1.00  0.00           H
ATOM   3245  C   LEU X 205      64.771  52.479  43.303  1.00  0.00           C
ATOM   3246  O   LEU X 205      65.682  53.082  42.681  1.00  0.00           O
ATOM   3247  N   GLU X 206      65.003  51.441  44.124  1.00  0.00           N
ATOM   3248  H   GLU X 206      64.193  51.119  44.636  1.00  0.00           H
ATOM   3249  CA  GLU X 206      66.316  51.017  44.548  1.00  0.00           C
ATOM   3250  HA  GLU X 206      66.817  51.981  44.638  1.00  0.00           H
ATOM   3251  CB  GLU X 206      66.290  50.270  45.940  1.00  0.00           C
ATOM   3252  HB2 GLU X 206      65.587  49.438  45.929  1.00  0.00           H
ATOM   3253  HB3 GLU X 206      67.273  49.827  46.105  1.00  0.00           H
ATOM   3254  CG  GLU X 206      65.928  51.278  47.082  1.00  0.00           C
ATOM   3255  HG2 GLU X 206      66.601  52.131  46.993  1.00  0.00           H
ATOM   3256  HG3 GLU X 206      64.945  51.736  46.971  1.00  0.00           H
ATOM   3257  CD  GLU X 206      66.149  50.641  48.387  1.00  0.00           C
ATOM   3258  OE1 GLU X 206      65.639  49.590  48.815  1.00  0.00           O
ATOM   3259  OE2 GLU X 206      67.003  51.156  49.144  1.00  0.00           O
ATOM   3260  C   GLU X 206      66.863  50.116  43.440  1.00  0.00           C
ATOM   3261  O   GLU X 206      68.047  50.166  43.098  1.00  0.00           O
ATOM   3262  N   GLU X 207      66.013  49.272  42.896  1.00  0.00           N
ATOM   3263  H   GLU X 207      65.088  49.265  43.300  1.00  0.00           H
ATOM   3264  CA  GLU X 207      66.465  48.244  41.934  1.00  0.00           C
ATOM   3265  HA  GLU X 207      67.555  48.216  41.964  1.00  0.00           H
ATOM   3266  CB  GLU X 207      65.929  46.875  42.447  1.00  0.00           C
ATOM   3267  HB2 GLU X 207      64.846  46.987  42.383  1.00  0.00           H
ATOM   3268  HB3 GLU X 207      66.142  46.132  41.678  1.00  0.00           H
ATOM   3269  CG  GLU X 207      66.366  46.316  43.733  1.00  0.00           C
ATOM   3270  HG2 GLU X 207      66.408  47.101  44.488  1.00  0.00           H
ATOM   3271  HG3 GLU X 207      65.617  45.634  44.137  1.00  0.00           H
ATOM   3272  CD  GLU X 207      67.590  45.500  43.623  1.00  0.00           C
ATOM   3273  OE1 GLU X 207      68.594  45.789  44.293  1.00  0.00           O
ATOM   3274  OE2 GLU X 207      67.669  44.544  42.853  1.00  0.00           O
ATOM   3275  C   GLU X 207      66.019  48.453  40.477  1.00  0.00           C
ATOM   3276  O   GLU X 207      66.832  48.080  39.565  1.00  0.00           O
ATOM   3277  N   GLN X 208      64.827  49.014  40.225  1.00  0.00           N
ATOM   3278  H   GLN X 208      64.157  49.138  40.970  1.00  0.00           H
ATOM   3279  CA  GLN X 208      64.250  48.803  38.916  1.00  0.00           C
ATOM   3280  HA  GLN X 208      64.796  48.097  38.290  1.00  0.00           H
ATOM   3281  CB  GLN X 208      62.867  48.265  39.014  1.00  0.00           C
ATOM   3282  HB2 GLN X 208      62.402  48.997  39.674  1.00  0.00           H
ATOM   3283  HB3 GLN X 208      62.261  48.240  38.110  1.00  0.00           H
ATOM   3284  CG  GLN X 208      62.722  46.825  39.567  1.00  0.00           C
ATOM   3285  HG2 GLN X 208      63.182  46.636  40.537  1.00  0.00           H
ATOM   3286  HG3 GLN X 208      61.675  46.579  39.746  1.00  0.00           H
ATOM   3287  CD  GLN X 208      63.303  45.801  38.628  1.00  0.00           C
ATOM   3288  OE1 GLN X 208      63.437  46.079  37.427  1.00  0.00           O
ATOM   3289  NE2 GLN X 208      63.479  44.552  38.962  1.00  0.00           N
ATOM   3290 HE21 GLN X 208      63.876  43.863  38.340  1.00  0.00           H
ATOM   3291 HE22 GLN X 208      63.278  44.265  39.909  1.00  0.00           H
ATOM   3292  C   GLN X 208      64.244  50.083  37.998  1.00  0.00           C
ATOM   3293  O   GLN X 208      64.591  49.996  36.828  1.00  0.00           O
ATOM   3294  N   GLY X 209      63.944  51.217  38.595  1.00  0.00           N
ATOM   3295  H   GLY X 209      63.779  51.209  39.592  1.00  0.00           H
ATOM   3296  CA  GLY X 209      64.112  52.614  37.922  1.00  0.00           C
ATOM   3297  HA2 GLY X 209      65.095  52.902  38.292  1.00  0.00           H
ATOM   3298  HA3 GLY X 209      64.346  52.556  36.859  1.00  0.00           H
ATOM   3299  C   GLY X 209      63.059  53.725  38.124  1.00  0.00           C
ATOM   3300  O   GLY X 209      63.142  54.699  37.371  1.00  0.00           O
ATOM   3301  N   GLY X 210      61.900  53.457  38.887  1.00  0.00           N
ATOM   3302  H   GLY X 210      62.023  52.687  39.529  1.00  0.00           H
ATOM   3303  CA  GLY X 210      60.912  54.539  39.163  1.00  0.00           C
ATOM   3304  HA2 GLY X 210      60.445  54.369  40.132  1.00  0.00           H
ATOM   3305  HA3 GLY X 210      61.367  55.519  39.019  1.00  0.00           H
ATOM   3306  C   GLY X 210      59.774  54.552  38.206  1.00  0.00           C
ATOM   3307  O   GLY X 210      59.583  53.667  37.384  1.00  0.00           O
ATOM   3308  N   LEU X 211      59.050  55.632  38.174  1.00  0.00           N
ATOM   3309  H   LEU X 211      59.233  56.359  38.851  1.00  0.00           H
ATOM   3310  CA  LEU X 211      58.174  56.043  37.109  1.00  0.00           C
ATOM   3311  HA  LEU X 211      57.306  55.386  37.175  1.00  0.00           H
ATOM   3312  CB  LEU X 211      57.798  57.495  37.349  1.00  0.00           C
ATOM   3313  HB2 LEU X 211      57.344  57.571  38.337  1.00  0.00           H
ATOM   3314  HB3 LEU X 211      58.640  58.184  37.274  1.00  0.00           H
ATOM   3315  CG  LEU X 211      56.635  58.127  36.410  1.00  0.00           C
ATOM   3316  HG  LEU X 211      56.986  57.982  35.388  1.00  0.00           H
ATOM   3317  CD1 LEU X 211      55.374  57.322  36.556  1.00  0.00           C
ATOM   3318 HD11 LEU X 211      54.995  57.395  37.576  1.00  0.00           H
ATOM   3319 HD12 LEU X 211      54.669  57.619  35.781  1.00  0.00           H
ATOM   3320 HD13 LEU X 211      55.647  56.289  36.337  1.00  0.00           H
ATOM   3321  CD2 LEU X 211      56.244  59.596  36.612  1.00  0.00           C
ATOM   3322 HD21 LEU X 211      55.860  59.791  37.613  1.00  0.00           H
ATOM   3323 HD22 LEU X 211      57.115  60.252  36.630  1.00  0.00           H
ATOM   3324 HD23 LEU X 211      55.515  59.886  35.855  1.00  0.00           H
ATOM   3325  C   LEU X 211      58.665  55.731  35.676  1.00  0.00           C
ATOM   3326  O   LEU X 211      57.875  55.263  34.874  1.00  0.00           O
ATOM   3327  N   ALA X 212      59.921  56.138  35.357  1.00  0.00           N
ATOM   3328  H   ALA X 212      60.389  56.810  35.948  1.00  0.00           H
ATOM   3329  CA  ALA X 212      60.516  55.916  34.073  1.00  0.00           C
ATOM   3330  HA  ALA X 212      60.008  56.380  33.227  1.00  0.00           H
ATOM   3331  CB  ALA X 212      61.978  56.402  34.255  1.00  0.00           C
ATOM   3332  HB1 ALA X 212      62.391  55.887  35.121  1.00  0.00           H
ATOM   3333  HB2 ALA X 212      62.613  56.147  33.406  1.00  0.00           H
ATOM   3334  HB3 ALA X 212      62.051  57.477  34.421  1.00  0.00           H
ATOM   3335  C   ALA X 212      60.477  54.408  33.634  1.00  0.00           C
ATOM   3336  O   ALA X 212      60.035  54.120  32.559  1.00  0.00           O
ATOM   3337  N   TRP X 213      60.815  53.528  34.565  1.00  0.00           N
ATOM   3338  H   TRP X 213      61.072  53.870  35.480  1.00  0.00           H
ATOM   3339  CA  TRP X 213      60.510  52.094  34.383  1.00  0.00           C
ATOM   3340  HA  TRP X 213      60.942  51.797  33.429  1.00  0.00           H
ATOM   3341  CB  TRP X 213      61.312  51.274  35.411  1.00  0.00           C
ATOM   3342  HB2 TRP X 213      62.349  51.611  35.429  1.00  0.00           H
ATOM   3343  HB3 TRP X 213      60.877  51.699  36.315  1.00  0.00           H
ATOM   3344  CG  TRP X 213      61.137  49.827  35.457  1.00  0.00           C
ATOM   3345  CD1 TRP X 213      61.862  48.934  34.692  1.00  0.00           C
ATOM   3346  HD1 TRP X 213      62.687  49.251  34.071  1.00  0.00           H
ATOM   3347  NE1 TRP X 213      61.625  47.652  35.012  1.00  0.00           N
ATOM   3348  HE1 TRP X 213      62.067  46.868  34.553  1.00  0.00           H
ATOM   3349  CE2 TRP X 213      60.622  47.506  36.000  1.00  0.00           C
ATOM   3350  CZ2 TRP X 213      60.025  46.394  36.679  1.00  0.00           C
ATOM   3351  HZ2 TRP X 213      60.364  45.397  36.441  1.00  0.00           H
ATOM   3352  CH2 TRP X 213      59.126  46.642  37.633  1.00  0.00           C
ATOM   3353  HH2 TRP X 213      58.614  45.793  38.061  1.00  0.00           H
ATOM   3354  CZ3 TRP X 213      58.801  47.955  37.961  1.00  0.00           C
ATOM   3355  HZ3 TRP X 213      57.996  48.093  38.667  1.00  0.00           H
ATOM   3356  CE3 TRP X 213      59.404  49.111  37.404  1.00  0.00           C
ATOM   3357  HE3 TRP X 213      59.136  50.116  37.696  1.00  0.00           H
ATOM   3358  CD2 TRP X 213      60.363  48.895  36.323  1.00  0.00           C
ATOM   3359  C   TRP X 213      59.075  51.635  34.238  1.00  0.00           C
ATOM   3360  O   TRP X 213      58.738  50.873  33.354  1.00  0.00           O
ATOM   3361  N   LEU X 214      58.125  52.200  34.993  1.00  0.00           N
ATOM   3362  H   LEU X 214      58.432  52.805  35.741  1.00  0.00           H
ATOM   3363  CA  LEU X 214      56.658  51.983  34.840  1.00  0.00           C
ATOM   3364  HA  LEU X 214      56.444  50.918  34.743  1.00  0.00           H
ATOM   3365  CB  LEU X 214      55.958  52.550  36.077  1.00  0.00           C
ATOM   3366  HB2 LEU X 214      56.245  53.587  36.250  1.00  0.00           H
ATOM   3367  HB3 LEU X 214      54.896  52.671  35.870  1.00  0.00           H
ATOM   3368  CG  LEU X 214      56.229  51.798  37.375  1.00  0.00           C
ATOM   3369  HG  LEU X 214      57.280  51.529  37.475  1.00  0.00           H
ATOM   3370  CD1 LEU X 214      55.922  52.702  38.534  1.00  0.00           C
ATOM   3371 HD11 LEU X 214      55.026  53.250  38.241  1.00  0.00           H
ATOM   3372 HD12 LEU X 214      55.808  52.089  39.428  1.00  0.00           H
ATOM   3373 HD13 LEU X 214      56.818  53.321  38.573  1.00  0.00           H
ATOM   3374  CD2 LEU X 214      55.389  50.501  37.445  1.00  0.00           C
ATOM   3375 HD21 LEU X 214      54.322  50.720  37.404  1.00  0.00           H
ATOM   3376 HD22 LEU X 214      55.636  49.906  36.565  1.00  0.00           H
ATOM   3377 HD23 LEU X 214      55.758  49.936  38.302  1.00  0.00           H
ATOM   3378  C   LEU X 214      56.059  52.663  33.590  1.00  0.00           C
ATOM   3379  O   LEU X 214      55.007  52.152  33.178  1.00  0.00           O
ATOM   3380  N   GLN X 215      56.738  53.545  33.003  1.00  0.00           N
ATOM   3381  H   GLN X 215      57.444  53.956  33.597  1.00  0.00           H
ATOM   3382  CA  GLN X 215      56.496  54.085  31.653  1.00  0.00           C
ATOM   3383  HA  GLN X 215      55.429  54.190  31.455  1.00  0.00           H
ATOM   3384  CB  GLN X 215      56.986  55.489  31.531  1.00  0.00           C
ATOM   3385  HB2 GLN X 215      58.042  55.449  31.802  1.00  0.00           H
ATOM   3386  HB3 GLN X 215      56.910  55.958  30.550  1.00  0.00           H
ATOM   3387  CG  GLN X 215      56.212  56.463  32.418  1.00  0.00           C
ATOM   3388  HG2 GLN X 215      55.201  56.554  32.020  1.00  0.00           H
ATOM   3389  HG3 GLN X 215      56.207  56.020  33.414  1.00  0.00           H
ATOM   3390  CD  GLN X 215      56.793  57.886  32.498  1.00  0.00           C
ATOM   3391  OE1 GLN X 215      57.921  58.148  32.124  1.00  0.00           O
ATOM   3392  NE2 GLN X 215      56.090  58.971  32.847  1.00  0.00           N
ATOM   3393 HE21 GLN X 215      56.527  59.880  32.886  1.00  0.00           H
ATOM   3394 HE22 GLN X 215      55.118  58.996  33.122  1.00  0.00           H
ATOM   3395  C   GLN X 215      57.030  53.147  30.620  1.00  0.00           C
ATOM   3396  O   GLN X 215      56.306  52.920  29.691  1.00  0.00           O
ATOM   3397  N   GLN X 216      58.294  52.682  30.718  1.00  0.00           N
ATOM   3398  H   GLN X 216      58.852  52.995  31.500  1.00  0.00           H
ATOM   3399  CA  GLN X 216      58.958  51.609  29.905  1.00  0.00           C
ATOM   3400  HA  GLN X 216      58.865  52.092  28.933  1.00  0.00           H
ATOM   3401  CB  GLN X 216      60.502  51.375  30.138  1.00  0.00           C
ATOM   3402  HB2 GLN X 216      61.083  52.283  29.976  1.00  0.00           H
ATOM   3403  HB3 GLN X 216      60.734  51.037  31.147  1.00  0.00           H
ATOM   3404  CG  GLN X 216      61.073  50.464  29.119  1.00  0.00           C
ATOM   3405  HG2 GLN X 216      62.139  50.327  29.302  1.00  0.00           H
ATOM   3406  HG3 GLN X 216      60.684  49.459  29.283  1.00  0.00           H
ATOM   3407  CD  GLN X 216      60.928  50.901  27.675  1.00  0.00           C
ATOM   3408  OE1 GLN X 216      60.819  50.041  26.747  1.00  0.00           O
ATOM   3409  NE2 GLN X 216      60.969  52.146  27.374  1.00  0.00           N
ATOM   3410 HE21 GLN X 216      60.642  52.401  26.453  1.00  0.00           H
ATOM   3411 HE22 GLN X 216      61.182  52.829  28.087  1.00  0.00           H
ATOM   3412  C   GLN X 216      58.199  50.216  30.003  1.00  0.00           C
ATOM   3413  O   GLN X 216      58.216  49.595  29.005  1.00  0.00           O
ATOM   3414  N   LEU X 217      57.464  49.876  31.014  1.00  0.00           N
ATOM   3415  H   LEU X 217      57.544  50.307  31.923  1.00  0.00           H
ATOM   3416  CA  LEU X 217      56.593  48.707  30.987  1.00  0.00           C
ATOM   3417  HA  LEU X 217      57.205  48.005  30.419  1.00  0.00           H
ATOM   3418  CB  LEU X 217      56.262  48.201  32.455  1.00  0.00           C
ATOM   3419  HB2 LEU X 217      55.855  49.031  33.030  1.00  0.00           H
ATOM   3420  HB3 LEU X 217      55.476  47.468  32.270  1.00  0.00           H
ATOM   3421  CG  LEU X 217      57.425  47.515  33.332  1.00  0.00           C
ATOM   3422  HG  LEU X 217      58.038  48.351  33.669  1.00  0.00           H
ATOM   3423  CD1 LEU X 217      56.789  46.792  34.488  1.00  0.00           C
ATOM   3424 HD11 LEU X 217      56.202  47.434  35.145  1.00  0.00           H
ATOM   3425 HD12 LEU X 217      56.109  46.019  34.130  1.00  0.00           H
ATOM   3426 HD13 LEU X 217      57.651  46.354  34.993  1.00  0.00           H
ATOM   3427  CD2 LEU X 217      58.251  46.587  32.423  1.00  0.00           C
ATOM   3428 HD21 LEU X 217      59.127  46.237  32.968  1.00  0.00           H
ATOM   3429 HD22 LEU X 217      57.798  45.649  32.105  1.00  0.00           H
ATOM   3430 HD23 LEU X 217      58.684  47.089  31.558  1.00  0.00           H
ATOM   3431  C   LEU X 217      55.299  48.904  30.116  1.00  0.00           C
ATOM   3432  O   LEU X 217      54.807  48.005  29.519  1.00  0.00           O
ATOM   3433  N   ARG X 218      54.806  50.168  29.985  1.00  0.00           N
ATOM   3434  H   ARG X 218      55.377  50.944  30.288  1.00  0.00           H
ATOM   3435  CA  ARG X 218      53.677  50.460  28.991  1.00  0.00           C
ATOM   3436  HA  ARG X 218      53.055  49.565  28.993  1.00  0.00           H
ATOM   3437  CB  ARG X 218      52.957  51.723  29.313  1.00  0.00           C
ATOM   3438  HB2 ARG X 218      52.802  51.951  30.368  1.00  0.00           H
ATOM   3439  HB3 ARG X 218      53.353  52.591  28.785  1.00  0.00           H
ATOM   3440  CG  ARG X 218      51.511  51.632  28.784  1.00  0.00           C
ATOM   3441  HG2 ARG X 218      51.602  51.634  27.699  1.00  0.00           H
ATOM   3442  HG3 ARG X 218      50.982  50.729  29.088  1.00  0.00           H
ATOM   3443  CD  ARG X 218      50.614  52.893  29.027  1.00  0.00           C
ATOM   3444  HD2 ARG X 218      50.861  53.716  28.356  1.00  0.00           H
ATOM   3445  HD3 ARG X 218      49.628  52.622  28.653  1.00  0.00           H
ATOM   3446  NE  ARG X 218      50.514  53.357  30.370  1.00  0.00           N
ATOM   3447  HE  ARG X 218      51.332  53.806  30.758  1.00  0.00           H
ATOM   3448  CZ  ARG X 218      49.589  53.013  31.264  1.00  0.00           C
ATOM   3449  NH1 ARG X 218      48.524  52.317  30.855  1.00  0.00           N
ATOM   3450 HH11 ARG X 218      48.298  52.401  29.873  1.00  0.00           H
ATOM   3451 HH12 ARG X 218      47.780  52.353  31.535  1.00  0.00           H
ATOM   3452  NH2 ARG X 218      49.780  53.313  32.512  1.00  0.00           N
ATOM   3453 HH21 ARG X 218      50.692  53.697  32.717  1.00  0.00           H
ATOM   3454 HH22 ARG X 218      49.211  52.897  33.236  1.00  0.00           H
ATOM   3455  C   ARG X 218      54.179  50.410  27.574  1.00  0.00           C
ATOM   3456  O   ARG X 218      53.575  49.714  26.782  1.00  0.00           O
ATOM   3457  N   GLU X 219      55.357  51.024  27.319  1.00  0.00           N
ATOM   3458  H   GLU X 219      55.783  51.699  27.938  1.00  0.00           H
ATOM   3459  CA  GLU X 219      55.937  50.789  25.961  1.00  0.00           C
ATOM   3460  HA  GLU X 219      55.321  51.232  25.178  1.00  0.00           H
ATOM   3461  CB  GLU X 219      57.279  51.497  25.837  1.00  0.00           C
ATOM   3462  HB2 GLU X 219      57.993  51.098  26.558  1.00  0.00           H
ATOM   3463  HB3 GLU X 219      57.674  51.381  24.827  1.00  0.00           H
ATOM   3464  CG  GLU X 219      57.133  52.987  26.154  1.00  0.00           C
ATOM   3465  HG2 GLU X 219      57.008  53.124  27.228  1.00  0.00           H
ATOM   3466  HG3 GLU X 219      58.059  53.560  26.172  1.00  0.00           H
ATOM   3467  CD  GLU X 219      56.094  53.711  25.316  1.00  0.00           C
ATOM   3468  OE1 GLU X 219      55.431  54.640  25.877  1.00  0.00           O
ATOM   3469  OE2 GLU X 219      55.831  53.375  24.139  1.00  0.00           O
ATOM   3470  C   GLU X 219      56.257  49.319  25.573  1.00  0.00           C
ATOM   3471  O   GLU X 219      56.079  48.866  24.492  1.00  0.00           O
ATOM   3472  N   SER X 220      56.597  48.540  26.631  1.00  0.00           N
ATOM   3473  H   SER X 220      56.600  48.917  27.568  1.00  0.00           H
ATOM   3474  CA  SER X 220      57.010  47.182  26.390  1.00  0.00           C
ATOM   3475  HA  SER X 220      57.800  47.046  25.652  1.00  0.00           H
ATOM   3476  CB  SER X 220      57.695  46.634  27.683  1.00  0.00           C
ATOM   3477  HB2 SER X 220      56.929  46.866  28.423  1.00  0.00           H
ATOM   3478  HB3 SER X 220      57.900  45.565  27.635  1.00  0.00           H
ATOM   3479  OG  SER X 220      58.815  47.274  28.027  1.00  0.00           O
ATOM   3480  HG  SER X 220      58.470  48.093  28.393  1.00  0.00           H
ATOM   3481  C   SER X 220      55.873  46.278  25.963  1.00  0.00           C
ATOM   3482  O   SER X 220      54.680  46.801  26.023  1.00  0.00           O
ATOM   3483  N   SER X 221      56.192  45.093  25.493  1.00  0.00           N
ATOM   3484  H   SER X 221      57.173  44.876  25.393  1.00  0.00           H
ATOM   3485  CA  SER X 221      55.135  44.130  25.116  1.00  0.00           C
ATOM   3486  HA  SER X 221      54.294  44.632  24.638  1.00  0.00           H
ATOM   3487  CB  SER X 221      55.657  43.165  24.130  1.00  0.00           C
ATOM   3488  HB2 SER X 221      54.883  42.472  23.800  1.00  0.00           H
ATOM   3489  HB3 SER X 221      55.986  43.724  23.254  1.00  0.00           H
ATOM   3490  OG  SER X 221      56.741  42.394  24.698  1.00  0.00           O
ATOM   3491  HG  SER X 221      57.425  43.035  24.909  1.00  0.00           H
ATOM   3492  C   SER X 221      54.602  43.501  26.381  1.00  0.00           C
ATOM   3493  O   SER X 221      55.149  43.669  27.485  1.00  0.00           O
ATOM   3494  N   TYR X 222      53.490  42.738  26.275  1.00  0.00           N
ATOM   3495  H   TYR X 222      53.106  42.580  25.354  1.00  0.00           H
ATOM   3496  CA  TYR X 222      52.892  42.237  27.492  1.00  0.00           C
ATOM   3497  HA  TYR X 222      52.538  42.951  28.235  1.00  0.00           H
ATOM   3498  CB  TYR X 222      51.505  41.607  27.111  1.00  0.00           C
ATOM   3499  HB2 TYR X 222      50.735  42.379  27.124  1.00  0.00           H
ATOM   3500  HB3 TYR X 222      51.657  41.151  26.133  1.00  0.00           H
ATOM   3501  CG  TYR X 222      50.998  40.415  27.984  1.00  0.00           C
ATOM   3502  CD1 TYR X 222      50.578  40.562  29.365  1.00  0.00           C
ATOM   3503  HD1 TYR X 222      50.471  41.542  29.806  1.00  0.00           H
ATOM   3504  CE1 TYR X 222      50.233  39.451  30.151  1.00  0.00           C
ATOM   3505  HE1 TYR X 222      49.838  39.608  31.144  1.00  0.00           H
ATOM   3506  CZ  TYR X 222      50.422  38.148  29.700  1.00  0.00           C
ATOM   3507  OH  TYR X 222      49.966  37.099  30.461  1.00  0.00           O
ATOM   3508  HH  TYR X 222      49.400  37.404  31.173  1.00  0.00           H
ATOM   3509  CE2 TYR X 222      50.920  37.945  28.393  1.00  0.00           C
ATOM   3510  HE2 TYR X 222      51.216  36.981  28.007  1.00  0.00           H
ATOM   3511  CD2 TYR X 222      51.035  39.103  27.517  1.00  0.00           C
ATOM   3512  HD2 TYR X 222      51.475  38.910  26.549  1.00  0.00           H
ATOM   3513  C   TYR X 222      53.792  41.132  28.068  1.00  0.00           C
ATOM   3514  O   TYR X 222      53.965  41.167  29.255  1.00  0.00           O
ATOM   3515  N   GLU X 223      54.408  40.294  27.277  1.00  0.00           N
ATOM   3516  H   GLU X 223      54.210  40.383  26.290  1.00  0.00           H
ATOM   3517  CA  GLU X 223      55.269  39.160  27.684  1.00  0.00           C
ATOM   3518  HA  GLU X 223      54.673  38.479  28.292  1.00  0.00           H
ATOM   3519  CB  GLU X 223      55.699  38.358  26.468  1.00  0.00           C
ATOM   3520  HB2 GLU X 223      56.038  38.932  25.605  1.00  0.00           H
ATOM   3521  HB3 GLU X 223      56.553  37.782  26.822  1.00  0.00           H
ATOM   3522  CG  GLU X 223      54.675  37.288  26.004  1.00  0.00           C
ATOM   3523  HG2 GLU X 223      53.690  37.751  25.962  1.00  0.00           H
ATOM   3524  HG3 GLU X 223      54.908  36.996  24.979  1.00  0.00           H
ATOM   3525  CD  GLU X 223      54.629  36.043  26.905  1.00  0.00           C
ATOM   3526  OE1 GLU X 223      53.557  35.346  26.919  1.00  0.00           O
ATOM   3527  OE2 GLU X 223      55.599  35.684  27.692  1.00  0.00           O
ATOM   3528  C   GLU X 223      56.553  39.703  28.505  1.00  0.00           C
ATOM   3529  O   GLU X 223      56.957  39.137  29.521  1.00  0.00           O
ATOM   3530  N   GLU X 224      57.127  40.780  28.040  1.00  0.00           N
ATOM   3531  H   GLU X 224      56.718  41.226  27.231  1.00  0.00           H
ATOM   3532  CA  GLU X 224      58.191  41.473  28.802  1.00  0.00           C
ATOM   3533  HA  GLU X 224      58.932  40.675  28.858  1.00  0.00           H
ATOM   3534  CB  GLU X 224      58.748  42.668  27.984  1.00  0.00           C
ATOM   3535  HB2 GLU X 224      57.896  43.176  27.533  1.00  0.00           H
ATOM   3536  HB3 GLU X 224      59.194  43.468  28.574  1.00  0.00           H
ATOM   3537  CG  GLU X 224      59.663  42.346  26.804  1.00  0.00           C
ATOM   3538  HG2 GLU X 224      60.620  42.045  27.230  1.00  0.00           H
ATOM   3539  HG3 GLU X 224      59.329  41.418  26.340  1.00  0.00           H
ATOM   3540  CD  GLU X 224      59.744  43.577  25.889  1.00  0.00           C
ATOM   3541  OE1 GLU X 224      60.810  44.244  25.884  1.00  0.00           O
ATOM   3542  OE2 GLU X 224      58.724  43.920  25.179  1.00  0.00           O
ATOM   3543  C   GLU X 224      57.561  42.003  30.044  1.00  0.00           C
ATOM   3544  O   GLU X 224      58.019  41.810  31.176  1.00  0.00           O
ATOM   3545  N   ALA X 225      56.514  42.800  29.965  1.00  0.00           N
ATOM   3546  H   ALA X 225      56.099  42.868  29.046  1.00  0.00           H
ATOM   3547  CA  ALA X 225      55.892  43.572  31.017  1.00  0.00           C
ATOM   3548  HA  ALA X 225      56.642  44.300  31.328  1.00  0.00           H
ATOM   3549  CB  ALA X 225      54.711  44.397  30.451  1.00  0.00           C
ATOM   3550  HB1 ALA X 225      54.977  45.277  29.864  1.00  0.00           H
ATOM   3551  HB2 ALA X 225      53.913  43.809  29.996  1.00  0.00           H
ATOM   3552  HB3 ALA X 225      54.301  44.955  31.292  1.00  0.00           H
ATOM   3553  C   ALA X 225      55.463  42.643  32.164  1.00  0.00           C
ATOM   3554  O   ALA X 225      55.942  42.885  33.306  1.00  0.00           O
ATOM   3555  N   HIE X 226      54.710  41.584  31.888  1.00  0.00           N
ATOM   3556  H   HIE X 226      54.281  41.504  30.977  1.00  0.00           H
ATOM   3557  CA  HIE X 226      54.317  40.500  32.765  1.00  0.00           C
ATOM   3558  HA  HIE X 226      53.800  41.040  33.558  1.00  0.00           H
ATOM   3559  CB  HIE X 226      53.554  39.489  31.874  1.00  0.00           C
ATOM   3560  HB2 HIE X 226      52.874  40.047  31.231  1.00  0.00           H
ATOM   3561  HB3 HIE X 226      54.221  38.953  31.199  1.00  0.00           H
ATOM   3562  CG  HIE X 226      52.807  38.443  32.683  1.00  0.00           C
ATOM   3563  ND1 HIE X 226      53.376  37.237  33.106  1.00  0.00           N
ATOM   3564  CE1 HIE X 226      52.416  36.606  33.829  1.00  0.00           C
ATOM   3565  HE1 HIE X 226      52.471  35.617  34.257  1.00  0.00           H
ATOM   3566  NE2 HIE X 226      51.204  37.237  33.634  1.00  0.00           N
ATOM   3567  HE2 HIE X 226      50.317  36.832  33.892  1.00  0.00           H
ATOM   3568  CD2 HIE X 226      51.485  38.385  33.019  1.00  0.00           C
ATOM   3569  HD2 HIE X 226      50.753  39.172  32.906  1.00  0.00           H
ATOM   3570  C   HIE X 226      55.495  39.865  33.430  1.00  0.00           C
ATOM   3571  O   HIE X 226      55.477  39.661  34.634  1.00  0.00           O
ATOM   3572  N   LYS X 227      56.570  39.568  32.752  1.00  0.00           N
ATOM   3573  H   LYS X 227      56.593  39.787  31.766  1.00  0.00           H
ATOM   3574  CA  LYS X 227      57.739  38.890  33.365  1.00  0.00           C
ATOM   3575  HA  LYS X 227      57.376  38.052  33.961  1.00  0.00           H
ATOM   3576  CB  LYS X 227      58.627  38.221  32.266  1.00  0.00           C
ATOM   3577  HB2 LYS X 227      57.958  37.629  31.641  1.00  0.00           H
ATOM   3578  HB3 LYS X 227      59.066  38.987  31.628  1.00  0.00           H
ATOM   3579  CG  LYS X 227      59.734  37.325  32.950  1.00  0.00           C
ATOM   3580  HG2 LYS X 227      60.363  38.011  33.517  1.00  0.00           H
ATOM   3581  HG3 LYS X 227      59.362  36.589  33.664  1.00  0.00           H
ATOM   3582  CD  LYS X 227      60.618  36.655  31.907  1.00  0.00           C
ATOM   3583  HD2 LYS X 227      60.100  35.732  31.647  1.00  0.00           H
ATOM   3584  HD3 LYS X 227      60.782  37.237  31.000  1.00  0.00           H
ATOM   3585  CE  LYS X 227      62.028  36.246  32.548  1.00  0.00           C
ATOM   3586  HE2 LYS X 227      62.598  37.145  32.784  1.00  0.00           H
ATOM   3587  HE3 LYS X 227      61.761  35.610  33.392  1.00  0.00           H
ATOM   3588  NZ  LYS X 227      62.827  35.372  31.737  1.00  0.00           N
ATOM   3589  HZ1 LYS X 227      62.572  34.414  31.542  1.00  0.00           H
ATOM   3590  HZ2 LYS X 227      62.850  35.798  30.822  1.00  0.00           H
ATOM   3591  HZ3 LYS X 227      63.784  35.477  32.042  1.00  0.00           H
ATOM   3592  C   LYS X 227      58.518  39.776  34.380  1.00  0.00           C
ATOM   3593  O   LYS X 227      58.888  39.412  35.532  1.00  0.00           O
ATOM   3594  N   ALA X 228      58.675  40.977  33.991  1.00  0.00           N
ATOM   3595  H   ALA X 228      58.504  41.270  33.040  1.00  0.00           H
ATOM   3596  CA  ALA X 228      59.171  42.059  34.892  1.00  0.00           C
ATOM   3597  HA  ALA X 228      60.152  41.725  35.229  1.00  0.00           H
ATOM   3598  CB  ALA X 228      59.324  43.349  34.090  1.00  0.00           C
ATOM   3599  HB1 ALA X 228      59.978  43.850  34.804  1.00  0.00           H
ATOM   3600  HB2 ALA X 228      60.027  43.187  33.274  1.00  0.00           H
ATOM   3601  HB3 ALA X 228      58.356  43.772  33.823  1.00  0.00           H
ATOM   3602  C   ALA X 228      58.265  42.341  36.184  1.00  0.00           C
ATOM   3603  O   ALA X 228      58.798  42.420  37.260  1.00  0.00           O
ATOM   3604  N   LEU X 229      56.993  42.344  35.928  1.00  0.00           N
ATOM   3605  H   LEU X 229      56.565  42.254  35.018  1.00  0.00           H
ATOM   3606  CA  LEU X 229      56.016  42.505  37.017  1.00  0.00           C
ATOM   3607  HA  LEU X 229      56.122  43.498  37.455  1.00  0.00           H
ATOM   3608  CB  LEU X 229      54.572  42.601  36.420  1.00  0.00           C
ATOM   3609  HB2 LEU X 229      54.456  42.036  35.496  1.00  0.00           H
ATOM   3610  HB3 LEU X 229      53.849  42.231  37.146  1.00  0.00           H
ATOM   3611  CG  LEU X 229      54.064  43.956  36.008  1.00  0.00           C
ATOM   3612  HG  LEU X 229      54.698  44.407  35.244  1.00  0.00           H
ATOM   3613  CD1 LEU X 229      52.655  43.764  35.441  1.00  0.00           C
ATOM   3614 HD11 LEU X 229      52.616  43.129  34.556  1.00  0.00           H
ATOM   3615 HD12 LEU X 229      51.943  43.484  36.216  1.00  0.00           H
ATOM   3616 HD13 LEU X 229      52.277  44.734  35.117  1.00  0.00           H
ATOM   3617  CD2 LEU X 229      54.072  44.984  37.124  1.00  0.00           C
ATOM   3618 HD21 LEU X 229      55.021  45.218  37.605  1.00  0.00           H
ATOM   3619 HD22 LEU X 229      53.794  45.928  36.656  1.00  0.00           H
ATOM   3620 HD23 LEU X 229      53.289  44.798  37.861  1.00  0.00           H
ATOM   3621  C   LEU X 229      56.147  41.332  38.019  1.00  0.00           C
ATOM   3622  O   LEU X 229      56.089  41.651  39.203  1.00  0.00           O
ATOM   3623  N   CYS X 230      56.198  40.117  37.585  1.00  0.00           N
ATOM   3624  H   CYS X 230      56.271  39.936  36.594  1.00  0.00           H
ATOM   3625  CA  CYS X 230      56.371  38.909  38.534  1.00  0.00           C
ATOM   3626  HA  CYS X 230      55.508  38.874  39.200  1.00  0.00           H
ATOM   3627  CB  CYS X 230      56.372  37.628  37.768  1.00  0.00           C
ATOM   3628  HB2 CYS X 230      57.160  37.808  37.036  1.00  0.00           H
ATOM   3629  HB3 CYS X 230      56.511  36.738  38.381  1.00  0.00           H
ATOM   3630  SG  CYS X 230      54.717  37.400  36.992  1.00  0.00           S
ATOM   3631  HG  CYS X 230      54.410  38.242  36.001  1.00  0.00           H
ATOM   3632  C   CYS X 230      57.601  38.929  39.534  1.00  0.00           C
ATOM   3633  O   CYS X 230      57.683  38.080  40.388  1.00  0.00           O
ATOM   3634  N   ILE X 231      58.672  39.705  39.252  1.00  0.00           N
ATOM   3635  H   ILE X 231      58.638  40.335  38.462  1.00  0.00           H
ATOM   3636  CA  ILE X 231      59.777  39.975  40.266  1.00  0.00           C
ATOM   3637  HA  ILE X 231      60.151  39.007  40.598  1.00  0.00           H
ATOM   3638  CB  ILE X 231      60.883  40.725  39.538  1.00  0.00           C
ATOM   3639  HB  ILE X 231      60.404  41.629  39.160  1.00  0.00           H
ATOM   3640  CG2 ILE X 231      61.984  41.188  40.534  1.00  0.00           C
ATOM   3641 HG21 ILE X 231      62.565  41.977  40.056  1.00  0.00           H
ATOM   3642 HG22 ILE X 231      61.639  41.748  41.404  1.00  0.00           H
ATOM   3643 HG23 ILE X 231      62.617  40.377  40.896  1.00  0.00           H
ATOM   3644  CG1 ILE X 231      61.551  39.972  38.410  1.00  0.00           C
ATOM   3645 HG12 ILE X 231      61.903  38.997  38.745  1.00  0.00           H
ATOM   3646 HG13 ILE X 231      60.705  39.762  37.755  1.00  0.00           H
ATOM   3647  CD1 ILE X 231      62.680  40.713  37.715  1.00  0.00           C
ATOM   3648 HD11 ILE X 231      62.887  40.194  36.779  1.00  0.00           H
ATOM   3649 HD12 ILE X 231      62.306  41.712  37.490  1.00  0.00           H
ATOM   3650 HD13 ILE X 231      63.529  40.830  38.390  1.00  0.00           H
ATOM   3651  C   ILE X 231      59.214  40.647  41.576  1.00  0.00           C
ATOM   3652  O   ILE X 231      59.698  40.372  42.707  1.00  0.00           O
ATOM   3653  N   LEU X 232      58.263  41.598  41.411  1.00  0.00           N
ATOM   3654  H   LEU X 232      57.847  41.919  40.549  1.00  0.00           H
ATOM   3655  CA  LEU X 232      58.021  42.458  42.594  1.00  0.00           C
ATOM   3656  HA  LEU X 232      58.965  42.937  42.857  1.00  0.00           H
ATOM   3657  CB  LEU X 232      57.157  43.524  42.092  1.00  0.00           C
ATOM   3658  HB2 LEU X 232      56.405  43.122  41.413  1.00  0.00           H
ATOM   3659  HB3 LEU X 232      56.544  43.915  42.904  1.00  0.00           H
ATOM   3660  CG  LEU X 232      57.939  44.700  41.424  1.00  0.00           C
ATOM   3661  HG  LEU X 232      58.627  44.228  40.722  1.00  0.00           H
ATOM   3662  CD1 LEU X 232      57.054  45.676  40.743  1.00  0.00           C
ATOM   3663 HD11 LEU X 232      57.468  46.364  40.004  1.00  0.00           H
ATOM   3664 HD12 LEU X 232      56.215  45.175  40.259  1.00  0.00           H
ATOM   3665 HD13 LEU X 232      56.577  46.306  41.492  1.00  0.00           H
ATOM   3666  CD2 LEU X 232      58.794  45.453  42.359  1.00  0.00           C
ATOM   3667 HD21 LEU X 232      59.706  44.912  42.604  1.00  0.00           H
ATOM   3668 HD22 LEU X 232      59.113  46.426  41.986  1.00  0.00           H
ATOM   3669 HD23 LEU X 232      58.236  45.648  43.276  1.00  0.00           H
ATOM   3670  C   LEU X 232      57.429  41.713  43.847  1.00  0.00           C
ATOM   3671  O   LEU X 232      56.636  40.775  43.658  1.00  0.00           O
ATOM   3672  N   PRO X 233      57.731  42.093  45.052  1.00  0.00           N
ATOM   3673  CD  PRO X 233      58.813  42.923  45.475  1.00  0.00           C
ATOM   3674  HD2 PRO X 233      58.480  43.959  45.423  1.00  0.00           H
ATOM   3675  HD3 PRO X 233      59.688  42.806  44.837  1.00  0.00           H
ATOM   3676  CG  PRO X 233      59.127  42.641  46.935  1.00  0.00           C
ATOM   3677  HG2 PRO X 233      59.599  43.511  47.389  1.00  0.00           H
ATOM   3678  HG3 PRO X 233      59.707  41.727  47.069  1.00  0.00           H
ATOM   3679  CB  PRO X 233      57.734  42.305  47.569  1.00  0.00           C
ATOM   3680  HB2 PRO X 233      57.219  43.238  47.794  1.00  0.00           H
ATOM   3681  HB3 PRO X 233      57.789  41.569  48.372  1.00  0.00           H
ATOM   3682  CA  PRO X 233      57.139  41.580  46.345  1.00  0.00           C
ATOM   3683  HA  PRO X 233      57.433  40.532  46.314  1.00  0.00           H
ATOM   3684  C   PRO X 233      55.566  41.553  46.350  1.00  0.00           C
ATOM   3685  O   PRO X 233      54.947  42.641  45.955  1.00  0.00           O
ATOM   3686  N   GLY X 234      54.914  40.480  46.792  1.00  0.00           N
ATOM   3687  H   GLY X 234      55.479  39.693  47.076  1.00  0.00           H
ATOM   3688  CA  GLY X 234      53.440  40.254  46.703  1.00  0.00           C
ATOM   3689  HA2 GLY X 234      53.129  39.454  47.375  1.00  0.00           H
ATOM   3690  HA3 GLY X 234      52.958  41.200  46.952  1.00  0.00           H
ATOM   3691  C   GLY X 234      52.934  40.036  45.294  1.00  0.00           C
ATOM   3692  O   GLY X 234      51.752  39.640  45.147  1.00  0.00           O
ATOM   3693  N   VAL X 235      53.789  40.290  44.242  1.00  0.00           N
ATOM   3694  H   VAL X 235      54.699  40.679  44.444  1.00  0.00           H
ATOM   3695  CA  VAL X 235      53.407  40.115  42.861  1.00  0.00           C
ATOM   3696  HA  VAL X 235      52.320  40.129  42.772  1.00  0.00           H
ATOM   3697  CB  VAL X 235      53.818  41.310  41.957  1.00  0.00           C
ATOM   3698  HB  VAL X 235      54.907  41.336  41.999  1.00  0.00           H
ATOM   3699  CG1 VAL X 235      53.293  41.172  40.552  1.00  0.00           C
ATOM   3700 HG11 VAL X 235      53.835  40.372  40.047  1.00  0.00           H
ATOM   3701 HG12 VAL X 235      52.244  40.877  40.556  1.00  0.00           H
ATOM   3702 HG13 VAL X 235      53.537  42.140  40.115  1.00  0.00           H
ATOM   3703  CG2 VAL X 235      53.282  42.696  42.487  1.00  0.00           C
ATOM   3704 HG21 VAL X 235      53.538  43.572  41.891  1.00  0.00           H
ATOM   3705 HG22 VAL X 235      52.197  42.696  42.587  1.00  0.00           H
ATOM   3706 HG23 VAL X 235      53.793  42.804  43.444  1.00  0.00           H
ATOM   3707  C   VAL X 235      53.776  38.707  42.243  1.00  0.00           C
ATOM   3708  O   VAL X 235      54.886  38.249  42.282  1.00  0.00           O
ATOM   3709  N   GLY X 236      52.830  38.024  41.541  1.00  0.00           N
ATOM   3710  H   GLY X 236      52.010  38.566  41.305  1.00  0.00           H
ATOM   3711  CA  GLY X 236      52.989  36.828  40.724  1.00  0.00           C
ATOM   3712  HA2 GLY X 236      54.032  36.738  40.421  1.00  0.00           H
ATOM   3713  HA3 GLY X 236      52.734  35.969  41.346  1.00  0.00           H
ATOM   3714  C   GLY X 236      52.081  36.735  39.528  1.00  0.00           C
ATOM   3715  O   GLY X 236      51.411  37.724  39.200  1.00  0.00           O
ATOM   3716  N   THR X 237      51.968  35.579  38.835  1.00  0.00           N
ATOM   3717  H   THR X 237      52.606  34.853  39.128  1.00  0.00           H
ATOM   3718  CA  THR X 237      51.398  35.509  37.550  1.00  0.00           C
ATOM   3719  HA  THR X 237      52.040  36.130  36.926  1.00  0.00           H
ATOM   3720  CB  THR X 237      51.380  34.103  36.940  1.00  0.00           C
ATOM   3721  HB  THR X 237      50.888  33.476  37.682  1.00  0.00           H
ATOM   3722  CG2 THR X 237      50.612  33.912  35.669  1.00  0.00           C
ATOM   3723 HG21 THR X 237      49.663  34.446  35.702  1.00  0.00           H
ATOM   3724 HG22 THR X 237      51.178  34.213  34.788  1.00  0.00           H
ATOM   3725 HG23 THR X 237      50.206  32.902  35.610  1.00  0.00           H
ATOM   3726  OG1 THR X 237      52.635  33.722  36.504  1.00  0.00           O
ATOM   3727  HG1 THR X 237      53.171  33.607  37.292  1.00  0.00           H
ATOM   3728  C   THR X 237      49.990  36.131  37.420  1.00  0.00           C
ATOM   3729  O   THR X 237      49.823  36.937  36.503  1.00  0.00           O
ATOM   3730  N   LYS X 238      49.079  35.791  38.328  1.00  0.00           N
ATOM   3731  H   LYS X 238      49.357  35.147  39.056  1.00  0.00           H
ATOM   3732  CA  LYS X 238      47.705  36.315  38.345  1.00  0.00           C
ATOM   3733  HA  LYS X 238      47.295  36.102  37.357  1.00  0.00           H
ATOM   3734  CB  LYS X 238      46.840  35.551  39.411  1.00  0.00           C
ATOM   3735  HB2 LYS X 238      46.862  34.472  39.270  1.00  0.00           H
ATOM   3736  HB3 LYS X 238      47.235  35.856  40.380  1.00  0.00           H
ATOM   3737  CG  LYS X 238      45.396  35.833  39.315  1.00  0.00           C
ATOM   3738  HG2 LYS X 238      45.262  36.915  39.322  1.00  0.00           H
ATOM   3739  HG3 LYS X 238      44.958  35.408  38.412  1.00  0.00           H
ATOM   3740  CD  LYS X 238      44.566  35.459  40.488  1.00  0.00           C
ATOM   3741  HD2 LYS X 238      44.546  34.378  40.621  1.00  0.00           H
ATOM   3742  HD3 LYS X 238      44.963  35.875  41.415  1.00  0.00           H
ATOM   3743  CE  LYS X 238      43.147  36.034  40.409  1.00  0.00           C
ATOM   3744  HE2 LYS X 238      43.181  37.004  39.914  1.00  0.00           H
ATOM   3745  HE3 LYS X 238      42.696  35.420  39.630  1.00  0.00           H
ATOM   3746  NZ  LYS X 238      42.402  36.136  41.729  1.00  0.00           N
ATOM   3747  HZ1 LYS X 238      42.423  35.295  42.286  1.00  0.00           H
ATOM   3748  HZ2 LYS X 238      42.891  36.795  42.319  1.00  0.00           H
ATOM   3749  HZ3 LYS X 238      41.462  36.504  41.695  1.00  0.00           H
ATOM   3750  C   LYS X 238      47.701  37.821  38.505  1.00  0.00           C
ATOM   3751  O   LYS X 238      47.009  38.490  37.775  1.00  0.00           O
ATOM   3752  N   VAL X 239      48.591  38.270  39.393  1.00  0.00           N
ATOM   3753  H   VAL X 239      49.299  37.672  39.792  1.00  0.00           H
ATOM   3754  CA  VAL X 239      48.661  39.686  39.736  1.00  0.00           C
ATOM   3755  HA  VAL X 239      47.602  39.944  39.713  1.00  0.00           H
ATOM   3756  CB  VAL X 239      49.061  39.991  41.179  1.00  0.00           C
ATOM   3757  HB  VAL X 239      50.015  39.539  41.448  1.00  0.00           H
ATOM   3758  CG1 VAL X 239      49.272  41.503  41.412  1.00  0.00           C
ATOM   3759 HG11 VAL X 239      49.376  41.713  42.477  1.00  0.00           H
ATOM   3760 HG12 VAL X 239      50.124  41.884  40.848  1.00  0.00           H
ATOM   3761 HG13 VAL X 239      48.369  41.940  40.986  1.00  0.00           H
ATOM   3762  CG2 VAL X 239      47.967  39.473  42.144  1.00  0.00           C
ATOM   3763 HG21 VAL X 239      47.109  40.121  41.967  1.00  0.00           H
ATOM   3764 HG22 VAL X 239      47.755  38.416  41.979  1.00  0.00           H
ATOM   3765 HG23 VAL X 239      48.419  39.727  43.103  1.00  0.00           H
ATOM   3766  C   VAL X 239      49.367  40.488  38.694  1.00  0.00           C
ATOM   3767  O   VAL X 239      48.928  41.668  38.561  1.00  0.00           O
ATOM   3768  N   ALA X 240      50.193  39.930  37.837  1.00  0.00           N
ATOM   3769  H   ALA X 240      50.394  38.959  38.033  1.00  0.00           H
ATOM   3770  CA  ALA X 240      50.857  40.601  36.683  1.00  0.00           C
ATOM   3771  HA  ALA X 240      51.117  41.643  36.868  1.00  0.00           H
ATOM   3772  CB  ALA X 240      52.122  39.841  36.298  1.00  0.00           C
ATOM   3773  HB1 ALA X 240      52.917  40.096  36.998  1.00  0.00           H
ATOM   3774  HB2 ALA X 240      52.108  38.786  36.569  1.00  0.00           H
ATOM   3775  HB3 ALA X 240      52.482  40.175  35.324  1.00  0.00           H
ATOM   3776  C   ALA X 240      49.864  40.517  35.432  1.00  0.00           C
ATOM   3777  O   ALA X 240      49.968  41.426  34.630  1.00  0.00           O
ATOM   3778  N   ASP X 241      48.945  39.547  35.489  1.00  0.00           N
ATOM   3779  H   ASP X 241      48.913  38.734  36.087  1.00  0.00           H
ATOM   3780  CA  ASP X 241      47.844  39.578  34.520  1.00  0.00           C
ATOM   3781  HA  ASP X 241      48.270  40.032  33.626  1.00  0.00           H
ATOM   3782  CB  ASP X 241      47.173  38.277  34.143  1.00  0.00           C
ATOM   3783  HB2 ASP X 241      46.870  37.825  35.088  1.00  0.00           H
ATOM   3784  HB3 ASP X 241      46.282  38.559  33.582  1.00  0.00           H
ATOM   3785  CG  ASP X 241      48.018  37.398  33.154  1.00  0.00           C
ATOM   3786  OD1 ASP X 241      48.555  36.380  33.526  1.00  0.00           O
ATOM   3787  OD2 ASP X 241      48.009  37.762  31.991  1.00  0.00           O
ATOM   3788  C   ASP X 241      46.817  40.627  35.014  1.00  0.00           C
ATOM   3789  O   ASP X 241      46.197  41.368  34.196  1.00  0.00           O
ATOM   3790  N   CYS X 242      46.598  40.752  36.358  1.00  0.00           N
ATOM   3791  H   CYS X 242      46.919  39.993  36.944  1.00  0.00           H
ATOM   3792  CA  CYS X 242      45.783  41.843  36.895  1.00  0.00           C
ATOM   3793  HA  CYS X 242      44.833  41.691  36.381  1.00  0.00           H
ATOM   3794  CB  CYS X 242      45.430  41.718  38.364  1.00  0.00           C
ATOM   3795  HB2 CYS X 242      46.253  41.555  39.059  1.00  0.00           H
ATOM   3796  HB3 CYS X 242      44.892  42.624  38.642  1.00  0.00           H
ATOM   3797  SG  CYS X 242      44.138  40.417  38.585  1.00  0.00           S
ATOM   3798  HG  CYS X 242      44.282  40.284  39.907  1.00  0.00           H
ATOM   3799  C   CYS X 242      46.273  43.239  36.457  1.00  0.00           C
ATOM   3800  O   CYS X 242      45.654  43.998  35.784  1.00  0.00           O
ATOM   3801  N   ILE X 243      47.578  43.444  36.656  1.00  0.00           N
ATOM   3802  H   ILE X 243      48.175  42.751  37.085  1.00  0.00           H
ATOM   3803  CA  ILE X 243      48.145  44.766  36.496  1.00  0.00           C
ATOM   3804  HA  ILE X 243      47.391  45.449  36.888  1.00  0.00           H
ATOM   3805  CB  ILE X 243      49.420  44.918  37.313  1.00  0.00           C
ATOM   3806  HB  ILE X 243      50.129  44.124  37.080  1.00  0.00           H
ATOM   3807  CG2 ILE X 243      50.109  46.314  36.925  1.00  0.00           C
ATOM   3808 HG21 ILE X 243      50.454  46.315  35.892  1.00  0.00           H
ATOM   3809 HG22 ILE X 243      49.295  47.038  36.991  1.00  0.00           H
ATOM   3810 HG23 ILE X 243      50.987  46.442  37.557  1.00  0.00           H
ATOM   3811  CG1 ILE X 243      49.268  44.848  38.831  1.00  0.00           C
ATOM   3812 HG12 ILE X 243      48.819  45.754  39.238  1.00  0.00           H
ATOM   3813 HG13 ILE X 243      48.495  44.126  39.097  1.00  0.00           H
ATOM   3814  CD1 ILE X 243      50.491  44.415  39.568  1.00  0.00           C
ATOM   3815 HD11 ILE X 243      51.225  45.220  39.539  1.00  0.00           H
ATOM   3816 HD12 ILE X 243      50.367  44.244  40.638  1.00  0.00           H
ATOM   3817 HD13 ILE X 243      50.891  43.503  39.124  1.00  0.00           H
ATOM   3818  C   ILE X 243      48.267  45.153  34.970  1.00  0.00           C
ATOM   3819  O   ILE X 243      48.071  46.317  34.699  1.00  0.00           O
ATOM   3820  N   CYS X 244      48.516  44.203  34.111  1.00  0.00           N
ATOM   3821  H   CYS X 244      48.604  43.251  34.437  1.00  0.00           H
ATOM   3822  CA  CYS X 244      48.515  44.500  32.682  1.00  0.00           C
ATOM   3823  HA  CYS X 244      49.091  45.391  32.431  1.00  0.00           H
ATOM   3824  CB  CYS X 244      49.254  43.252  32.092  1.00  0.00           C
ATOM   3825  HB2 CYS X 244      48.961  42.347  32.623  1.00  0.00           H
ATOM   3826  HB3 CYS X 244      49.043  43.035  31.045  1.00  0.00           H
ATOM   3827  SG  CYS X 244      51.080  43.417  32.232  1.00  0.00           S
ATOM   3828  HG  CYS X 244      51.229  43.219  33.544  1.00  0.00           H
ATOM   3829  C   CYS X 244      47.085  44.672  32.073  1.00  0.00           C
ATOM   3830  O   CYS X 244      46.934  45.598  31.254  1.00  0.00           O
ATOM   3831  N   LEU X 245      46.081  43.879  32.506  1.00  0.00           N
ATOM   3832  H   LEU X 245      46.135  43.210  33.260  1.00  0.00           H
ATOM   3833  CA  LEU X 245      44.683  44.157  32.078  1.00  0.00           C
ATOM   3834  HA  LEU X 245      44.606  44.295  30.999  1.00  0.00           H
ATOM   3835  CB  LEU X 245      43.760  42.930  32.545  1.00  0.00           C
ATOM   3836  HB2 LEU X 245      44.048  42.003  32.049  1.00  0.00           H
ATOM   3837  HB3 LEU X 245      43.803  42.836  33.630  1.00  0.00           H
ATOM   3838  CG  LEU X 245      42.312  43.207  32.324  1.00  0.00           C
ATOM   3839  HG  LEU X 245      41.885  43.999  32.938  1.00  0.00           H
ATOM   3840  CD1 LEU X 245      42.052  43.385  30.863  1.00  0.00           C
ATOM   3841 HD11 LEU X 245      42.537  44.249  30.408  1.00  0.00           H
ATOM   3842 HD12 LEU X 245      42.393  42.437  30.445  1.00  0.00           H
ATOM   3843 HD13 LEU X 245      40.982  43.465  30.670  1.00  0.00           H
ATOM   3844  CD2 LEU X 245      41.524  41.997  32.808  1.00  0.00           C
ATOM   3845 HD21 LEU X 245      40.486  42.283  32.629  1.00  0.00           H
ATOM   3846 HD22 LEU X 245      41.791  41.063  32.314  1.00  0.00           H
ATOM   3847 HD23 LEU X 245      41.664  41.892  33.884  1.00  0.00           H
ATOM   3848  C   LEU X 245      44.224  45.543  32.625  1.00  0.00           C
ATOM   3849  O   LEU X 245      43.636  46.380  31.930  1.00  0.00           O
ATOM   3850  N   MET X 246      44.440  45.752  33.930  1.00  0.00           N
ATOM   3851  H   MET X 246      44.826  45.048  34.542  1.00  0.00           H
ATOM   3852  CA  MET X 246      43.896  46.962  34.603  1.00  0.00           C
ATOM   3853  HA  MET X 246      42.969  47.235  34.101  1.00  0.00           H
ATOM   3854  CB  MET X 246      43.612  46.698  36.112  1.00  0.00           C
ATOM   3855  HB2 MET X 246      44.181  45.835  36.462  1.00  0.00           H
ATOM   3856  HB3 MET X 246      43.870  47.514  36.786  1.00  0.00           H
ATOM   3857  CG  MET X 246      42.103  46.311  36.441  1.00  0.00           C
ATOM   3858  HG2 MET X 246      41.959  46.273  37.520  1.00  0.00           H
ATOM   3859  HG3 MET X 246      41.521  47.160  36.081  1.00  0.00           H
ATOM   3860  SD  MET X 246      41.615  44.696  35.658  1.00  0.00           S
ATOM   3861  CE  MET X 246      42.291  43.562  36.947  1.00  0.00           C
ATOM   3862  HE1 MET X 246      42.081  43.977  37.934  1.00  0.00           H
ATOM   3863  HE2 MET X 246      41.814  42.581  36.936  1.00  0.00           H
ATOM   3864  HE3 MET X 246      43.370  43.408  36.925  1.00  0.00           H
ATOM   3865  C   MET X 246      44.709  48.251  34.526  1.00  0.00           C
ATOM   3866  O   MET X 246      44.206  49.378  34.697  1.00  0.00           O
ATOM   3867  N   ALA X 247      46.009  48.215  34.239  1.00  0.00           N
ATOM   3868  H   ALA X 247      46.449  47.307  34.274  1.00  0.00           H
ATOM   3869  CA  ALA X 247      46.852  49.388  34.365  1.00  0.00           C
ATOM   3870  HA  ALA X 247      46.253  50.290  34.237  1.00  0.00           H
ATOM   3871  CB  ALA X 247      47.451  49.408  35.848  1.00  0.00           C
ATOM   3872  HB1 ALA X 247      47.945  50.313  36.202  1.00  0.00           H
ATOM   3873  HB2 ALA X 247      46.579  49.258  36.486  1.00  0.00           H
ATOM   3874  HB3 ALA X 247      48.220  48.643  35.956  1.00  0.00           H
ATOM   3875  C   ALA X 247      48.011  49.615  33.466  1.00  0.00           C
ATOM   3876  O   ALA X 247      48.659  50.645  33.532  1.00  0.00           O
ATOM   3877  N   LEU X 248      48.368  48.726  32.529  1.00  0.00           N
ATOM   3878  H   LEU X 248      47.807  47.887  32.485  1.00  0.00           H
ATOM   3879  CA  LEU X 248      49.377  49.022  31.511  1.00  0.00           C
ATOM   3880  HA  LEU X 248      49.654  50.059  31.700  1.00  0.00           H
ATOM   3881  CB  LEU X 248      50.582  48.129  31.810  1.00  0.00           C
ATOM   3882  HB2 LEU X 248      50.378  47.074  31.994  1.00  0.00           H
ATOM   3883  HB3 LEU X 248      51.165  48.139  30.890  1.00  0.00           H
ATOM   3884  CG  LEU X 248      51.435  48.625  33.024  1.00  0.00           C
ATOM   3885  HG  LEU X 248      50.919  48.932  33.934  1.00  0.00           H
ATOM   3886  CD1 LEU X 248      52.296  47.366  33.478  1.00  0.00           C
ATOM   3887 HD11 LEU X 248      52.905  46.940  32.681  1.00  0.00           H
ATOM   3888 HD12 LEU X 248      52.861  47.660  34.362  1.00  0.00           H
ATOM   3889 HD13 LEU X 248      51.599  46.604  33.825  1.00  0.00           H
ATOM   3890  CD2 LEU X 248      52.405  49.797  32.777  1.00  0.00           C
ATOM   3891 HD21 LEU X 248      53.034  50.086  33.618  1.00  0.00           H
ATOM   3892 HD22 LEU X 248      53.157  49.584  32.018  1.00  0.00           H
ATOM   3893 HD23 LEU X 248      51.833  50.702  32.573  1.00  0.00           H
ATOM   3894  C   LEU X 248      48.819  48.895  30.090  1.00  0.00           C
ATOM   3895  O   LEU X 248      49.627  48.755  29.237  1.00  0.00           O
ATOM   3896  N   ASP X 249      47.551  49.002  29.843  1.00  0.00           N
ATOM   3897  H   ASP X 249      46.931  49.180  30.621  1.00  0.00           H
ATOM   3898  CA  ASP X 249      46.946  48.847  28.502  1.00  0.00           C
ATOM   3899  HA  ASP X 249      45.894  48.627  28.685  1.00  0.00           H
ATOM   3900  CB  ASP X 249      47.063  50.169  27.807  1.00  0.00           C
ATOM   3901  HB2 ASP X 249      48.078  50.436  27.516  1.00  0.00           H
ATOM   3902  HB3 ASP X 249      46.567  50.240  26.839  1.00  0.00           H
ATOM   3903  CG  ASP X 249      46.442  51.371  28.478  1.00  0.00           C
ATOM   3904  OD1 ASP X 249      45.373  51.334  29.138  1.00  0.00           O
ATOM   3905  OD2 ASP X 249      47.127  52.413  28.596  1.00  0.00           O
ATOM   3906  C   ASP X 249      47.492  47.589  27.741  1.00  0.00           C
ATOM   3907  O   ASP X 249      47.933  47.564  26.575  1.00  0.00           O
ATOM   3908  N   LYS X 250      47.338  46.423  28.368  1.00  0.00           N
ATOM   3909  H   LYS X 250      46.998  46.441  29.318  1.00  0.00           H
ATOM   3910  CA  LYS X 250      47.593  45.078  27.815  1.00  0.00           C
ATOM   3911  HA  LYS X 250      47.897  45.133  26.769  1.00  0.00           H
ATOM   3912  CB  LYS X 250      48.694  44.354  28.594  1.00  0.00           C
ATOM   3913  HB2 LYS X 250      48.328  44.105  29.591  1.00  0.00           H
ATOM   3914  HB3 LYS X 250      48.812  43.401  28.079  1.00  0.00           H
ATOM   3915  CG  LYS X 250      50.112  44.970  28.874  1.00  0.00           C
ATOM   3916  HG2 LYS X 250      50.093  45.658  29.720  1.00  0.00           H
ATOM   3917  HG3 LYS X 250      50.759  44.129  29.120  1.00  0.00           H
ATOM   3918  CD  LYS X 250      50.700  45.506  27.564  1.00  0.00           C
ATOM   3919  HD2 LYS X 250      51.115  44.641  27.045  1.00  0.00           H
ATOM   3920  HD3 LYS X 250      49.896  45.868  26.924  1.00  0.00           H
ATOM   3921  CE  LYS X 250      51.595  46.720  27.891  1.00  0.00           C
ATOM   3922  HE2 LYS X 250      51.219  47.308  28.727  1.00  0.00           H
ATOM   3923  HE3 LYS X 250      52.549  46.299  28.209  1.00  0.00           H
ATOM   3924  NZ  LYS X 250      51.725  47.412  26.665  1.00  0.00           N
ATOM   3925  HZ1 LYS X 250      50.901  47.961  26.462  1.00  0.00           H
ATOM   3926  HZ2 LYS X 250      52.509  48.039  26.776  1.00  0.00           H
ATOM   3927  HZ3 LYS X 250      51.982  46.765  25.934  1.00  0.00           H
ATOM   3928  C   LYS X 250      46.319  44.219  27.777  1.00  0.00           C
ATOM   3929  O   LYS X 250      46.218  43.329  28.611  1.00  0.00           O
ATOM   3930  N   PRO X 251      45.437  44.389  26.757  1.00  0.00           N
ATOM   3931  CD  PRO X 251      45.262  45.547  25.846  1.00  0.00           C
ATOM   3932  HD2 PRO X 251      45.726  45.416  24.868  1.00  0.00           H
ATOM   3933  HD3 PRO X 251      45.551  46.452  26.379  1.00  0.00           H
ATOM   3934  CG  PRO X 251      43.752  45.608  25.595  1.00  0.00           C
ATOM   3935  HG2 PRO X 251      43.524  46.145  24.675  1.00  0.00           H
ATOM   3936  HG3 PRO X 251      43.183  46.113  26.376  1.00  0.00           H
ATOM   3937  CB  PRO X 251      43.360  44.153  25.557  1.00  0.00           C
ATOM   3938  HB2 PRO X 251      43.443  43.772  24.540  1.00  0.00           H
ATOM   3939  HB3 PRO X 251      42.293  44.000  25.717  1.00  0.00           H
ATOM   3940  CA  PRO X 251      44.242  43.576  26.625  1.00  0.00           C
ATOM   3941  HA  PRO X 251      43.717  43.559  27.580  1.00  0.00           H
ATOM   3942  C   PRO X 251      44.438  42.026  26.439  1.00  0.00           C
ATOM   3943  O   PRO X 251      43.553  41.302  26.629  1.00  0.00           O
ATOM   3944  N   GLN X 252      45.581  41.506  26.040  1.00  0.00           N
ATOM   3945  H   GLN X 252      46.127  42.124  25.459  1.00  0.00           H
ATOM   3946  CA  GLN X 252      46.016  40.036  25.953  1.00  0.00           C
ATOM   3947  HA  GLN X 252      45.060  39.655  25.594  1.00  0.00           H
ATOM   3948  CB  GLN X 252      47.136  39.924  24.915  1.00  0.00           C
ATOM   3949  HB2 GLN X 252      47.421  38.890  24.721  1.00  0.00           H
ATOM   3950  HB3 GLN X 252      46.772  40.243  23.939  1.00  0.00           H
ATOM   3951  CG  GLN X 252      48.357  40.756  25.222  1.00  0.00           C
ATOM   3952  HG2 GLN X 252      48.371  40.961  26.293  1.00  0.00           H
ATOM   3953  HG3 GLN X 252      49.297  40.290  24.926  1.00  0.00           H
ATOM   3954  CD  GLN X 252      48.246  42.188  24.602  1.00  0.00           C
ATOM   3955  OE1 GLN X 252      47.642  43.097  25.142  1.00  0.00           O
ATOM   3956  NE2 GLN X 252      48.792  42.440  23.426  1.00  0.00           N
ATOM   3957 HE21 GLN X 252      48.602  43.326  22.979  1.00  0.00           H
ATOM   3958 HE22 GLN X 252      49.412  41.879  22.861  1.00  0.00           H
ATOM   3959  C   GLN X 252      46.257  39.442  27.361  1.00  0.00           C
ATOM   3960  O   GLN X 252      46.498  38.220  27.463  1.00  0.00           O
ATOM   3961  N   ALA X 253      46.277  40.231  28.454  1.00  0.00           N
ATOM   3962  H   ALA X 253      46.103  41.222  28.361  1.00  0.00           H
ATOM   3963  CA  ALA X 253      46.525  39.737  29.806  1.00  0.00           C
ATOM   3964  HA  ALA X 253      47.381  39.062  29.796  1.00  0.00           H
ATOM   3965  CB  ALA X 253      46.825  40.865  30.800  1.00  0.00           C
ATOM   3966  HB1 ALA X 253      47.651  41.482  30.446  1.00  0.00           H
ATOM   3967  HB2 ALA X 253      45.962  41.533  30.833  1.00  0.00           H
ATOM   3968  HB3 ALA X 253      46.970  40.401  31.775  1.00  0.00           H
ATOM   3969  C   ALA X 253      45.264  39.037  30.280  1.00  0.00           C
ATOM   3970  O   ALA X 253      44.200  39.519  30.091  1.00  0.00           O
ATOM   3971  N   VAL X 254      45.461  37.828  30.822  1.00  0.00           N
ATOM   3972  H   VAL X 254      46.392  37.507  31.043  1.00  0.00           H
ATOM   3973  CA  VAL X 254      44.336  36.975  31.276  1.00  0.00           C
ATOM   3974  HA  VAL X 254      43.396  37.526  31.282  1.00  0.00           H
ATOM   3975  CB  VAL X 254      44.079  35.865  30.241  1.00  0.00           C
ATOM   3976  HB  VAL X 254      44.927  35.185  30.163  1.00  0.00           H
ATOM   3977  CG1 VAL X 254      42.967  34.981  30.679  1.00  0.00           C
ATOM   3978 HG11 VAL X 254      43.055  34.025  30.163  1.00  0.00           H
ATOM   3979 HG12 VAL X 254      42.987  34.875  31.763  1.00  0.00           H
ATOM   3980 HG13 VAL X 254      41.980  35.378  30.443  1.00  0.00           H
ATOM   3981  CG2 VAL X 254      43.707  36.286  28.792  1.00  0.00           C
ATOM   3982 HG21 VAL X 254      42.732  36.773  28.786  1.00  0.00           H
ATOM   3983 HG22 VAL X 254      44.417  37.006  28.384  1.00  0.00           H
ATOM   3984 HG23 VAL X 254      43.755  35.434  28.116  1.00  0.00           H
ATOM   3985  C   VAL X 254      44.642  36.512  32.646  1.00  0.00           C
ATOM   3986  O   VAL X 254      45.397  35.527  32.827  1.00  0.00           O
ATOM   3987  N   PRO X 255      44.048  37.067  33.667  1.00  0.00           N
ATOM   3988  CD  PRO X 255      43.288  38.292  33.658  1.00  0.00           C
ATOM   3989  HD2 PRO X 255      42.292  38.162  33.233  1.00  0.00           H
ATOM   3990  HD3 PRO X 255      43.867  39.069  33.160  1.00  0.00           H
ATOM   3991  CG  PRO X 255      43.203  38.697  35.143  1.00  0.00           C
ATOM   3992  HG2 PRO X 255      42.280  39.249  35.323  1.00  0.00           H
ATOM   3993  HG3 PRO X 255      44.124  39.226  35.386  1.00  0.00           H
ATOM   3994  CB  PRO X 255      43.087  37.456  35.876  1.00  0.00           C
ATOM   3995  HB2 PRO X 255      42.105  36.986  35.860  1.00  0.00           H
ATOM   3996  HB3 PRO X 255      43.488  37.526  36.887  1.00  0.00           H
ATOM   3997  CA  PRO X 255      43.971  36.548  35.044  1.00  0.00           C
ATOM   3998  HA  PRO X 255      44.973  36.660  35.460  1.00  0.00           H
ATOM   3999  C   PRO X 255      43.486  35.132  35.130  1.00  0.00           C
ATOM   4000  O   PRO X 255      42.432  34.781  34.591  1.00  0.00           O
ATOM   4001  N   VAL X 256      44.175  34.272  35.860  1.00  0.00           N
ATOM   4002  H   VAL X 256      45.090  34.514  36.211  1.00  0.00           H
ATOM   4003  CA  VAL X 256      43.814  32.880  36.145  1.00  0.00           C
ATOM   4004  HA  VAL X 256      42.749  32.734  35.965  1.00  0.00           H
ATOM   4005  CB  VAL X 256      44.557  31.962  35.182  1.00  0.00           C
ATOM   4006  HB  VAL X 256      45.608  32.141  35.408  1.00  0.00           H
ATOM   4007  CG1 VAL X 256      44.392  30.486  35.557  1.00  0.00           C
ATOM   4008 HG11 VAL X 256      44.883  29.960  34.738  1.00  0.00           H
ATOM   4009 HG12 VAL X 256      44.827  30.069  36.465  1.00  0.00           H
ATOM   4010 HG13 VAL X 256      43.342  30.204  35.474  1.00  0.00           H
ATOM   4011  CG2 VAL X 256      44.223  32.179  33.752  1.00  0.00           C
ATOM   4012 HG21 VAL X 256      43.143  32.233  33.610  1.00  0.00           H
ATOM   4013 HG22 VAL X 256      44.645  33.109  33.370  1.00  0.00           H
ATOM   4014 HG23 VAL X 256      44.724  31.414  33.160  1.00  0.00           H
ATOM   4015  C   VAL X 256      43.954  32.408  37.591  1.00  0.00           C
ATOM   4016  O   VAL X 256      45.040  32.343  38.150  1.00  0.00           O
ATOM   4017  N   ASP X 257      42.801  32.020  38.112  1.00  0.00           N
ATOM   4018  H   ASP X 257      41.929  32.090  37.607  1.00  0.00           H
ATOM   4019  CA  ASP X 257      42.772  31.205  39.329  1.00  0.00           C
ATOM   4020  HA  ASP X 257      43.781  30.952  39.656  1.00  0.00           H
ATOM   4021  CB  ASP X 257      42.259  32.147  40.469  1.00  0.00           C
ATOM   4022  HB2 ASP X 257      42.636  31.728  41.402  1.00  0.00           H
ATOM   4023  HB3 ASP X 257      42.790  33.084  40.298  1.00  0.00           H
ATOM   4024  CG  ASP X 257      40.764  32.280  40.492  1.00  0.00           C
ATOM   4025  OD1 ASP X 257      40.183  32.791  41.477  1.00  0.00           O
ATOM   4026  OD2 ASP X 257      40.136  31.984  39.449  1.00  0.00           O
ATOM   4027  C   ASP X 257      41.978  29.947  39.268  1.00  0.00           C
ATOM   4028  O   ASP X 257      41.482  29.539  38.203  1.00  0.00           O
ATOM   4029  N   VAL X 258      41.731  29.258  40.399  1.00  0.00           N
ATOM   4030  H   VAL X 258      42.005  29.629  41.297  1.00  0.00           H
ATOM   4031  CA  VAL X 258      40.865  28.065  40.507  1.00  0.00           C
ATOM   4032  HA  VAL X 258      41.390  27.184  40.139  1.00  0.00           H
ATOM   4033  CB  VAL X 258      40.848  27.709  41.992  1.00  0.00           C
ATOM   4034  HB  VAL X 258      40.189  26.841  41.989  1.00  0.00           H
ATOM   4035  CG1 VAL X 258      42.220  27.219  42.489  1.00  0.00           C
ATOM   4036 HG11 VAL X 258      41.996  26.789  43.466  1.00  0.00           H
ATOM   4037 HG12 VAL X 258      42.586  26.382  41.893  1.00  0.00           H
ATOM   4038 HG13 VAL X 258      42.898  28.035  42.738  1.00  0.00           H
ATOM   4039  CG2 VAL X 258      40.236  28.789  42.991  1.00  0.00           C
ATOM   4040 HG21 VAL X 258      39.179  28.999  42.823  1.00  0.00           H
ATOM   4041 HG22 VAL X 258      40.206  28.380  44.002  1.00  0.00           H
ATOM   4042 HG23 VAL X 258      40.828  29.687  43.167  1.00  0.00           H
ATOM   4043  C   VAL X 258      39.422  28.198  40.025  1.00  0.00           C
ATOM   4044  O   VAL X 258      38.847  27.234  39.414  1.00  0.00           O
ATOM   4045  N   HIE X 259      38.821  29.403  40.167  1.00  0.00           N
ATOM   4046  H   HIE X 259      39.421  30.194  40.351  1.00  0.00           H
ATOM   4047  CA  HIE X 259      37.558  29.750  39.526  1.00  0.00           C
ATOM   4048  HA  HIE X 259      36.795  29.018  39.792  1.00  0.00           H
ATOM   4049  CB  HIE X 259      37.087  31.085  40.181  1.00  0.00           C
ATOM   4050  HB2 HIE X 259      36.897  30.923  41.241  1.00  0.00           H
ATOM   4051  HB3 HIE X 259      37.865  31.829  40.006  1.00  0.00           H
ATOM   4052  CG  HIE X 259      35.828  31.677  39.482  1.00  0.00           C
ATOM   4053  ND1 HIE X 259      35.671  32.155  38.212  1.00  0.00           N
ATOM   4054  CE1 HIE X 259      34.543  32.761  37.999  1.00  0.00           C
ATOM   4055  HE1 HIE X 259      34.160  33.160  37.071  1.00  0.00           H
ATOM   4056  NE2 HIE X 259      33.967  32.863  39.216  1.00  0.00           N
ATOM   4057  HE2 HIE X 259      33.076  33.332  39.299  1.00  0.00           H
ATOM   4058  CD2 HIE X 259      34.704  32.074  40.110  1.00  0.00           C
ATOM   4059  HD2 HIE X 259      34.605  32.100  41.184  1.00  0.00           H
ATOM   4060  C   HIE X 259      37.576  29.677  37.995  1.00  0.00           C
ATOM   4061  O   HIE X 259      36.762  28.972  37.437  1.00  0.00           O
ATOM   4062  N   MET X 260      38.589  30.275  37.347  1.00  0.00           N
ATOM   4063  H   MET X 260      39.224  30.914  37.804  1.00  0.00           H
ATOM   4064  CA  MET X 260      38.834  30.138  35.937  1.00  0.00           C
ATOM   4065  HA  MET X 260      37.842  30.275  35.507  1.00  0.00           H
ATOM   4066  CB  MET X 260      39.674  31.273  35.487  1.00  0.00           C
ATOM   4067  HB2 MET X 260      39.471  32.223  35.982  1.00  0.00           H
ATOM   4068  HB3 MET X 260      40.670  30.969  35.811  1.00  0.00           H
ATOM   4069  CG  MET X 260      39.717  31.417  33.996  1.00  0.00           C
ATOM   4070  HG2 MET X 260      40.374  32.227  33.678  1.00  0.00           H
ATOM   4071  HG3 MET X 260      40.010  30.547  33.408  1.00  0.00           H
ATOM   4072  SD  MET X 260      38.203  31.920  33.204  1.00  0.00           S
ATOM   4073  CE  MET X 260      37.411  32.955  34.430  1.00  0.00           C
ATOM   4074  HE1 MET X 260      36.339  33.057  34.259  1.00  0.00           H
ATOM   4075  HE2 MET X 260      37.536  32.437  35.380  1.00  0.00           H
ATOM   4076  HE3 MET X 260      37.907  33.923  34.496  1.00  0.00           H
ATOM   4077  C   MET X 260      39.274  28.754  35.468  1.00  0.00           C
ATOM   4078  O   MET X 260      38.831  28.262  34.361  1.00  0.00           O
ATOM   4079  N   TRP X 261      40.013  28.032  36.276  1.00  0.00           N
ATOM   4080  H   TRP X 261      40.370  28.376  37.156  1.00  0.00           H
ATOM   4081  CA  TRP X 261      40.296  26.647  35.950  1.00  0.00           C
ATOM   4082  HA  TRP X 261      40.590  26.528  34.907  1.00  0.00           H
ATOM   4083  CB  TRP X 261      41.397  26.194  36.931  1.00  0.00           C
ATOM   4084  HB2 TRP X 261      42.218  26.899  36.793  1.00  0.00           H
ATOM   4085  HB3 TRP X 261      41.097  26.403  37.958  1.00  0.00           H
ATOM   4086  CG  TRP X 261      41.888  24.778  36.883  1.00  0.00           C
ATOM   4087  CD1 TRP X 261      41.277  23.589  37.220  1.00  0.00           C
ATOM   4088  HD1 TRP X 261      40.300  23.585  37.678  1.00  0.00           H
ATOM   4089  NE1 TRP X 261      42.116  22.500  37.019  1.00  0.00           N
ATOM   4090  HE1 TRP X 261      41.833  21.541  37.162  1.00  0.00           H
ATOM   4091  CE2 TRP X 261      43.353  22.863  36.578  1.00  0.00           C
ATOM   4092  CZ2 TRP X 261      44.497  22.122  36.360  1.00  0.00           C
ATOM   4093  HZ2 TRP X 261      44.597  21.052  36.469  1.00  0.00           H
ATOM   4094  CH2 TRP X 261      45.625  22.803  35.944  1.00  0.00           C
ATOM   4095  HH2 TRP X 261      46.577  22.311  35.811  1.00  0.00           H
ATOM   4096  CZ3 TRP X 261      45.632  24.238  35.847  1.00  0.00           C
ATOM   4097  HZ3 TRP X 261      46.469  24.805  35.471  1.00  0.00           H
ATOM   4098  CE3 TRP X 261      44.494  24.935  36.189  1.00  0.00           C
ATOM   4099  HE3 TRP X 261      44.417  25.978  35.916  1.00  0.00           H
ATOM   4100  CD2 TRP X 261      43.252  24.294  36.588  1.00  0.00           C
ATOM   4101  C   TRP X 261      39.191  25.703  36.012  1.00  0.00           C
ATOM   4102  O   TRP X 261      39.041  24.897  35.058  1.00  0.00           O
ATOM   4103  N   HIE X 262      38.322  25.724  36.977  1.00  0.00           N
ATOM   4104  H   HIE X 262      38.329  26.518  37.600  1.00  0.00           H
ATOM   4105  CA  HIE X 262      37.028  24.978  36.957  1.00  0.00           C
ATOM   4106  HA  HIE X 262      37.121  23.897  37.068  1.00  0.00           H
ATOM   4107  CB  HIE X 262      36.314  25.299  38.199  1.00  0.00           C
ATOM   4108  HB2 HIE X 262      36.843  24.863  39.047  1.00  0.00           H
ATOM   4109  HB3 HIE X 262      36.209  26.383  38.236  1.00  0.00           H
ATOM   4110  CG  HIE X 262      34.937  24.768  38.291  1.00  0.00           C
ATOM   4111  ND1 HIE X 262      34.549  23.462  38.745  1.00  0.00           N
ATOM   4112  CE1 HIE X 262      33.210  23.382  38.635  1.00  0.00           C
ATOM   4113  HE1 HIE X 262      32.656  22.459  38.724  1.00  0.00           H
ATOM   4114  NE2 HIE X 262      32.776  24.578  38.210  1.00  0.00           N
ATOM   4115  HE2 HIE X 262      31.815  24.887  38.167  1.00  0.00           H
ATOM   4116  CD2 HIE X 262      33.809  25.413  37.809  1.00  0.00           C
ATOM   4117  HD2 HIE X 262      33.777  26.435  37.464  1.00  0.00           H
ATOM   4118  C   HIE X 262      36.210  25.258  35.712  1.00  0.00           C
ATOM   4119  O   HIE X 262      35.738  24.289  35.097  1.00  0.00           O
ATOM   4120  N   ILE X 263      36.147  26.509  35.326  1.00  0.00           N
ATOM   4121  H   ILE X 263      36.505  27.156  36.015  1.00  0.00           H
ATOM   4122  CA  ILE X 263      35.387  26.963  34.139  1.00  0.00           C
ATOM   4123  HA  ILE X 263      34.384  26.538  34.193  1.00  0.00           H
ATOM   4124  CB  ILE X 263      35.294  28.476  34.296  1.00  0.00           C
ATOM   4125  HB  ILE X 263      36.251  28.900  34.604  1.00  0.00           H
ATOM   4126  CG2 ILE X 263      34.774  29.115  32.990  1.00  0.00           C
ATOM   4127 HG21 ILE X 263      33.710  29.054  32.757  1.00  0.00           H
ATOM   4128 HG22 ILE X 263      35.128  30.146  33.016  1.00  0.00           H
ATOM   4129 HG23 ILE X 263      35.216  28.566  32.160  1.00  0.00           H
ATOM   4130  CG1 ILE X 263      34.268  28.920  35.315  1.00  0.00           C
ATOM   4131 HG12 ILE X 263      33.277  28.650  34.951  1.00  0.00           H
ATOM   4132 HG13 ILE X 263      34.284  28.344  36.241  1.00  0.00           H
ATOM   4133  CD1 ILE X 263      34.352  30.435  35.631  1.00  0.00           C
ATOM   4134 HD11 ILE X 263      34.308  31.042  34.727  1.00  0.00           H
ATOM   4135 HD12 ILE X 263      33.523  30.809  36.232  1.00  0.00           H
ATOM   4136 HD13 ILE X 263      35.338  30.565  36.079  1.00  0.00           H
ATOM   4137  C   ILE X 263      36.039  26.424  32.855  1.00  0.00           C
ATOM   4138  O   ILE X 263      35.299  25.939  31.986  1.00  0.00           O
ATOM   4139  N   ALA X 264      37.344  26.414  32.821  1.00  0.00           N
ATOM   4140  H   ALA X 264      37.905  26.926  33.488  1.00  0.00           H
ATOM   4141  CA  ALA X 264      38.129  25.826  31.711  1.00  0.00           C
ATOM   4142  HA  ALA X 264      37.905  26.230  30.724  1.00  0.00           H
ATOM   4143  CB  ALA X 264      39.566  26.027  31.976  1.00  0.00           C
ATOM   4144  HB1 ALA X 264      39.937  25.238  32.630  1.00  0.00           H
ATOM   4145  HB2 ALA X 264      40.078  25.845  31.032  1.00  0.00           H
ATOM   4146  HB3 ALA X 264      39.932  27.014  32.259  1.00  0.00           H
ATOM   4147  C   ALA X 264      37.745  24.376  31.448  1.00  0.00           C
ATOM   4148  O   ALA X 264      37.603  23.883  30.320  1.00  0.00           O
ATOM   4149  N   GLN X 265      37.529  23.577  32.539  1.00  0.00           N
ATOM   4150  H   GLN X 265      37.713  24.008  33.434  1.00  0.00           H
ATOM   4151  CA  GLN X 265      37.155  22.171  32.394  1.00  0.00           C
ATOM   4152  HA  GLN X 265      37.707  21.729  31.566  1.00  0.00           H
ATOM   4153  CB  GLN X 265      37.582  21.363  33.597  1.00  0.00           C
ATOM   4154  HB2 GLN X 265      38.662  21.432  33.477  1.00  0.00           H
ATOM   4155  HB3 GLN X 265      37.152  21.847  34.473  1.00  0.00           H
ATOM   4156  CG  GLN X 265      37.189  19.900  33.738  1.00  0.00           C
ATOM   4157  HG2 GLN X 265      37.535  19.565  34.717  1.00  0.00           H
ATOM   4158  HG3 GLN X 265      36.112  19.741  33.776  1.00  0.00           H
ATOM   4159  CD  GLN X 265      37.841  19.135  32.664  1.00  0.00           C
ATOM   4160  OE1 GLN X 265      37.288  18.422  31.902  1.00  0.00           O
ATOM   4161  NE2 GLN X 265      39.164  19.047  32.649  1.00  0.00           N
ATOM   4162 HE21 GLN X 265      39.595  18.451  31.956  1.00  0.00           H
ATOM   4163 HE22 GLN X 265      39.700  19.456  33.401  1.00  0.00           H
ATOM   4164  C   GLN X 265      35.618  21.974  32.237  1.00  0.00           C
ATOM   4165  O   GLN X 265      35.300  21.323  31.222  1.00  0.00           O
ATOM   4166  N   ARG X 266      34.742  22.666  32.954  1.00  0.00           N
ATOM   4167  H   ARG X 266      34.966  23.211  33.774  1.00  0.00           H
ATOM   4168  CA  ARG X 266      33.316  22.673  32.771  1.00  0.00           C
ATOM   4169  HA  ARG X 266      32.919  21.660  32.838  1.00  0.00           H
ATOM   4170  CB  ARG X 266      32.659  23.555  33.920  1.00  0.00           C
ATOM   4171  HB2 ARG X 266      33.104  23.222  34.859  1.00  0.00           H
ATOM   4172  HB3 ARG X 266      32.973  24.592  33.807  1.00  0.00           H
ATOM   4173  CG  ARG X 266      31.132  23.539  34.024  1.00  0.00           C
ATOM   4174  HG2 ARG X 266      30.762  23.542  32.998  1.00  0.00           H
ATOM   4175  HG3 ARG X 266      31.042  22.559  34.493  1.00  0.00           H
ATOM   4176  CD  ARG X 266      30.702  24.780  34.782  1.00  0.00           C
ATOM   4177  HD2 ARG X 266      29.691  24.678  35.176  1.00  0.00           H
ATOM   4178  HD3 ARG X 266      31.322  25.001  35.651  1.00  0.00           H
ATOM   4179  NE  ARG X 266      30.859  26.028  33.988  1.00  0.00           N
ATOM   4180  HE  ARG X 266      31.037  25.877  33.006  1.00  0.00           H
ATOM   4181  CZ  ARG X 266      30.628  27.296  34.371  1.00  0.00           C
ATOM   4182  NH1 ARG X 266      30.245  27.653  35.559  1.00  0.00           N
ATOM   4183 HH11 ARG X 266      30.152  27.082  36.386  1.00  0.00           H
ATOM   4184 HH12 ARG X 266      30.243  28.640  35.775  1.00  0.00           H
ATOM   4185  NH2 ARG X 266      30.894  28.307  33.549  1.00  0.00           N
ATOM   4186 HH21 ARG X 266      30.968  28.074  32.568  1.00  0.00           H
ATOM   4187 HH22 ARG X 266      30.908  29.231  33.957  1.00  0.00           H
ATOM   4188  C   ARG X 266      32.860  23.129  31.395  1.00  0.00           C
ATOM   4189  O   ARG X 266      31.975  22.478  30.805  1.00  0.00           O
ATOM   4190  N   ASP X 267      33.469  24.104  30.764  1.00  0.00           N
ATOM   4191  H   ASP X 267      34.124  24.565  31.381  1.00  0.00           H
ATOM   4192  CA  ASP X 267      32.976  24.694  29.522  1.00  0.00           C
ATOM   4193  HA  ASP X 267      31.950  24.457  29.240  1.00  0.00           H
ATOM   4194  CB  ASP X 267      32.846  26.223  29.664  1.00  0.00           C
ATOM   4195  HB2 ASP X 267      33.823  26.678  29.821  1.00  0.00           H
ATOM   4196  HB3 ASP X 267      32.497  26.563  28.690  1.00  0.00           H
ATOM   4197  CG  ASP X 267      31.794  26.672  30.692  1.00  0.00           C
ATOM   4198  OD1 ASP X 267      31.733  27.864  31.019  1.00  0.00           O
ATOM   4199  OD2 ASP X 267      30.926  25.876  31.174  1.00  0.00           O
ATOM   4200  C   ASP X 267      33.835  24.387  28.333  1.00  0.00           C
ATOM   4201  O   ASP X 267      33.264  24.463  27.249  1.00  0.00           O
ATOM   4202  N   TYR X 268      35.165  24.108  28.434  1.00  0.00           N
ATOM   4203  H   TYR X 268      35.606  24.096  29.344  1.00  0.00           H
ATOM   4204  CA  TYR X 268      36.104  24.062  27.341  1.00  0.00           C
ATOM   4205  HA  TYR X 268      35.428  24.008  26.489  1.00  0.00           H
ATOM   4206  CB  TYR X 268      36.991  25.297  27.266  1.00  0.00           C
ATOM   4207  HB2 TYR X 268      37.316  25.470  28.291  1.00  0.00           H
ATOM   4208  HB3 TYR X 268      37.835  25.169  26.589  1.00  0.00           H
ATOM   4209  CG  TYR X 268      36.111  26.461  26.841  1.00  0.00           C
ATOM   4210  CD1 TYR X 268      35.632  27.426  27.704  1.00  0.00           C
ATOM   4211  HD1 TYR X 268      35.913  27.364  28.745  1.00  0.00           H
ATOM   4212  CE1 TYR X 268      34.757  28.487  27.311  1.00  0.00           C
ATOM   4213  HE1 TYR X 268      34.458  29.323  27.925  1.00  0.00           H
ATOM   4214  CZ  TYR X 268      34.343  28.512  25.982  1.00  0.00           C
ATOM   4215  OH  TYR X 268      33.402  29.409  25.623  1.00  0.00           O
ATOM   4216  HH  TYR X 268      33.176  29.443  24.691  1.00  0.00           H
ATOM   4217  CE2 TYR X 268      34.848  27.597  25.053  1.00  0.00           C
ATOM   4218  HE2 TYR X 268      34.492  27.708  24.040  1.00  0.00           H
ATOM   4219  CD2 TYR X 268      35.695  26.544  25.438  1.00  0.00           C
ATOM   4220  HD2 TYR X 268      36.037  25.819  24.714  1.00  0.00           H
ATOM   4221  C   TYR X 268      36.873  22.762  27.385  1.00  0.00           C
ATOM   4222  O   TYR X 268      37.682  22.496  26.503  1.00  0.00           O
ATOM   4223  N   SER X 269      36.555  21.908  28.365  1.00  0.00           N
ATOM   4224  H   SER X 269      35.800  22.149  28.991  1.00  0.00           H
ATOM   4225  CA  SER X 269      37.190  20.605  28.568  1.00  0.00           C
ATOM   4226  HA  SER X 269      36.796  20.196  29.499  1.00  0.00           H
ATOM   4227  CB  SER X 269      36.862  19.536  27.451  1.00  0.00           C
ATOM   4228  HB2 SER X 269      37.321  19.881  26.524  1.00  0.00           H
ATOM   4229  HB3 SER X 269      37.134  18.529  27.766  1.00  0.00           H
ATOM   4230  OG  SER X 269      35.483  19.649  27.322  1.00  0.00           O
ATOM   4231  HG  SER X 269      35.179  20.559  27.290  1.00  0.00           H
ATOM   4232  C   SER X 269      38.750  20.560  28.821  1.00  0.00           C
ATOM   4233  O   SER X 269      39.362  19.511  28.764  1.00  0.00           O
ATOM   4234  N   TRP X 270      39.376  21.761  28.942  1.00  0.00           N
ATOM   4235  H   TRP X 270      38.745  22.546  29.012  1.00  0.00           H
ATOM   4236  CA  TRP X 270      40.838  22.039  28.896  1.00  0.00           C
ATOM   4237  HA  TRP X 270      41.116  21.771  27.877  1.00  0.00           H
ATOM   4238  CB  TRP X 270      40.964  23.628  29.042  1.00  0.00           C
ATOM   4239  HB2 TRP X 270      40.292  24.143  28.355  1.00  0.00           H
ATOM   4240  HB3 TRP X 270      40.565  24.008  29.983  1.00  0.00           H
ATOM   4241  CG  TRP X 270      42.402  24.201  29.064  1.00  0.00           C
ATOM   4242  CD1 TRP X 270      43.068  24.681  27.944  1.00  0.00           C
ATOM   4243  HD1 TRP X 270      42.672  24.779  26.944  1.00  0.00           H
ATOM   4244  NE1 TRP X 270      44.334  25.033  28.287  1.00  0.00           N
ATOM   4245  HE1 TRP X 270      45.006  25.119  27.537  1.00  0.00           H
ATOM   4246  CE2 TRP X 270      44.654  24.878  29.587  1.00  0.00           C
ATOM   4247  CZ2 TRP X 270      45.864  25.052  30.339  1.00  0.00           C
ATOM   4248  HZ2 TRP X 270      46.784  25.439  29.927  1.00  0.00           H
ATOM   4249  CH2 TRP X 270      45.772  24.715  31.675  1.00  0.00           C
ATOM   4250  HH2 TRP X 270      46.646  24.742  32.307  1.00  0.00           H
ATOM   4251  CZ3 TRP X 270      44.598  24.274  32.253  1.00  0.00           C
ATOM   4252  HZ3 TRP X 270      44.664  24.126  33.321  1.00  0.00           H
ATOM   4253  CE3 TRP X 270      43.406  24.034  31.568  1.00  0.00           C
ATOM   4254  HE3 TRP X 270      42.580  23.762  32.208  1.00  0.00           H
ATOM   4255  CD2 TRP X 270      43.435  24.298  30.134  1.00  0.00           C
ATOM   4256  C   TRP X 270      41.610  21.435  30.057  1.00  0.00           C
ATOM   4257  O   TRP X 270      41.118  21.191  31.130  1.00  0.00           O
ATOM   4258  N   HIE X 271      42.873  21.095  29.709  1.00  0.00           N
ATOM   4259  H   HIE X 271      43.200  21.092  28.754  1.00  0.00           H
ATOM   4260  CA  HIE X 271      44.028  20.634  30.526  1.00  0.00           C
ATOM   4261  HA  HIE X 271      43.965  21.066  31.524  1.00  0.00           H
ATOM   4262  CB  HIE X 271      43.820  19.109  30.778  1.00  0.00           C
ATOM   4263  HB2 HIE X 271      44.655  18.819  31.416  1.00  0.00           H
ATOM   4264  HB3 HIE X 271      42.876  18.906  31.283  1.00  0.00           H
ATOM   4265  CG  HIE X 271      43.850  18.295  29.538  1.00  0.00           C
ATOM   4266  ND1 HIE X 271      42.685  17.979  28.768  1.00  0.00           N
ATOM   4267  CE1 HIE X 271      43.167  17.348  27.672  1.00  0.00           C
ATOM   4268  HE1 HIE X 271      42.577  17.036  26.823  1.00  0.00           H
ATOM   4269  NE2 HIE X 271      44.448  17.113  27.873  1.00  0.00           N
ATOM   4270  HE2 HIE X 271      45.019  16.602  27.216  1.00  0.00           H
ATOM   4271  CD2 HIE X 271      44.896  17.737  28.974  1.00  0.00           C
ATOM   4272  HD2 HIE X 271      45.886  17.771  29.405  1.00  0.00           H
ATOM   4273  C   HIE X 271      45.406  21.109  29.979  1.00  0.00           C
ATOM   4274  O   HIE X 271      45.699  21.211  28.753  1.00  0.00           O
ATOM   4275  N   PRO X 272      46.432  21.376  30.800  1.00  0.00           N
ATOM   4276  CD  PRO X 272      46.407  21.177  32.301  1.00  0.00           C
ATOM   4277  HD2 PRO X 272      46.275  20.123  32.543  1.00  0.00           H
ATOM   4278  HD3 PRO X 272      45.716  21.843  32.816  1.00  0.00           H
ATOM   4279  CG  PRO X 272      47.833  21.602  32.808  1.00  0.00           C
ATOM   4280  HG2 PRO X 272      48.394  20.708  33.082  1.00  0.00           H
ATOM   4281  HG3 PRO X 272      47.784  22.239  33.692  1.00  0.00           H
ATOM   4282  CB  PRO X 272      48.568  22.236  31.665  1.00  0.00           C
ATOM   4283  HB2 PRO X 272      49.613  21.928  31.623  1.00  0.00           H
ATOM   4284  HB3 PRO X 272      48.605  23.322  31.758  1.00  0.00           H
ATOM   4285  CA  PRO X 272      47.801  21.784  30.353  1.00  0.00           C
ATOM   4286  HA  PRO X 272      47.902  22.517  29.553  1.00  0.00           H
ATOM   4287  C   PRO X 272      48.530  20.594  29.707  1.00  0.00           C
ATOM   4288  O   PRO X 272      48.521  19.474  30.311  1.00  0.00           O
ATOM   4289  N   THR X 273      49.228  20.773  28.609  1.00  0.00           N
ATOM   4290  H   THR X 273      49.233  21.738  28.310  1.00  0.00           H
ATOM   4291  CA  THR X 273      49.892  19.774  27.770  1.00  0.00           C
ATOM   4292  HA  THR X 273      50.022  18.848  28.330  1.00  0.00           H
ATOM   4293  CB  THR X 273      49.039  19.500  26.504  1.00  0.00           C
ATOM   4294  HB  THR X 273      49.589  18.763  25.919  1.00  0.00           H
ATOM   4295  CG2 THR X 273      47.604  19.030  26.857  1.00  0.00           C
ATOM   4296 HG21 THR X 273      47.277  19.241  27.874  1.00  0.00           H
ATOM   4297 HG22 THR X 273      46.931  19.398  26.082  1.00  0.00           H
ATOM   4298 HG23 THR X 273      47.696  17.949  26.965  1.00  0.00           H
ATOM   4299  OG1 THR X 273      48.869  20.627  25.724  1.00  0.00           O
ATOM   4300  HG1 THR X 273      48.187  20.451  25.071  1.00  0.00           H
ATOM   4301  C   THR X 273      51.267  20.196  27.300  1.00  0.00           C
ATOM   4302  O   THR X 273      51.947  19.280  26.903  1.00  0.00           O
ATOM   4303  N   THR X 274      51.764  21.411  27.495  1.00  0.00           N
ATOM   4304  H   THR X 274      51.101  22.122  27.762  1.00  0.00           H
ATOM   4305  CA  THR X 274      53.053  21.886  27.131  1.00  0.00           C
ATOM   4306  HA  THR X 274      53.545  21.127  26.525  1.00  0.00           H
ATOM   4307  CB  THR X 274      52.934  23.235  26.386  1.00  0.00           C
ATOM   4308  HB  THR X 274      52.307  23.899  26.980  1.00  0.00           H
ATOM   4309  CG2 THR X 274      54.250  23.916  26.044  1.00  0.00           C
ATOM   4310 HG21 THR X 274      54.852  24.190  26.910  1.00  0.00           H
ATOM   4311 HG22 THR X 274      54.982  23.332  25.485  1.00  0.00           H
ATOM   4312 HG23 THR X 274      54.086  24.789  25.411  1.00  0.00           H
ATOM   4313  OG1 THR X 274      52.247  23.077  25.171  1.00  0.00           O
ATOM   4314  HG1 THR X 274      51.308  23.144  25.354  1.00  0.00           H
ATOM   4315  C   THR X 274      53.831  21.990  28.364  1.00  0.00           C
ATOM   4316  O   THR X 274      55.042  21.787  28.319  1.00  0.00           O
ATOM   4317  N   SER X 275      53.302  22.385  29.553  1.00  0.00           N
ATOM   4318  H   SER X 275      52.309  22.561  29.577  1.00  0.00           H
ATOM   4319  CA  SER X 275      53.862  22.301  30.919  1.00  0.00           C
ATOM   4320  HA  SER X 275      54.706  22.991  30.907  1.00  0.00           H
ATOM   4321  CB  SER X 275      52.816  22.818  31.958  1.00  0.00           C
ATOM   4322  HB2 SER X 275      52.087  22.018  32.091  1.00  0.00           H
ATOM   4323  HB3 SER X 275      53.223  23.106  32.927  1.00  0.00           H
ATOM   4324  OG  SER X 275      52.153  23.918  31.501  1.00  0.00           O
ATOM   4325  HG  SER X 275      51.526  23.691  30.811  1.00  0.00           H
ATOM   4326  C   SER X 275      54.272  20.847  31.172  1.00  0.00           C
ATOM   4327  O   SER X 275      53.709  19.852  30.642  1.00  0.00           O
ATOM   4328  N   GLN X 276      55.052  20.720  32.273  1.00  0.00           N
ATOM   4329  H   GLN X 276      55.326  21.537  32.799  1.00  0.00           H
ATOM   4330  CA  GLN X 276      55.454  19.441  32.897  1.00  0.00           C
ATOM   4331  HA  GLN X 276      55.141  18.634  32.235  1.00  0.00           H
ATOM   4332  CB  GLN X 276      57.012  19.429  33.082  1.00  0.00           C
ATOM   4333  HB2 GLN X 276      57.471  20.090  33.817  1.00  0.00           H
ATOM   4334  HB3 GLN X 276      57.126  18.407  33.443  1.00  0.00           H
ATOM   4335  CG  GLN X 276      57.819  19.629  31.740  1.00  0.00           C
ATOM   4336  HG2 GLN X 276      57.317  19.130  30.911  1.00  0.00           H
ATOM   4337  HG3 GLN X 276      57.706  20.682  31.482  1.00  0.00           H
ATOM   4338  CD  GLN X 276      59.228  19.155  31.759  1.00  0.00           C
ATOM   4339  OE1 GLN X 276      59.815  18.951  32.815  1.00  0.00           O
ATOM   4340  NE2 GLN X 276      59.962  19.230  30.683  1.00  0.00           N
ATOM   4341 HE21 GLN X 276      60.907  18.873  30.669  1.00  0.00           H
ATOM   4342 HE22 GLN X 276      59.460  19.214  29.806  1.00  0.00           H
ATOM   4343  C   GLN X 276      54.806  19.272  34.307  1.00  0.00           C
ATOM   4344  O   GLN X 276      54.292  18.231  34.645  1.00  0.00           O
ATOM   4345  N   ALA X 277      54.679  20.409  35.031  1.00  0.00           N
ATOM   4346  H   ALA X 277      55.120  21.273  34.747  1.00  0.00           H
ATOM   4347  CA  ALA X 277      53.790  20.496  36.172  1.00  0.00           C
ATOM   4348  HA  ALA X 277      54.131  19.711  36.848  1.00  0.00           H
ATOM   4349  CB  ALA X 277      53.929  21.859  36.940  1.00  0.00           C
ATOM   4350  HB1 ALA X 277      53.168  22.004  37.706  1.00  0.00           H
ATOM   4351  HB2 ALA X 277      54.920  21.901  37.391  1.00  0.00           H
ATOM   4352  HB3 ALA X 277      53.784  22.691  36.251  1.00  0.00           H
ATOM   4353  C   ALA X 277      52.322  20.169  35.825  1.00  0.00           C
ATOM   4354  O   ALA X 277      51.981  20.162  34.609  1.00  0.00           O
ATOM   4355  N   LYS X 278      51.473  19.816  36.750  1.00  0.00           N
ATOM   4356  H   LYS X 278      51.813  19.800  37.701  1.00  0.00           H
ATOM   4357  CA  LYS X 278      49.991  19.593  36.636  1.00  0.00           C
ATOM   4358  HA  LYS X 278      49.620  20.236  35.839  1.00  0.00           H
ATOM   4359  CB  LYS X 278      49.838  18.038  36.190  1.00  0.00           C
ATOM   4360  HB2 LYS X 278      50.363  17.371  36.873  1.00  0.00           H
ATOM   4361  HB3 LYS X 278      48.763  17.879  36.266  1.00  0.00           H
ATOM   4362  CG  LYS X 278      50.150  17.741  34.690  1.00  0.00           C
ATOM   4363  HG2 LYS X 278      49.693  18.511  34.069  1.00  0.00           H
ATOM   4364  HG3 LYS X 278      51.234  17.638  34.623  1.00  0.00           H
ATOM   4365  CD  LYS X 278      49.591  16.387  34.248  1.00  0.00           C
ATOM   4366  HD2 LYS X 278      50.008  15.561  34.823  1.00  0.00           H
ATOM   4367  HD3 LYS X 278      48.521  16.560  34.368  1.00  0.00           H
ATOM   4368  CE  LYS X 278      49.792  16.174  32.791  1.00  0.00           C
ATOM   4369  HE2 LYS X 278      50.852  16.136  32.534  1.00  0.00           H
ATOM   4370  HE3 LYS X 278      49.332  15.224  32.519  1.00  0.00           H
ATOM   4371  NZ  LYS X 278      49.015  17.225  32.034  1.00  0.00           N
ATOM   4372  HZ1 LYS X 278      49.438  18.143  32.038  1.00  0.00           H
ATOM   4373  HZ2 LYS X 278      48.982  16.948  31.063  1.00  0.00           H
ATOM   4374  HZ3 LYS X 278      48.074  17.262  32.399  1.00  0.00           H
ATOM   4375  C   LYS X 278      49.274  19.905  37.943  1.00  0.00           C
ATOM   4376  O   LYS X 278      49.968  20.159  38.975  1.00  0.00           O
ATOM   4377  N   GLY X 279      47.968  19.992  37.926  1.00  0.00           N
ATOM   4378  H   GLY X 279      47.516  19.597  37.115  1.00  0.00           H
ATOM   4379  CA  GLY X 279      47.270  20.951  38.736  1.00  0.00           C
ATOM   4380  HA2 GLY X 279      46.259  20.860  38.336  1.00  0.00           H
ATOM   4381  HA3 GLY X 279      47.394  20.586  39.756  1.00  0.00           H
ATOM   4382  C   GLY X 279      47.629  22.480  38.464  1.00  0.00           C
ATOM   4383  O   GLY X 279      48.528  22.765  37.695  1.00  0.00           O
ATOM   4384  N   PRO X 280      47.031  23.397  39.232  1.00  0.00           N
ATOM   4385  CD  PRO X 280      45.904  23.250  39.981  1.00  0.00           C
ATOM   4386  HD2 PRO X 280      46.027  22.603  40.850  1.00  0.00           H
ATOM   4387  HD3 PRO X 280      45.071  22.930  39.356  1.00  0.00           H
ATOM   4388  CG  PRO X 280      45.542  24.538  40.630  1.00  0.00           C
ATOM   4389  HG2 PRO X 280      45.999  24.629  41.615  1.00  0.00           H
ATOM   4390  HG3 PRO X 280      44.471  24.713  40.731  1.00  0.00           H
ATOM   4391  CB  PRO X 280      46.126  25.625  39.678  1.00  0.00           C
ATOM   4392  HB2 PRO X 280      46.442  26.530  40.197  1.00  0.00           H
ATOM   4393  HB3 PRO X 280      45.531  25.871  38.799  1.00  0.00           H
ATOM   4394  CA  PRO X 280      47.290  24.799  39.095  1.00  0.00           C
ATOM   4395  HA  PRO X 280      47.291  25.225  38.091  1.00  0.00           H
ATOM   4396  C   PRO X 280      48.650  25.122  39.756  1.00  0.00           C
ATOM   4397  O   PRO X 280      48.959  24.565  40.787  1.00  0.00           O
ATOM   4398  N   SER X 281      49.454  25.948  39.010  1.00  0.00           N
ATOM   4399  H   SER X 281      48.948  26.250  38.189  1.00  0.00           H
ATOM   4400  CA  SER X 281      50.754  26.482  39.371  1.00  0.00           C
ATOM   4401  HA  SER X 281      50.609  26.883  40.374  1.00  0.00           H
ATOM   4402  CB  SER X 281      51.742  25.291  39.250  1.00  0.00           C
ATOM   4403  HB2 SER X 281      52.696  25.706  39.578  1.00  0.00           H
ATOM   4404  HB3 SER X 281      51.343  24.419  39.767  1.00  0.00           H
ATOM   4405  OG  SER X 281      52.011  24.839  37.981  1.00  0.00           O
ATOM   4406  HG  SER X 281      51.163  24.430  37.792  1.00  0.00           H
ATOM   4407  C   SER X 281      51.132  27.643  38.496  1.00  0.00           C
ATOM   4408  O   SER X 281      50.432  27.734  37.420  1.00  0.00           O
ATOM   4409  N   PRO X 282      52.084  28.581  38.693  1.00  0.00           N
ATOM   4410  CD  PRO X 282      52.854  28.812  39.956  1.00  0.00           C
ATOM   4411  HD2 PRO X 282      53.738  28.182  39.854  1.00  0.00           H
ATOM   4412  HD3 PRO X 282      52.241  28.448  40.780  1.00  0.00           H
ATOM   4413  CG  PRO X 282      53.337  30.245  39.866  1.00  0.00           C
ATOM   4414  HG2 PRO X 282      54.214  30.472  40.471  1.00  0.00           H
ATOM   4415  HG3 PRO X 282      52.653  31.036  40.171  1.00  0.00           H
ATOM   4416  CB  PRO X 282      53.484  30.464  38.311  1.00  0.00           C
ATOM   4417  HB2 PRO X 282      54.460  30.098  37.993  1.00  0.00           H
ATOM   4418  HB3 PRO X 282      53.426  31.531  38.097  1.00  0.00           H
ATOM   4419  CA  PRO X 282      52.384  29.637  37.655  1.00  0.00           C
ATOM   4420  HA  PRO X 282      51.593  30.379  37.543  1.00  0.00           H
ATOM   4421  C   PRO X 282      52.786  29.032  36.260  1.00  0.00           C
ATOM   4422  O   PRO X 282      52.407  29.543  35.180  1.00  0.00           O
ATOM   4423  N   GLN X 283      53.450  27.906  36.203  1.00  0.00           N
ATOM   4424  H   GLN X 283      53.941  27.586  37.026  1.00  0.00           H
ATOM   4425  CA  GLN X 283      53.828  27.199  34.902  1.00  0.00           C
ATOM   4426  HA  GLN X 283      54.493  27.852  34.336  1.00  0.00           H
ATOM   4427  CB  GLN X 283      54.743  26.001  35.180  1.00  0.00           C
ATOM   4428  HB2 GLN X 283      55.457  26.398  35.901  1.00  0.00           H
ATOM   4429  HB3 GLN X 283      54.031  25.284  35.588  1.00  0.00           H
ATOM   4430  CG  GLN X 283      55.584  25.439  34.010  1.00  0.00           C
ATOM   4431  HG2 GLN X 283      54.922  25.429  33.144  1.00  0.00           H
ATOM   4432  HG3 GLN X 283      56.466  26.057  33.836  1.00  0.00           H
ATOM   4433  CD  GLN X 283      56.103  23.930  34.327  1.00  0.00           C
ATOM   4434  OE1 GLN X 283      55.769  22.889  33.657  1.00  0.00           O
ATOM   4435  NE2 GLN X 283      56.896  23.816  35.356  1.00  0.00           N
ATOM   4436 HE21 GLN X 283      57.084  22.851  35.584  1.00  0.00           H
ATOM   4437 HE22 GLN X 283      57.131  24.598  35.953  1.00  0.00           H
ATOM   4438  C   GLN X 283      52.544  26.839  34.131  1.00  0.00           C
ATOM   4439  O   GLN X 283      52.431  27.279  33.025  1.00  0.00           O
ATOM   4440  N   THR X 284      51.625  25.975  34.707  1.00  0.00           N
ATOM   4441  H   THR X 284      51.713  25.768  35.692  1.00  0.00           H
ATOM   4442  CA  THR X 284      50.311  25.658  34.137  1.00  0.00           C
ATOM   4443  HA  THR X 284      50.426  25.150  33.181  1.00  0.00           H
ATOM   4444  CB  THR X 284      49.626  24.590  35.037  1.00  0.00           C
ATOM   4445  HB  THR X 284      48.584  24.639  34.719  1.00  0.00           H
ATOM   4446  CG2 THR X 284      50.244  23.242  34.754  1.00  0.00           C
ATOM   4447 HG21 THR X 284      50.325  23.131  33.673  1.00  0.00           H
ATOM   4448 HG22 THR X 284      51.185  23.145  35.296  1.00  0.00           H
ATOM   4449 HG23 THR X 284      49.562  22.554  35.254  1.00  0.00           H
ATOM   4450  OG1 THR X 284      49.706  24.838  36.385  1.00  0.00           O
ATOM   4451  HG1 THR X 284      49.191  24.189  36.869  1.00  0.00           H
ATOM   4452  C   THR X 284      49.367  26.794  33.967  1.00  0.00           C
ATOM   4453  O   THR X 284      48.727  26.795  32.910  1.00  0.00           O
ATOM   4454  N   ASN X 285      49.279  27.800  34.792  1.00  0.00           N
ATOM   4455  H   ASN X 285      49.809  27.794  35.653  1.00  0.00           H
ATOM   4456  CA  ASN X 285      48.256  28.918  34.568  1.00  0.00           C
ATOM   4457  HA  ASN X 285      47.291  28.470  34.330  1.00  0.00           H
ATOM   4458  CB  ASN X 285      48.097  29.776  35.832  1.00  0.00           C
ATOM   4459  HB2 ASN X 285      49.138  30.027  36.041  1.00  0.00           H
ATOM   4460  HB3 ASN X 285      47.489  30.646  35.592  1.00  0.00           H
ATOM   4461  CG  ASN X 285      47.504  29.087  37.012  1.00  0.00           C
ATOM   4462  OD1 ASN X 285      46.698  28.162  36.838  1.00  0.00           O
ATOM   4463  ND2 ASN X 285      48.015  29.358  38.178  1.00  0.00           N
ATOM   4464 HD21 ASN X 285      47.614  29.005  39.037  1.00  0.00           H
ATOM   4465 HD22 ASN X 285      48.588  30.189  38.193  1.00  0.00           H
ATOM   4466  C   ASN X 285      48.618  29.805  33.415  1.00  0.00           C
ATOM   4467  O   ASN X 285      47.721  30.136  32.666  1.00  0.00           O
ATOM   4468  N   LYS X 286      49.854  30.165  33.196  1.00  0.00           N
ATOM   4469  H   LYS X 286      50.503  30.028  33.957  1.00  0.00           H
ATOM   4470  CA  LYS X 286      50.413  30.854  31.987  1.00  0.00           C
ATOM   4471  HA  LYS X 286      49.766  31.711  31.802  1.00  0.00           H
ATOM   4472  CB  LYS X 286      51.932  31.202  32.236  1.00  0.00           C
ATOM   4473  HB2 LYS X 286      51.897  31.884  33.087  1.00  0.00           H
ATOM   4474  HB3 LYS X 286      52.503  30.286  32.389  1.00  0.00           H
ATOM   4475  CG  LYS X 286      52.763  31.818  31.121  1.00  0.00           C
ATOM   4476  HG2 LYS X 286      52.750  31.119  30.284  1.00  0.00           H
ATOM   4477  HG3 LYS X 286      52.409  32.745  30.670  1.00  0.00           H
ATOM   4478  CD  LYS X 286      54.233  32.095  31.633  1.00  0.00           C
ATOM   4479  HD2 LYS X 286      54.109  32.886  32.373  1.00  0.00           H
ATOM   4480  HD3 LYS X 286      54.650  31.211  32.115  1.00  0.00           H
ATOM   4481  CE  LYS X 286      55.097  32.588  30.514  1.00  0.00           C
ATOM   4482  HE2 LYS X 286      56.015  33.030  30.903  1.00  0.00           H
ATOM   4483  HE3 LYS X 286      55.373  31.810  29.802  1.00  0.00           H
ATOM   4484  NZ  LYS X 286      54.436  33.659  29.645  1.00  0.00           N
ATOM   4485  HZ1 LYS X 286      53.629  33.250  29.195  1.00  0.00           H
ATOM   4486  HZ2 LYS X 286      53.966  34.343  30.221  1.00  0.00           H
ATOM   4487  HZ3 LYS X 286      55.136  34.082  29.053  1.00  0.00           H
ATOM   4488  C   LYS X 286      50.115  30.013  30.685  1.00  0.00           C
ATOM   4489  O   LYS X 286      49.750  30.578  29.676  1.00  0.00           O
ATOM   4490  N   GLU X 287      50.050  28.661  30.765  1.00  0.00           N
ATOM   4491  H   GLU X 287      50.138  28.158  31.636  1.00  0.00           H
ATOM   4492  CA  GLU X 287      49.465  27.826  29.666  1.00  0.00           C
ATOM   4493  HA  GLU X 287      49.887  28.117  28.704  1.00  0.00           H
ATOM   4494  CB  GLU X 287      49.890  26.352  29.778  1.00  0.00           C
ATOM   4495  HB2 GLU X 287      50.926  26.422  30.111  1.00  0.00           H
ATOM   4496  HB3 GLU X 287      49.316  25.832  30.545  1.00  0.00           H
ATOM   4497  CG  GLU X 287      49.815  25.628  28.397  1.00  0.00           C
ATOM   4498  HG2 GLU X 287      48.917  25.842  27.817  1.00  0.00           H
ATOM   4499  HG3 GLU X 287      50.621  25.928  27.729  1.00  0.00           H
ATOM   4500  CD  GLU X 287      49.745  24.121  28.488  1.00  0.00           C
ATOM   4501  OE1 GLU X 287      48.940  23.600  27.730  1.00  0.00           O
ATOM   4502  OE2 GLU X 287      50.505  23.487  29.274  1.00  0.00           O
ATOM   4503  C   GLU X 287      47.945  28.033  29.452  1.00  0.00           C
ATOM   4504  O   GLU X 287      47.581  28.162  28.296  1.00  0.00           O
ATOM   4505  N   LEU X 288      47.144  28.154  30.511  1.00  0.00           N
ATOM   4506  H   LEU X 288      47.581  28.056  31.415  1.00  0.00           H
ATOM   4507  CA  LEU X 288      45.733  28.532  30.496  1.00  0.00           C
ATOM   4508  HA  LEU X 288      45.236  27.741  29.933  1.00  0.00           H
ATOM   4509  CB  LEU X 288      45.153  28.340  31.873  1.00  0.00           C
ATOM   4510  HB2 LEU X 288      45.738  27.613  32.437  1.00  0.00           H
ATOM   4511  HB3 LEU X 288      45.290  29.284  32.401  1.00  0.00           H
ATOM   4512  CG  LEU X 288      43.651  27.956  32.075  1.00  0.00           C
ATOM   4513  HG  LEU X 288      43.519  27.093  31.421  1.00  0.00           H
ATOM   4514  CD1 LEU X 288      43.231  27.517  33.440  1.00  0.00           C
ATOM   4515 HD11 LEU X 288      43.429  26.458  33.596  1.00  0.00           H
ATOM   4516 HD12 LEU X 288      43.798  28.158  34.116  1.00  0.00           H
ATOM   4517 HD13 LEU X 288      42.170  27.614  33.674  1.00  0.00           H
ATOM   4518  CD2 LEU X 288      42.616  28.971  31.464  1.00  0.00           C
ATOM   4519 HD21 LEU X 288      42.832  30.008  31.721  1.00  0.00           H
ATOM   4520 HD22 LEU X 288      42.671  28.810  30.388  1.00  0.00           H
ATOM   4521 HD23 LEU X 288      41.604  28.656  31.722  1.00  0.00           H
ATOM   4522  C   LEU X 288      45.467  29.906  29.844  1.00  0.00           C
ATOM   4523  O   LEU X 288      44.566  30.146  29.035  1.00  0.00           O
ATOM   4524  N   GLY X 289      46.341  30.821  30.267  1.00  0.00           N
ATOM   4525  H   GLY X 289      46.909  30.608  31.073  1.00  0.00           H
ATOM   4526  CA  GLY X 289      46.392  32.184  29.695  1.00  0.00           C
ATOM   4527  HA2 GLY X 289      45.437  32.702  29.617  1.00  0.00           H
ATOM   4528  HA3 GLY X 289      47.195  32.694  30.227  1.00  0.00           H
ATOM   4529  C   GLY X 289      46.939  32.161  28.220  1.00  0.00           C
ATOM   4530  O   GLY X 289      46.361  32.849  27.366  1.00  0.00           O
ATOM   4531  N   ASN X 290      47.773  31.218  27.847  1.00  0.00           N
ATOM   4532  H   ASN X 290      48.143  30.608  28.563  1.00  0.00           H
ATOM   4533  CA  ASN X 290      48.146  30.957  26.429  1.00  0.00           C
ATOM   4534  HA  ASN X 290      48.254  31.957  26.011  1.00  0.00           H
ATOM   4535  CB  ASN X 290      49.529  30.308  26.348  1.00  0.00           C
ATOM   4536  HB2 ASN X 290      49.636  29.436  26.993  1.00  0.00           H
ATOM   4537  HB3 ASN X 290      49.648  29.904  25.344  1.00  0.00           H
ATOM   4538  CG  ASN X 290      50.572  31.414  26.518  1.00  0.00           C
ATOM   4539  OD1 ASN X 290      50.323  32.624  26.659  1.00  0.00           O
ATOM   4540  ND2 ASN X 290      51.829  31.038  26.399  1.00  0.00           N
ATOM   4541 HD21 ASN X 290      52.429  31.850  26.441  1.00  0.00           H
ATOM   4542 HD22 ASN X 290      52.183  30.092  26.375  1.00  0.00           H
ATOM   4543  C   ASN X 290      47.000  30.243  25.628  1.00  0.00           C
ATOM   4544  O   ASN X 290      46.858  30.478  24.381  1.00  0.00           O
ATOM   4545  N   PHE X 291      46.167  29.349  26.189  1.00  0.00           N
ATOM   4546  H   PHE X 291      46.273  29.144  27.172  1.00  0.00           H
ATOM   4547  CA  PHE X 291      44.983  28.895  25.522  1.00  0.00           C
ATOM   4548  HA  PHE X 291      45.251  28.438  24.570  1.00  0.00           H
ATOM   4549  CB  PHE X 291      44.384  27.802  26.447  1.00  0.00           C
ATOM   4550  HB2 PHE X 291      45.048  26.937  26.462  1.00  0.00           H
ATOM   4551  HB3 PHE X 291      44.183  28.273  27.409  1.00  0.00           H
ATOM   4552  CG  PHE X 291      43.138  27.244  25.981  1.00  0.00           C
ATOM   4553  CD1 PHE X 291      43.087  26.291  24.947  1.00  0.00           C
ATOM   4554  HD1 PHE X 291      44.007  26.193  24.389  1.00  0.00           H
ATOM   4555  CE1 PHE X 291      41.869  25.684  24.616  1.00  0.00           C
ATOM   4556  HE1 PHE X 291      41.874  24.974  23.802  1.00  0.00           H
ATOM   4557  CZ  PHE X 291      40.668  26.065  25.274  1.00  0.00           C
ATOM   4558  HZ  PHE X 291      39.766  25.573  24.947  1.00  0.00           H
ATOM   4559  CE2 PHE X 291      40.699  27.065  26.224  1.00  0.00           C
ATOM   4560  HE2 PHE X 291      39.791  27.363  26.724  1.00  0.00           H
ATOM   4561  CD2 PHE X 291      41.925  27.570  26.668  1.00  0.00           C
ATOM   4562  HD2 PHE X 291      41.896  28.383  27.379  1.00  0.00           H
ATOM   4563  C   PHE X 291      43.921  29.991  25.313  1.00  0.00           C
ATOM   4564  O   PHE X 291      43.525  30.207  24.162  1.00  0.00           O
ATOM   4565  N   PHE X 292      43.686  30.797  26.313  1.00  0.00           N
ATOM   4566  H   PHE X 292      44.060  30.670  27.242  1.00  0.00           H
ATOM   4567  CA  PHE X 292      42.842  32.014  26.169  1.00  0.00           C
ATOM   4568  HA  PHE X 292      41.900  31.616  25.791  1.00  0.00           H
ATOM   4569  CB  PHE X 292      42.556  32.668  27.558  1.00  0.00           C
ATOM   4570  HB2 PHE X 292      43.512  32.655  28.082  1.00  0.00           H
ATOM   4571  HB3 PHE X 292      42.321  33.694  27.275  1.00  0.00           H
ATOM   4572  CG  PHE X 292      41.469  32.172  28.474  1.00  0.00           C
ATOM   4573  CD1 PHE X 292      40.478  33.072  28.846  1.00  0.00           C
ATOM   4574  HD1 PHE X 292      40.618  34.089  28.513  1.00  0.00           H
ATOM   4575  CE1 PHE X 292      39.463  32.698  29.714  1.00  0.00           C
ATOM   4576  HE1 PHE X 292      38.820  33.426  30.186  1.00  0.00           H
ATOM   4577  CZ  PHE X 292      39.271  31.343  30.053  1.00  0.00           C
ATOM   4578  HZ  PHE X 292      38.477  30.994  30.697  1.00  0.00           H
ATOM   4579  CE2 PHE X 292      40.240  30.427  29.633  1.00  0.00           C
ATOM   4580  HE2 PHE X 292      40.148  29.409  29.985  1.00  0.00           H
ATOM   4581  CD2 PHE X 292      41.368  30.840  28.807  1.00  0.00           C
ATOM   4582  HD2 PHE X 292      42.223  30.216  28.590  1.00  0.00           H
ATOM   4583  C   PHE X 292      43.386  33.016  25.097  1.00  0.00           C
ATOM   4584  O   PHE X 292      42.599  33.430  24.228  1.00  0.00           O
ATOM   4585  N   ARG X 293      44.697  33.208  25.119  1.00  0.00           N
ATOM   4586  H   ARG X 293      45.316  32.943  25.872  1.00  0.00           H
ATOM   4587  CA  ARG X 293      45.326  34.084  24.121  1.00  0.00           C
ATOM   4588  HA  ARG X 293      44.701  34.976  24.165  1.00  0.00           H
ATOM   4589  CB  ARG X 293      46.760  34.420  24.456  1.00  0.00           C
ATOM   4590  HB2 ARG X 293      47.128  33.525  24.956  1.00  0.00           H
ATOM   4591  HB3 ARG X 293      47.235  34.692  23.512  1.00  0.00           H
ATOM   4592  CG  ARG X 293      46.880  35.622  25.398  1.00  0.00           C
ATOM   4593  HG2 ARG X 293      46.422  36.433  24.831  1.00  0.00           H
ATOM   4594  HG3 ARG X 293      46.302  35.445  26.305  1.00  0.00           H
ATOM   4595  CD  ARG X 293      48.262  35.869  25.827  1.00  0.00           C
ATOM   4596  HD2 ARG X 293      48.914  35.830  24.955  1.00  0.00           H
ATOM   4597  HD3 ARG X 293      48.356  36.932  26.053  1.00  0.00           H
ATOM   4598  NE  ARG X 293      48.709  34.961  26.933  1.00  0.00           N
ATOM   4599  HE  ARG X 293      49.110  34.103  26.583  1.00  0.00           H
ATOM   4600  CZ  ARG X 293      48.467  35.052  28.219  1.00  0.00           C
ATOM   4601  NH1 ARG X 293      47.549  35.810  28.727  1.00  0.00           N
ATOM   4602 HH11 ARG X 293      47.263  36.457  28.006  1.00  0.00           H
ATOM   4603 HH12 ARG X 293      47.681  36.022  29.706  1.00  0.00           H
ATOM   4604  NH2 ARG X 293      49.199  34.374  29.125  1.00  0.00           N
ATOM   4605 HH21 ARG X 293      50.074  33.954  28.847  1.00  0.00           H
ATOM   4606 HH22 ARG X 293      48.916  34.456  30.091  1.00  0.00           H
ATOM   4607  C   ARG X 293      45.322  33.477  22.726  1.00  0.00           C
ATOM   4608  O   ARG X 293      45.414  34.249  21.711  1.00  0.00           O
ATOM   4609  N   SER X 294      45.054  32.188  22.543  1.00  0.00           N
ATOM   4610  H   SER X 294      44.927  31.620  23.369  1.00  0.00           H
ATOM   4611  CA  SER X 294      44.860  31.625  21.259  1.00  0.00           C
ATOM   4612  HA  SER X 294      45.515  32.118  20.540  1.00  0.00           H
ATOM   4613  CB  SER X 294      45.382  30.134  21.273  1.00  0.00           C
ATOM   4614  HB2 SER X 294      46.405  30.136  21.649  1.00  0.00           H
ATOM   4615  HB3 SER X 294      44.836  29.593  22.045  1.00  0.00           H
ATOM   4616  OG  SER X 294      45.234  29.532  20.002  1.00  0.00           O
ATOM   4617  HG  SER X 294      46.062  29.089  19.802  1.00  0.00           H
ATOM   4618  C   SER X 294      43.434  31.663  20.741  1.00  0.00           C
ATOM   4619  O   SER X 294      43.254  32.044  19.628  1.00  0.00           O
ATOM   4620  N   LEU X 295      42.427  31.611  21.666  1.00  0.00           N
ATOM   4621  H   LEU X 295      42.611  31.428  22.642  1.00  0.00           H
ATOM   4622  CA  LEU X 295      41.028  31.664  21.267  1.00  0.00           C
ATOM   4623  HA  LEU X 295      40.847  31.021  20.406  1.00  0.00           H
ATOM   4624  CB  LEU X 295      40.230  31.121  22.483  1.00  0.00           C
ATOM   4625  HB2 LEU X 295      40.672  31.574  23.371  1.00  0.00           H
ATOM   4626  HB3 LEU X 295      39.155  31.228  22.331  1.00  0.00           H
ATOM   4627  CG  LEU X 295      40.381  29.570  22.834  1.00  0.00           C
ATOM   4628  HG  LEU X 295      41.422  29.265  22.942  1.00  0.00           H
ATOM   4629  CD1 LEU X 295      39.607  29.179  24.075  1.00  0.00           C
ATOM   4630 HD11 LEU X 295      39.974  29.670  24.977  1.00  0.00           H
ATOM   4631 HD12 LEU X 295      38.600  29.569  23.929  1.00  0.00           H
ATOM   4632 HD13 LEU X 295      39.498  28.109  24.242  1.00  0.00           H
ATOM   4633  CD2 LEU X 295      39.747  28.808  21.686  1.00  0.00           C
ATOM   4634 HD21 LEU X 295      39.807  27.727  21.812  1.00  0.00           H
ATOM   4635 HD22 LEU X 295      38.703  29.085  21.541  1.00  0.00           H
ATOM   4636 HD23 LEU X 295      40.338  29.002  20.790  1.00  0.00           H
ATOM   4637  C   LEU X 295      40.412  33.042  20.934  1.00  0.00           C
ATOM   4638  O   LEU X 295      39.642  33.172  20.023  1.00  0.00           O
ATOM   4639  N   TRP X 296      40.911  34.092  21.556  1.00  0.00           N
ATOM   4640  H   TRP X 296      41.527  33.831  22.312  1.00  0.00           H
ATOM   4641  CA  TRP X 296      40.307  35.445  21.473  1.00  0.00           C
ATOM   4642  HA  TRP X 296      39.611  35.369  20.638  1.00  0.00           H
ATOM   4643  CB  TRP X 296      39.623  35.762  22.729  1.00  0.00           C
ATOM   4644  HB2 TRP X 296      40.270  35.524  23.573  1.00  0.00           H
ATOM   4645  HB3 TRP X 296      39.497  36.843  22.795  1.00  0.00           H
ATOM   4646  CG  TRP X 296      38.338  34.958  23.087  1.00  0.00           C
ATOM   4647  CD1 TRP X 296      37.217  35.042  22.343  1.00  0.00           C
ATOM   4648  HD1 TRP X 296      37.124  35.722  21.509  1.00  0.00           H
ATOM   4649  NE1 TRP X 296      36.253  34.217  22.774  1.00  0.00           N
ATOM   4650  HE1 TRP X 296      35.348  34.153  22.331  1.00  0.00           H
ATOM   4651  CE2 TRP X 296      36.793  33.504  23.870  1.00  0.00           C
ATOM   4652  CZ2 TRP X 296      36.342  32.407  24.659  1.00  0.00           C
ATOM   4653  HZ2 TRP X 296      35.319  32.068  24.598  1.00  0.00           H
ATOM   4654  CH2 TRP X 296      37.141  31.854  25.709  1.00  0.00           C
ATOM   4655  HH2 TRP X 296      36.623  31.088  26.267  1.00  0.00           H
ATOM   4656  CZ3 TRP X 296      38.482  32.309  25.850  1.00  0.00           C
ATOM   4657  HZ3 TRP X 296      39.149  31.788  26.521  1.00  0.00           H
ATOM   4658  CE3 TRP X 296      38.943  33.377  25.108  1.00  0.00           C
ATOM   4659  HE3 TRP X 296      39.966  33.674  25.286  1.00  0.00           H
ATOM   4660  CD2 TRP X 296      38.149  33.930  24.053  1.00  0.00           C
ATOM   4661  C   TRP X 296      41.331  36.566  21.118  1.00  0.00           C
ATOM   4662  O   TRP X 296      40.997  37.738  21.144  1.00  0.00           O
ATOM   4663  N   GLY X 297      42.538  36.179  20.613  1.00  0.00           N
ATOM   4664  H   GLY X 297      42.868  35.230  20.710  1.00  0.00           H
ATOM   4665  CA  GLY X 297      43.510  37.136  19.976  1.00  0.00           C
ATOM   4666  HA2 GLY X 297      44.267  36.529  19.480  1.00  0.00           H
ATOM   4667  HA3 GLY X 297      43.038  37.759  19.215  1.00  0.00           H
ATOM   4668  C   GLY X 297      44.134  38.059  21.003  1.00  0.00           C
ATOM   4669  O   GLY X 297      43.844  37.937  22.186  1.00  0.00           O
ATOM   4670  N   PRO X 298      44.892  39.114  20.611  1.00  0.00           N
ATOM   4671  CD  PRO X 298      45.387  39.210  19.214  1.00  0.00           C
ATOM   4672  HD2 PRO X 298      44.516  39.512  18.632  1.00  0.00           H
ATOM   4673  HD3 PRO X 298      45.877  38.299  18.872  1.00  0.00           H
ATOM   4674  CG  PRO X 298      46.318  40.373  19.168  1.00  0.00           C
ATOM   4675  HG2 PRO X 298      46.179  41.088  18.357  1.00  0.00           H
ATOM   4676  HG3 PRO X 298      47.317  39.937  19.172  1.00  0.00           H
ATOM   4677  CB  PRO X 298      46.081  41.199  20.448  1.00  0.00           C
ATOM   4678  HB2 PRO X 298      45.419  42.022  20.177  1.00  0.00           H
ATOM   4679  HB3 PRO X 298      46.986  41.661  20.842  1.00  0.00           H
ATOM   4680  CA  PRO X 298      45.395  40.185  21.464  1.00  0.00           C
ATOM   4681  HA  PRO X 298      46.259  39.873  22.049  1.00  0.00           H
ATOM   4682  C   PRO X 298      44.431  40.917  22.482  1.00  0.00           C
ATOM   4683  O   PRO X 298      44.863  41.912  22.979  1.00  0.00           O
ATOM   4684  N   TYR X 299      43.234  40.456  22.681  1.00  0.00           N
ATOM   4685  H   TYR X 299      42.991  39.545  22.321  1.00  0.00           H
ATOM   4686  CA  TYR X 299      42.214  41.071  23.547  1.00  0.00           C
ATOM   4687  HA  TYR X 299      42.743  41.819  24.138  1.00  0.00           H
ATOM   4688  CB  TYR X 299      41.118  41.693  22.585  1.00  0.00           C
ATOM   4689  HB2 TYR X 299      40.649  40.777  22.223  1.00  0.00           H
ATOM   4690  HB3 TYR X 299      40.347  42.277  23.087  1.00  0.00           H
ATOM   4691  CG  TYR X 299      41.668  42.366  21.375  1.00  0.00           C
ATOM   4692  CD1 TYR X 299      42.015  43.757  21.456  1.00  0.00           C
ATOM   4693  HD1 TYR X 299      41.877  44.354  22.345  1.00  0.00           H
ATOM   4694  CE1 TYR X 299      42.580  44.429  20.372  1.00  0.00           C
ATOM   4695  HE1 TYR X 299      42.952  45.442  20.411  1.00  0.00           H
ATOM   4696  CZ  TYR X 299      42.818  43.726  19.140  1.00  0.00           C
ATOM   4697  OH  TYR X 299      43.190  44.351  18.035  1.00  0.00           O
ATOM   4698  HH  TYR X 299      43.136  45.309  18.032  1.00  0.00           H
ATOM   4699  CE2 TYR X 299      42.500  42.311  19.094  1.00  0.00           C
ATOM   4700  HE2 TYR X 299      42.503  41.798  18.144  1.00  0.00           H
ATOM   4701  CD2 TYR X 299      41.993  41.608  20.215  1.00  0.00           C
ATOM   4702  HD2 TYR X 299      41.770  40.555  20.292  1.00  0.00           H
ATOM   4703  C   TYR X 299      41.573  40.040  24.479  1.00  0.00           C
ATOM   4704  O   TYR X 299      40.444  40.172  25.026  1.00  0.00           O
ATOM   4705  N   ALA X 300      42.321  38.865  24.748  1.00  0.00           N
ATOM   4706  H   ALA X 300      43.286  38.918  24.458  1.00  0.00           H
ATOM   4707  CA  ALA X 300      41.741  37.726  25.421  1.00  0.00           C
ATOM   4708  HA  ALA X 300      40.822  37.362  24.959  1.00  0.00           H
ATOM   4709  CB  ALA X 300      42.842  36.580  25.422  1.00  0.00           C
ATOM   4710  HB1 ALA X 300      43.248  36.462  24.418  1.00  0.00           H
ATOM   4711  HB2 ALA X 300      43.631  36.737  26.157  1.00  0.00           H
ATOM   4712  HB3 ALA X 300      42.415  35.666  25.834  1.00  0.00           H
ATOM   4713  C   ALA X 300      41.339  38.076  26.852  1.00  0.00           C
ATOM   4714  O   ALA X 300      40.394  37.465  27.348  1.00  0.00           O
ATOM   4715  N   GLY X 301      41.842  39.154  27.393  1.00  0.00           N
ATOM   4716  H   GLY X 301      42.579  39.696  26.966  1.00  0.00           H
ATOM   4717  CA  GLY X 301      41.418  39.668  28.769  1.00  0.00           C
ATOM   4718  HA2 GLY X 301      41.252  38.783  29.382  1.00  0.00           H
ATOM   4719  HA3 GLY X 301      42.077  40.440  29.166  1.00  0.00           H
ATOM   4720  C   GLY X 301      40.137  40.420  28.721  1.00  0.00           C
ATOM   4721  O   GLY X 301      39.280  40.397  29.597  1.00  0.00           O
ATOM   4722  N   TRP X 302      39.864  41.045  27.530  1.00  0.00           N
ATOM   4723  H   TRP X 302      40.579  41.102  26.819  1.00  0.00           H
ATOM   4724  CA  TRP X 302      38.547  41.548  27.228  1.00  0.00           C
ATOM   4725  HA  TRP X 302      38.191  42.077  28.111  1.00  0.00           H
ATOM   4726  CB  TRP X 302      38.580  42.548  26.050  1.00  0.00           C
ATOM   4727  HB2 TRP X 302      38.838  41.935  25.187  1.00  0.00           H
ATOM   4728  HB3 TRP X 302      37.546  42.857  25.897  1.00  0.00           H
ATOM   4729  CG  TRP X 302      39.346  43.820  26.095  1.00  0.00           C
ATOM   4730  CD1 TRP X 302      40.018  44.353  27.184  1.00  0.00           C
ATOM   4731  HD1 TRP X 302      40.110  43.817  28.118  1.00  0.00           H
ATOM   4732  NE1 TRP X 302      40.496  45.610  26.864  1.00  0.00           N
ATOM   4733  HE1 TRP X 302      41.020  46.146  27.541  1.00  0.00           H
ATOM   4734  CE2 TRP X 302      40.260  45.888  25.530  1.00  0.00           C
ATOM   4735  CZ2 TRP X 302      40.761  46.916  24.653  1.00  0.00           C
ATOM   4736  HZ2 TRP X 302      41.376  47.770  24.895  1.00  0.00           H
ATOM   4737  CH2 TRP X 302      40.194  46.973  23.330  1.00  0.00           C
ATOM   4738  HH2 TRP X 302      40.504  47.803  22.713  1.00  0.00           H
ATOM   4739  CZ3 TRP X 302      39.307  46.070  22.844  1.00  0.00           C
ATOM   4740  HZ3 TRP X 302      38.992  46.166  21.815  1.00  0.00           H
ATOM   4741  CE3 TRP X 302      38.974  44.961  23.728  1.00  0.00           C
ATOM   4742  HE3 TRP X 302      38.322  44.165  23.401  1.00  0.00           H
ATOM   4743  CD2 TRP X 302      39.428  44.839  25.036  1.00  0.00           C
ATOM   4744  C   TRP X 302      37.448  40.484  27.037  1.00  0.00           C
ATOM   4745  O   TRP X 302      36.278  40.801  27.317  1.00  0.00           O
ATOM   4746  N   ALA X 303      37.938  39.301  26.587  1.00  0.00           N
ATOM   4747  H   ALA X 303      38.891  39.306  26.253  1.00  0.00           H
ATOM   4748  CA  ALA X 303      37.091  38.081  26.493  1.00  0.00           C
ATOM   4749  HA  ALA X 303      36.145  38.374  26.040  1.00  0.00           H
ATOM   4750  CB  ALA X 303      37.562  36.979  25.538  1.00  0.00           C
ATOM   4751  HB1 ALA X 303      37.992  37.465  24.662  1.00  0.00           H
ATOM   4752  HB2 ALA X 303      38.461  36.454  25.861  1.00  0.00           H
ATOM   4753  HB3 ALA X 303      36.772  36.319  25.179  1.00  0.00           H
ATOM   4754  C   ALA X 303      36.855  37.442  27.879  1.00  0.00           C
ATOM   4755  O   ALA X 303      35.695  37.047  28.156  1.00  0.00           O
ATOM   4756  N   GLN X 304      37.913  37.589  28.716  1.00  0.00           N
ATOM   4757  H   GLN X 304      38.832  37.841  28.384  1.00  0.00           H
ATOM   4758  CA  GLN X 304      37.834  36.855  30.005  1.00  0.00           C
ATOM   4759  HA  GLN X 304      37.484  35.842  29.807  1.00  0.00           H
ATOM   4760  CB  GLN X 304      39.205  36.605  30.504  1.00  0.00           C
ATOM   4761  HB2 GLN X 304      39.878  36.105  29.807  1.00  0.00           H
ATOM   4762  HB3 GLN X 304      39.636  37.573  30.761  1.00  0.00           H
ATOM   4763  CG  GLN X 304      39.221  35.838  31.948  1.00  0.00           C
ATOM   4764  HG2 GLN X 304      38.274  35.320  32.094  1.00  0.00           H
ATOM   4765  HG3 GLN X 304      40.060  35.141  31.941  1.00  0.00           H
ATOM   4766  CD  GLN X 304      39.331  36.702  33.192  1.00  0.00           C
ATOM   4767  OE1 GLN X 304      38.834  37.860  33.286  1.00  0.00           O
ATOM   4768  NE2 GLN X 304      40.062  36.317  34.169  1.00  0.00           N
ATOM   4769 HE21 GLN X 304      39.862  36.781  35.044  1.00  0.00           H
ATOM   4770 HE22 GLN X 304      40.777  35.609  34.085  1.00  0.00           H
ATOM   4771  C   GLN X 304      36.915  37.445  31.034  1.00  0.00           C
ATOM   4772  O   GLN X 304      36.265  36.719  31.751  1.00  0.00           O
ATOM   4773  N   ALA X 305      36.603  38.710  30.822  1.00  0.00           N
ATOM   4774  H   ALA X 305      37.229  39.229  30.222  1.00  0.00           H
ATOM   4775  CA  ALA X 305      35.646  39.511  31.569  1.00  0.00           C
ATOM   4776  HA  ALA X 305      35.936  39.485  32.620  1.00  0.00           H
ATOM   4777  CB  ALA X 305      35.705  40.912  31.084  1.00  0.00           C
ATOM   4778  HB1 ALA X 305      34.877  41.427  31.573  1.00  0.00           H
ATOM   4779  HB2 ALA X 305      36.637  41.372  31.415  1.00  0.00           H
ATOM   4780  HB3 ALA X 305      35.652  41.084  30.009  1.00  0.00           H
ATOM   4781  C   ALA X 305      34.263  38.864  31.441  1.00  0.00           C
ATOM   4782  O   ALA X 305      33.469  38.859  32.439  1.00  0.00           O
ATOM   4783  N   VAL X 306      33.844  38.387  30.311  1.00  0.00           N
ATOM   4784  H   VAL X 306      34.440  38.510  29.506  1.00  0.00           H
ATOM   4785  CA  VAL X 306      32.542  37.682  30.149  1.00  0.00           C
ATOM   4786  HA  VAL X 306      31.772  38.400  30.437  1.00  0.00           H
ATOM   4787  CB  VAL X 306      32.162  37.358  28.691  1.00  0.00           C
ATOM   4788  HB  VAL X 306      32.980  36.784  28.256  1.00  0.00           H
ATOM   4789  CG1 VAL X 306      30.816  36.585  28.544  1.00  0.00           C
ATOM   4790 HG11 VAL X 306      30.561  36.399  27.502  1.00  0.00           H
ATOM   4791 HG12 VAL X 306      30.989  35.631  29.041  1.00  0.00           H
ATOM   4792 HG13 VAL X 306      29.988  37.140  28.986  1.00  0.00           H
ATOM   4793  CG2 VAL X 306      32.157  38.647  27.888  1.00  0.00           C
ATOM   4794 HG21 VAL X 306      31.724  38.500  26.898  1.00  0.00           H
ATOM   4795 HG22 VAL X 306      31.463  39.346  28.355  1.00  0.00           H
ATOM   4796 HG23 VAL X 306      33.177  39.018  27.789  1.00  0.00           H
ATOM   4797  C   VAL X 306      32.395  36.482  31.061  1.00  0.00           C
ATOM   4798  O   VAL X 306      31.616  36.406  32.026  1.00  0.00           O
ATOM   4799  N   LEU X 307      33.266  35.531  30.898  1.00  0.00           N
ATOM   4800  H   LEU X 307      34.027  35.707  30.257  1.00  0.00           H
ATOM   4801  CA  LEU X 307      33.387  34.256  31.639  1.00  0.00           C
ATOM   4802  HA  LEU X 307      32.437  33.729  31.548  1.00  0.00           H
ATOM   4803  CB  LEU X 307      34.656  33.524  31.210  1.00  0.00           C
ATOM   4804  HB2 LEU X 307      35.566  34.071  31.455  1.00  0.00           H
ATOM   4805  HB3 LEU X 307      34.751  32.637  31.836  1.00  0.00           H
ATOM   4806  CG  LEU X 307      34.668  33.022  29.766  1.00  0.00           C
ATOM   4807  HG  LEU X 307      34.275  33.722  29.030  1.00  0.00           H
ATOM   4808  CD1 LEU X 307      36.118  32.863  29.331  1.00  0.00           C
ATOM   4809 HD11 LEU X 307      36.518  31.993  29.852  1.00  0.00           H
ATOM   4810 HD12 LEU X 307      36.202  32.624  28.271  1.00  0.00           H
ATOM   4811 HD13 LEU X 307      36.575  33.843  29.467  1.00  0.00           H
ATOM   4812  CD2 LEU X 307      33.819  31.679  29.674  1.00  0.00           C
ATOM   4813 HD21 LEU X 307      33.831  31.474  28.603  1.00  0.00           H
ATOM   4814 HD22 LEU X 307      34.370  30.900  30.204  1.00  0.00           H
ATOM   4815 HD23 LEU X 307      32.817  31.810  30.082  1.00  0.00           H
ATOM   4816  C   LEU X 307      33.351  34.608  33.170  1.00  0.00           C
ATOM   4817  O   LEU X 307      32.520  34.068  33.938  1.00  0.00           O
ATOM   4818  N   PHE X 308      34.291  35.504  33.587  1.00  0.00           N
ATOM   4819  H   PHE X 308      34.759  35.989  32.834  1.00  0.00           H
ATOM   4820  CA  PHE X 308      34.469  35.888  34.964  1.00  0.00           C
ATOM   4821  HA  PHE X 308      34.764  34.990  35.506  1.00  0.00           H
ATOM   4822  CB  PHE X 308      35.615  36.880  35.089  1.00  0.00           C
ATOM   4823  HB2 PHE X 308      36.494  36.371  34.694  1.00  0.00           H
ATOM   4824  HB3 PHE X 308      35.338  37.688  34.410  1.00  0.00           H
ATOM   4825  CG  PHE X 308      35.895  37.419  36.453  1.00  0.00           C
ATOM   4826  CD1 PHE X 308      36.807  36.704  37.217  1.00  0.00           C
ATOM   4827  HD1 PHE X 308      37.401  35.903  36.800  1.00  0.00           H
ATOM   4828  CE1 PHE X 308      36.974  36.988  38.571  1.00  0.00           C
ATOM   4829  HE1 PHE X 308      37.639  36.425  39.211  1.00  0.00           H
ATOM   4830  CZ  PHE X 308      36.159  38.019  39.160  1.00  0.00           C
ATOM   4831  HZ  PHE X 308      36.292  38.262  40.205  1.00  0.00           H
ATOM   4832  CE2 PHE X 308      35.240  38.751  38.409  1.00  0.00           C
ATOM   4833  HE2 PHE X 308      34.633  39.562  38.782  1.00  0.00           H
ATOM   4834  CD2 PHE X 308      35.108  38.475  36.996  1.00  0.00           C
ATOM   4835  HD2 PHE X 308      34.224  38.898  36.540  1.00  0.00           H
ATOM   4836  C   PHE X 308      33.134  36.373  35.556  1.00  0.00           C
ATOM   4837  O   PHE X 308      32.896  36.079  36.717  1.00  0.00           O
ATOM   4838  N   SER X 309      32.394  37.191  34.823  1.00  0.00           N
ATOM   4839  H   SER X 309      32.700  37.212  33.860  1.00  0.00           H
ATOM   4840  CA  SER X 309      31.105  37.801  35.154  1.00  0.00           C
ATOM   4841  HA  SER X 309      31.199  38.341  36.096  1.00  0.00           H
ATOM   4842  CB  SER X 309      30.692  38.944  34.180  1.00  0.00           C
ATOM   4843  HB2 SER X 309      30.790  38.508  33.185  1.00  0.00           H
ATOM   4844  HB3 SER X 309      29.715  39.357  34.425  1.00  0.00           H
ATOM   4845  OG  SER X 309      31.732  39.905  34.218  1.00  0.00           O
ATOM   4846  HG  SER X 309      32.462  39.578  33.687  1.00  0.00           H
ATOM   4847  C   SER X 309      29.995  36.845  35.188  1.00  0.00           C
ATOM   4848  O   SER X 309      29.040  37.110  35.970  1.00  0.00           O
ATOM   4849  N   ALA X 310      30.059  35.711  34.403  1.00  0.00           N
ATOM   4850  H   ALA X 310      30.877  35.500  33.848  1.00  0.00           H
ATOM   4851  CA  ALA X 310      28.918  34.784  34.364  1.00  0.00           C
ATOM   4852  HA  ALA X 310      28.025  35.402  34.459  1.00  0.00           H
ATOM   4853  CB  ALA X 310      29.022  34.073  33.013  1.00  0.00           C
ATOM   4854  HB1 ALA X 310      28.137  33.449  32.891  1.00  0.00           H
ATOM   4855  HB2 ALA X 310      29.059  34.846  32.246  1.00  0.00           H
ATOM   4856  HB3 ALA X 310      29.937  33.482  33.042  1.00  0.00           H
ATOM   4857  C   ALA X 310      28.861  33.879  35.555  1.00  0.00           C
ATOM   4858  O   ALA X 310      27.850  33.245  35.751  1.00  0.00           O
ATOM   4859  N   ASP X 311      29.920  33.863  36.364  1.00  0.00           N
ATOM   4860  H   ASP X 311      30.717  34.422  36.094  1.00  0.00           H
ATOM   4861  CA  ASP X 311      30.126  33.256  37.710  1.00  0.00           C
ATOM   4862  HA  ASP X 311      29.132  32.974  38.056  1.00  0.00           H
ATOM   4863  CB  ASP X 311      30.930  31.946  37.569  1.00  0.00           C
ATOM   4864  HB2 ASP X 311      31.796  32.136  36.936  1.00  0.00           H
ATOM   4865  HB3 ASP X 311      31.365  31.707  38.539  1.00  0.00           H
ATOM   4866  CG  ASP X 311      30.230  30.805  36.954  1.00  0.00           C
ATOM   4867  OD1 ASP X 311      30.549  30.353  35.832  1.00  0.00           O
ATOM   4868  OD2 ASP X 311      29.172  30.477  37.478  1.00  0.00           O
ATOM   4869  C   ASP X 311      30.531  34.228  38.855  1.00  0.00           C
ATOM   4870  O   ASP X 311      31.111  33.786  39.803  1.00  0.00           O
ATOM   4871  N   LEU X 312      30.203  35.521  38.696  1.00  0.00           N
ATOM   4872  H   LEU X 312      29.506  35.724  37.995  1.00  0.00           H
ATOM   4873  CA  LEU X 312      30.466  36.588  39.651  1.00  0.00           C
ATOM   4874  HA  LEU X 312      31.439  36.390  40.100  1.00  0.00           H
ATOM   4875  CB  LEU X 312      30.388  37.941  38.952  1.00  0.00           C
ATOM   4876  HB2 LEU X 312      31.206  37.819  38.242  1.00  0.00           H
ATOM   4877  HB3 LEU X 312      29.435  37.928  38.423  1.00  0.00           H
ATOM   4878  CG  LEU X 312      30.587  39.238  39.775  1.00  0.00           C
ATOM   4879  HG  LEU X 312      29.781  39.285  40.507  1.00  0.00           H
ATOM   4880  CD1 LEU X 312      31.911  39.164  40.488  1.00  0.00           C
ATOM   4881 HD11 LEU X 312      32.193  39.960  41.177  1.00  0.00           H
ATOM   4882 HD12 LEU X 312      31.918  38.269  41.110  1.00  0.00           H
ATOM   4883 HD13 LEU X 312      32.759  39.115  39.804  1.00  0.00           H
ATOM   4884  CD2 LEU X 312      30.620  40.475  38.866  1.00  0.00           C
ATOM   4885 HD21 LEU X 312      31.328  40.330  38.052  1.00  0.00           H
ATOM   4886 HD22 LEU X 312      29.703  40.694  38.317  1.00  0.00           H
ATOM   4887 HD23 LEU X 312      30.946  41.273  39.531  1.00  0.00           H
ATOM   4888  C   LEU X 312      29.496  36.474  40.802  1.00  0.00           C
ATOM   4889  O   LEU X 312      28.343  36.185  40.726  1.00  0.00           O
ATOM   4890  N   ARG X 313      30.002  36.716  42.027  1.00  0.00           N
ATOM   4891  H   ARG X 313      31.008  36.795  42.073  1.00  0.00           H
ATOM   4892  CA  ARG X 313      29.230  36.629  43.279  1.00  0.00           C
ATOM   4893  HA  ARG X 313      28.698  35.685  43.161  1.00  0.00           H
ATOM   4894  CB  ARG X 313      30.119  36.587  44.475  1.00  0.00           C
ATOM   4895  HB2 ARG X 313      29.468  36.570  45.350  1.00  0.00           H
ATOM   4896  HB3 ARG X 313      30.764  35.724  44.639  1.00  0.00           H
ATOM   4897  CG  ARG X 313      30.960  37.894  44.556  1.00  0.00           C
ATOM   4898  HG2 ARG X 313      31.682  37.827  43.743  1.00  0.00           H
ATOM   4899  HG3 ARG X 313      30.293  38.702  44.254  1.00  0.00           H
ATOM   4900  CD  ARG X 313      31.550  38.201  45.805  1.00  0.00           C
ATOM   4901  HD2 ARG X 313      32.223  39.057  45.855  1.00  0.00           H
ATOM   4902  HD3 ARG X 313      30.787  38.394  46.559  1.00  0.00           H
ATOM   4903  NE  ARG X 313      32.492  37.107  46.152  1.00  0.00           N
ATOM   4904  HE  ARG X 313      32.622  36.447  45.398  1.00  0.00           H
ATOM   4905  CZ  ARG X 313      32.968  36.746  47.321  1.00  0.00           C
ATOM   4906  NH1 ARG X 313      33.044  37.535  48.318  1.00  0.00           N
ATOM   4907 HH11 ARG X 313      32.636  38.443  48.145  1.00  0.00           H
ATOM   4908 HH12 ARG X 313      33.476  37.264  49.189  1.00  0.00           H
ATOM   4909  NH2 ARG X 313      33.557  35.588  47.498  1.00  0.00           N
ATOM   4910 HH21 ARG X 313      33.580  35.042  46.649  1.00  0.00           H
ATOM   4911 HH22 ARG X 313      33.790  35.193  48.398  1.00  0.00           H
ATOM   4912  C   ARG X 313      28.019  37.585  43.400  1.00  0.00           C
ATOM   4913  O   ARG X 313      28.202  38.800  43.114  1.00  0.00           O
ATOM   4914  N   GLN X 314      26.763  37.210  43.825  1.00  0.00           N
ATOM   4915  H   GLN X 314      26.613  36.256  44.118  1.00  0.00           H
ATOM   4916  CA  GLN X 314      25.581  38.103  43.913  1.00  0.00           C
ATOM   4917  HA  GLN X 314      25.508  38.550  42.921  1.00  0.00           H
ATOM   4918  CB  GLN X 314      24.414  37.197  44.193  1.00  0.00           C
ATOM   4919  HB2 GLN X 314      24.207  36.462  43.417  1.00  0.00           H
ATOM   4920  HB3 GLN X 314      24.555  36.551  45.060  1.00  0.00           H
ATOM   4921  CG  GLN X 314      23.029  38.036  44.394  1.00  0.00           C
ATOM   4922  HG2 GLN X 314      22.919  38.113  45.477  1.00  0.00           H
ATOM   4923  HG3 GLN X 314      23.190  38.941  43.808  1.00  0.00           H
ATOM   4924  CD  GLN X 314      21.908  37.308  43.563  1.00  0.00           C
ATOM   4925  OE1 GLN X 314      21.540  36.193  43.898  1.00  0.00           O
ATOM   4926  NE2 GLN X 314      21.431  37.865  42.517  1.00  0.00           N
ATOM   4927 HE21 GLN X 314      20.641  37.397  42.096  1.00  0.00           H
ATOM   4928 HE22 GLN X 314      21.731  38.769  42.179  1.00  0.00           H
ATOM   4929  C   GLN X 314      25.939  39.150  44.947  1.00  0.00           C
ATOM   4930  O   GLN X 314      26.584  38.847  45.999  1.00  0.00           O
ATOM   4931  OXT GLN X 314      25.447  40.262  44.712  1.00  0.00           O
ATOM   4932 HO5' DA5 X 315      40.715  21.867  66.669  1.00  0.00           H
ATOM   4933  O5' DA5 X 315      40.710  20.915  66.795  1.00  0.00           O
ATOM   4934  C5' DA5 X 315      39.392  20.541  66.952  1.00  0.00           C
ATOM   4935  H5' DA5 X 315      39.020  20.926  67.901  1.00  0.00           H
ATOM   4936 H5'' DA5 X 315      39.328  19.457  67.040  1.00  0.00           H
ATOM   4937  C4' DA5 X 315      38.619  21.082  65.771  1.00  0.00           C
ATOM   4938  H4' DA5 X 315      37.610  20.713  65.952  1.00  0.00           H
ATOM   4939  O4' DA5 X 315      38.600  22.472  65.713  1.00  0.00           O
ATOM   4940  C1' DA5 X 315      38.680  22.783  64.310  1.00  0.00           C
ATOM   4941  H1' DA5 X 315      37.788  22.592  63.714  1.00  0.00           H
ATOM   4942  N9  DA5 X 315      38.950  24.223  64.121  1.00  0.00           N
ATOM   4943  C8  DA5 X 315      40.032  25.000  64.431  1.00  0.00           C
ATOM   4944  H8  DA5 X 315      40.950  24.540  64.767  1.00  0.00           H
ATOM   4945  N7  DA5 X 315      39.878  26.261  64.190  1.00  0.00           N
ATOM   4946  C5  DA5 X 315      38.582  26.370  63.651  1.00  0.00           C
ATOM   4947  C6  DA5 X 315      37.798  27.383  63.105  1.00  0.00           C
ATOM   4948  N6  DA5 X 315      37.961  28.657  63.079  1.00  0.00           N
ATOM   4949  H61 DA5 X 315      37.276  29.220  62.594  1.00  0.00           H
ATOM   4950  H62 DA5 X 315      38.810  29.026  63.479  1.00  0.00           H
ATOM   4951  N1  DA5 X 315      36.597  27.147  62.425  1.00  0.00           N
ATOM   4952  C2  DA5 X 315      36.233  25.857  62.410  1.00  0.00           C
ATOM   4953  H2  DA5 X 315      35.308  25.616  61.909  1.00  0.00           H
ATOM   4954  N3  DA5 X 315      36.832  24.790  63.035  1.00  0.00           N
ATOM   4955  C4  DA5 X 315      38.042  25.100  63.525  1.00  0.00           C
ATOM   4956  C3' DA5 X 315      39.111  20.547  64.437  1.00  0.00           C
ATOM   4957  H3' DA5 X 315      39.957  19.881  64.613  1.00  0.00           H
ATOM   4958  C2' DA5 X 315      39.731  21.868  63.870  1.00  0.00           C
ATOM   4959  H2' DA5 X 315      39.779  21.736  62.789  1.00  0.00           H
ATOM   4960 H2'' DA5 X 315      40.690  22.125  64.319  1.00  0.00           H
ATOM   4961  O3' DA5 X 315      37.955  20.009  63.831  1.00  0.00           O
ATOM   4962  P   DA  X 316      38.173  19.084  62.516  1.00  0.00           P
ATOM   4963  OP1 DA  X 316      39.575  19.051  62.191  1.00  0.00           O
ATOM   4964  OP2 DA  X 316      37.304  17.868  62.703  1.00  0.00           O
ATOM   4965  O5' DA  X 316      37.462  19.915  61.358  1.00  0.00           O
ATOM   4966  C5' DA  X 316      36.139  19.792  61.113  1.00  0.00           C
ATOM   4967  H5' DA  X 316      35.528  20.239  61.897  1.00  0.00           H
ATOM   4968 H5'' DA  X 316      35.950  18.720  61.072  1.00  0.00           H
ATOM   4969  C4' DA  X 316      35.640  20.412  59.811  1.00  0.00           C
ATOM   4970  H4' DA  X 316      34.635  20.003  59.703  1.00  0.00           H
ATOM   4971  O4' DA  X 316      35.617  21.830  59.896  1.00  0.00           O
ATOM   4972  C1' DA  X 316      36.626  22.390  58.992  1.00  0.00           C
ATOM   4973  H1' DA  X 316      36.049  22.849  58.190  1.00  0.00           H
ATOM   4974  N9  DA  X 316      37.467  23.429  59.587  1.00  0.00           N
ATOM   4975  C8  DA  X 316      38.590  23.275  60.398  1.00  0.00           C
ATOM   4976  H8  DA  X 316      38.841  22.322  60.837  1.00  0.00           H
ATOM   4977  N7  DA  X 316      39.264  24.285  60.659  1.00  0.00           N
ATOM   4978  C5  DA  X 316      38.461  25.254  59.975  1.00  0.00           C
ATOM   4979  C6  DA  X 316      38.458  26.680  59.951  1.00  0.00           C
ATOM   4980  N6  DA  X 316      39.407  27.417  60.435  1.00  0.00           N
ATOM   4981  H61 DA  X 316      39.421  28.404  60.220  1.00  0.00           H
ATOM   4982  H62 DA  X 316      40.243  26.983  60.798  1.00  0.00           H
ATOM   4983  N1  DA  X 316      37.572  27.393  59.238  1.00  0.00           N
ATOM   4984  C2  DA  X 316      36.596  26.688  58.629  1.00  0.00           C
ATOM   4985  H2  DA  X 316      35.929  27.282  58.023  1.00  0.00           H
ATOM   4986  N3  DA  X 316      36.466  25.383  58.591  1.00  0.00           N
ATOM   4987  C4  DA  X 316      37.393  24.755  59.297  1.00  0.00           C
ATOM   4988  C3' DA  X 316      36.462  20.103  58.455  1.00  0.00           C
ATOM   4989  H3' DA  X 316      36.829  19.104  58.692  1.00  0.00           H
ATOM   4990  C2' DA  X 316      37.484  21.210  58.433  1.00  0.00           C
ATOM   4991  H2' DA  X 316      38.391  21.044  59.011  1.00  0.00           H
ATOM   4992 H2'' DA  X 316      37.808  21.511  57.437  1.00  0.00           H
ATOM   4993  O3' DA  X 316      35.674  20.123  57.295  1.00  0.00           O
ATOM   4994  P   DC  X 317      36.159  19.752  55.847  1.00  0.00           P
ATOM   4995  OP1 DC  X 317      35.049  19.033  55.216  1.00  0.00           O
ATOM   4996  OP2 DC  X 317      37.486  19.162  55.915  1.00  0.00           O
ATOM   4997  O5' DC  X 317      36.248  21.082  55.118  1.00  0.00           O
ATOM   4998  C5' DC  X 317      34.989  21.749  54.966  1.00  0.00           C
ATOM   4999  H5' DC  X 317      34.481  21.826  55.927  1.00  0.00           H
ATOM   5000 H5'' DC  X 317      34.379  21.278  54.196  1.00  0.00           H
ATOM   5001  C4' DC  X 317      35.273  23.201  54.504  1.00  0.00           C
ATOM   5002  H4' DC  X 317      34.303  23.679  54.369  1.00  0.00           H
ATOM   5003  O4' DC  X 317      35.942  23.990  55.488  1.00  0.00           O
ATOM   5004  C1' DC  X 317      36.993  24.686  54.849  1.00  0.00           C
ATOM   5005  H1' DC  X 317      36.569  25.593  54.419  1.00  0.00           H
ATOM   5006  N1  DC  X 317      38.175  25.069  55.686  1.00  0.00           N
ATOM   5007  C6  DC  X 317      38.919  24.042  56.287  1.00  0.00           C
ATOM   5008  H6  DC  X 317      38.566  23.023  56.232  1.00  0.00           H
ATOM   5009  C5  DC  X 317      40.044  24.366  57.128  1.00  0.00           C
ATOM   5010  H5  DC  X 317      40.623  23.675  57.721  1.00  0.00           H
ATOM   5011  C4  DC  X 317      40.317  25.789  57.153  1.00  0.00           C
ATOM   5012  N4  DC  X 317      41.351  26.110  57.837  1.00  0.00           N
ATOM   5013  H41 DC  X 317      41.543  27.074  58.067  1.00  0.00           H
ATOM   5014  H42 DC  X 317      41.922  25.363  58.205  1.00  0.00           H
ATOM   5015  N3  DC  X 317      39.622  26.746  56.503  1.00  0.00           N
ATOM   5016  C2  DC  X 317      38.514  26.419  55.805  1.00  0.00           C
ATOM   5017  O2  DC  X 317      37.821  27.353  55.426  1.00  0.00           O
ATOM   5018  C3' DC  X 317      36.003  23.253  53.174  1.00  0.00           C
ATOM   5019  H3' DC  X 317      36.269  22.292  52.733  1.00  0.00           H
ATOM   5020  C2' DC  X 317      37.323  23.833  53.630  1.00  0.00           C
ATOM   5021  H2' DC  X 317      37.914  22.979  53.959  1.00  0.00           H
ATOM   5022 H2'' DC  X 317      37.900  24.323  52.845  1.00  0.00           H
ATOM   5023  O3' DC  X 317      35.181  23.962  52.190  1.00  0.00           O
ATOM   5024  P   DT  X 318      35.600  24.162  50.680  1.00  0.00           P
ATOM   5025  OP1 DT  X 318      34.412  24.504  49.838  1.00  0.00           O
ATOM   5026  OP2 DT  X 318      36.417  22.983  50.175  1.00  0.00           O
ATOM   5027  O5' DT  X 318      36.631  25.371  50.671  1.00  0.00           O
ATOM   5028  C5' DT  X 318      36.146  26.621  51.304  1.00  0.00           C
ATOM   5029  H5' DT  X 318      35.979  26.254  52.317  1.00  0.00           H
ATOM   5030 H5'' DT  X 318      35.197  26.914  50.855  1.00  0.00           H
ATOM   5031  C4' DT  X 318      37.202  27.731  51.350  1.00  0.00           C
ATOM   5032  H4' DT  X 318      36.746  28.583  51.854  1.00  0.00           H
ATOM   5033  O4' DT  X 318      38.216  27.315  52.237  1.00  0.00           O
ATOM   5034  C1' DT  X 318      39.440  27.809  51.858  1.00  0.00           C
ATOM   5035  H1' DT  X 318      39.464  28.892  51.978  1.00  0.00           H
ATOM   5036  N1  DT  X 318      40.476  27.066  52.641  1.00  0.00           N
ATOM   5037  C6  DT  X 318      40.554  25.734  52.678  1.00  0.00           C
ATOM   5038  H6  DT  X 318      39.942  25.091  52.064  1.00  0.00           H
ATOM   5039  C5  DT  X 318      41.420  25.126  53.562  1.00  0.00           C
ATOM   5040  C7  DT  X 318      41.384  23.709  53.479  1.00  0.00           C
ATOM   5041  H71 DT  X 318      42.236  23.235  52.992  1.00  0.00           H
ATOM   5042  H72 DT  X 318      41.297  23.190  54.434  1.00  0.00           H
ATOM   5043  H73 DT  X 318      40.528  23.275  52.960  1.00  0.00           H
ATOM   5044  C4  DT  X 318      42.261  25.907  54.437  1.00  0.00           C
ATOM   5045  O4  DT  X 318      43.123  25.570  55.221  1.00  0.00           O
ATOM   5046  N3  DT  X 318      42.075  27.277  54.373  1.00  0.00           N
ATOM   5047  H3  DT  X 318      42.525  27.905  55.024  1.00  0.00           H
ATOM   5048  C2  DT  X 318      41.189  27.901  53.506  1.00  0.00           C
ATOM   5049  O2  DT  X 318      41.223  29.120  53.523  1.00  0.00           O
ATOM   5050  C3' DT  X 318      37.850  28.111  49.997  1.00  0.00           C
ATOM   5051  H3' DT  X 318      37.494  27.550  49.133  1.00  0.00           H
ATOM   5052  C2' DT  X 318      39.264  27.603  50.359  1.00  0.00           C
ATOM   5053  H2' DT  X 318      39.323  26.554  50.068  1.00  0.00           H
ATOM   5054 H2'' DT  X 318      40.013  28.171  49.804  1.00  0.00           H
ATOM   5055  O3' DT  X 318      37.823  29.527  49.983  1.00  0.00           O
ATOM   5056  P   8OG X 319      38.365  30.253  48.581  1.00  0.00           P
ATOM   5057  OP1 8OG X 319      37.651  31.527  48.486  1.00  0.00           O
ATOM   5058  OP2 8OG X 319      38.277  29.364  47.441  1.00  0.00           O
ATOM   5059  O5' 8OG X 319      39.918  30.683  48.682  1.00  0.00           O
ATOM   5060  C5' 8OG X 319      40.271  31.705  49.616  1.00  0.00           C
ATOM   5061  H5' 8OG X 319      39.794  31.678  50.595  1.00  0.00           H
ATOM   5062 H5'' 8OG X 319      39.908  32.639  49.186  1.00  0.00           H
[truncated: 1,358,659 more chars]
