# Supplementary material for: Molecular Mechanisms Associated with Clustered Lesion-Induced Impairment of 8-oxoG Recognition by the Human Glycosylase OGG1
Source: Molecules. 2021 Oct 26;26(21):6465. doi: 10.3390/molecules26216465 (PMC8587150; doi:10.3390/molecules26216465)
Supplement: Supplementary file 1 [file molecules-26-06465-s001.zip › SI/rep-ref-c1-4.pdb]

CRYST1    0.000    0.000    0.000  90.00  90.00  90.00 P 1           1
ATOM      1  N   GLY X   1      24.612  60.076  52.684  1.00  0.00           N
ATOM      2  H1  GLY X   1      24.487  59.215  52.169  1.00  0.00           H
ATOM      3  H2  GLY X   1      24.686  59.924  53.679  1.00  0.00           H
ATOM      4  H3  GLY X   1      25.499  60.458  52.391  1.00  0.00           H
ATOM      5  CA  GLY X   1      23.382  60.942  52.436  1.00  0.00           C
ATOM      6  HA2 GLY X   1      22.508  60.364  52.733  1.00  0.00           H
ATOM      7  HA3 GLY X   1      23.505  61.932  52.875  1.00  0.00           H
ATOM      8  C   GLY X   1      23.381  61.113  50.901  1.00  0.00           C
ATOM      9  O   GLY X   1      24.248  61.641  50.252  1.00  0.00           O
ATOM     10  N   HIE X   2      22.325  60.605  50.352  1.00  0.00           N
ATOM     11  H   HIE X   2      21.499  60.476  50.919  1.00  0.00           H
ATOM     12  CA  HIE X   2      22.227  60.364  48.953  1.00  0.00           C
ATOM     13  HA  HIE X   2      23.097  59.848  48.549  1.00  0.00           H
ATOM     14  CB  HIE X   2      21.036  59.401  48.684  1.00  0.00           C
ATOM     15  HB2 HIE X   2      21.298  58.479  49.204  1.00  0.00           H
ATOM     16  HB3 HIE X   2      20.163  59.782  49.214  1.00  0.00           H
ATOM     17  CG  HIE X   2      20.773  59.116  47.247  1.00  0.00           C
ATOM     18  ND1 HIE X   2      21.667  58.836  46.252  1.00  0.00           N
ATOM     19  CE1 HIE X   2      20.926  58.628  45.124  1.00  0.00           C
ATOM     20  HE1 HIE X   2      21.356  58.232  44.217  1.00  0.00           H
ATOM     21  NE2 HIE X   2      19.635  58.682  45.367  1.00  0.00           N
ATOM     22  HE2 HIE X   2      18.913  58.346  44.746  1.00  0.00           H
ATOM     23  CD2 HIE X   2      19.518  59.076  46.712  1.00  0.00           C
ATOM     24  HD2 HIE X   2      18.612  58.910  47.274  1.00  0.00           H
ATOM     25  C   HIE X   2      22.098  61.682  48.110  1.00  0.00           C
ATOM     26  O   HIE X   2      21.897  62.730  48.672  1.00  0.00           O
ATOM     27  N   ARG X   3      22.460  61.572  46.854  1.00  0.00           N
ATOM     28  H   ARG X   3      22.708  60.679  46.451  1.00  0.00           H
ATOM     29  CA  ARG X   3      22.505  62.719  45.889  1.00  0.00           C
ATOM     30  HA  ARG X   3      22.268  63.695  46.316  1.00  0.00           H
ATOM     31  CB  ARG X   3      23.901  62.852  45.232  1.00  0.00           C
ATOM     32  HB2 ARG X   3      24.249  61.841  45.024  1.00  0.00           H
ATOM     33  HB3 ARG X   3      23.790  63.461  44.335  1.00  0.00           H
ATOM     34  CG  ARG X   3      24.946  63.428  46.233  1.00  0.00           C
ATOM     35  HG2 ARG X   3      24.448  64.273  46.711  1.00  0.00           H
ATOM     36  HG3 ARG X   3      25.216  62.779  47.066  1.00  0.00           H
ATOM     37  CD  ARG X   3      26.115  63.827  45.296  1.00  0.00           C
ATOM     38  HD2 ARG X   3      26.780  63.037  44.946  1.00  0.00           H
ATOM     39  HD3 ARG X   3      25.690  64.435  44.497  1.00  0.00           H
ATOM     40  NE  ARG X   3      26.947  64.851  46.007  1.00  0.00           N
ATOM     41  HE  ARG X   3      26.948  64.897  47.016  1.00  0.00           H
ATOM     42  CZ  ARG X   3      27.817  65.770  45.488  1.00  0.00           C
ATOM     43  NH1 ARG X   3      28.022  65.819  44.190  1.00  0.00           N
ATOM     44 HH11 ARG X   3      27.376  65.363  43.561  1.00  0.00           H
ATOM     45 HH12 ARG X   3      28.603  66.558  43.819  1.00  0.00           H
ATOM     46  NH2 ARG X   3      28.215  66.758  46.182  1.00  0.00           N
ATOM     47 HH21 ARG X   3      27.903  66.717  47.141  1.00  0.00           H
ATOM     48 HH22 ARG X   3      28.735  67.526  45.781  1.00  0.00           H
ATOM     49  C   ARG X   3      21.275  62.745  44.893  1.00  0.00           C
ATOM     50  O   ARG X   3      21.266  63.602  43.959  1.00  0.00           O
ATOM     51  N   THR X   4      20.297  61.886  45.091  1.00  0.00           N
ATOM     52  H   THR X   4      20.311  61.298  45.913  1.00  0.00           H
ATOM     53  CA  THR X   4      18.877  62.113  44.646  1.00  0.00           C
ATOM     54  HA  THR X   4      18.364  61.151  44.683  1.00  0.00           H
ATOM     55  CB  THR X   4      18.045  62.960  45.631  1.00  0.00           C
ATOM     56  HB  THR X   4      17.026  63.037  45.252  1.00  0.00           H
ATOM     57  CG2 THR X   4      17.860  62.327  47.032  1.00  0.00           C
ATOM     58 HG21 THR X   4      17.325  63.077  47.613  1.00  0.00           H
ATOM     59 HG22 THR X   4      17.333  61.372  47.039  1.00  0.00           H
ATOM     60 HG23 THR X   4      18.824  62.165  47.514  1.00  0.00           H
ATOM     61  OG1 THR X   4      18.642  64.197  45.867  1.00  0.00           O
ATOM     62  HG1 THR X   4      18.767  64.763  45.102  1.00  0.00           H
ATOM     63  C   THR X   4      18.758  62.577  43.138  1.00  0.00           C
ATOM     64  O   THR X   4      18.137  63.587  42.853  1.00  0.00           O
ATOM     65  N   LEU X   5      19.300  61.834  42.158  1.00  0.00           N
ATOM     66  H   LEU X   5      19.647  60.907  42.363  1.00  0.00           H
ATOM     67  CA  LEU X   5      19.011  62.138  40.706  1.00  0.00           C
ATOM     68  HA  LEU X   5      19.460  63.114  40.527  1.00  0.00           H
ATOM     69  CB  LEU X   5      19.722  61.080  39.821  1.00  0.00           C
ATOM     70  HB2 LEU X   5      20.781  61.142  40.072  1.00  0.00           H
ATOM     71  HB3 LEU X   5      19.418  60.091  40.167  1.00  0.00           H
ATOM     72  CG  LEU X   5      19.500  61.011  38.222  1.00  0.00           C
ATOM     73  HG  LEU X   5      18.462  60.755  38.008  1.00  0.00           H
ATOM     74  CD1 LEU X   5      19.845  62.300  37.465  1.00  0.00           C
ATOM     75 HD11 LEU X   5      19.930  62.178  36.385  1.00  0.00           H
ATOM     76 HD12 LEU X   5      18.971  62.948  37.540  1.00  0.00           H
ATOM     77 HD13 LEU X   5      20.782  62.766  37.766  1.00  0.00           H
ATOM     78  CD2 LEU X   5      20.446  59.907  37.718  1.00  0.00           C
ATOM     79 HD21 LEU X   5      20.386  59.786  36.637  1.00  0.00           H
ATOM     80 HD22 LEU X   5      21.475  60.176  37.958  1.00  0.00           H
ATOM     81 HD23 LEU X   5      20.225  58.946  38.182  1.00  0.00           H
ATOM     82  C   LEU X   5      17.560  62.393  40.313  1.00  0.00           C
ATOM     83  O   LEU X   5      17.240  63.298  39.567  1.00  0.00           O
ATOM     84  N   ALA X   6      16.637  61.710  41.012  1.00  0.00           N
ATOM     85  H   ALA X   6      16.921  60.903  41.548  1.00  0.00           H
ATOM     86  CA  ALA X   6      15.217  61.937  40.763  1.00  0.00           C
ATOM     87  HA  ALA X   6      15.178  62.322  39.743  1.00  0.00           H
ATOM     88  CB  ALA X   6      14.517  60.543  40.738  1.00  0.00           C
ATOM     89  HB1 ALA X   6      15.194  59.869  40.214  1.00  0.00           H
ATOM     90  HB2 ALA X   6      14.260  60.106  41.703  1.00  0.00           H
ATOM     91  HB3 ALA X   6      13.659  60.532  40.065  1.00  0.00           H
ATOM     92  C   ALA X   6      14.449  62.767  41.720  1.00  0.00           C
ATOM     93  O   ALA X   6      13.262  62.609  41.890  1.00  0.00           O
ATOM     94  N   SER X   7      15.122  63.756  42.271  1.00  0.00           N
ATOM     95  H   SER X   7      16.100  63.700  42.028  1.00  0.00           H
ATOM     96  CA  SER X   7      14.582  65.044  42.754  1.00  0.00           C
ATOM     97  HA  SER X   7      13.704  65.238  42.138  1.00  0.00           H
ATOM     98  CB  SER X   7      13.958  64.855  44.172  1.00  0.00           C
ATOM     99  HB2 SER X   7      13.497  65.794  44.475  1.00  0.00           H
ATOM    100  HB3 SER X   7      13.137  64.140  44.139  1.00  0.00           H
ATOM    101  OG  SER X   7      14.910  64.263  44.975  1.00  0.00           O
ATOM    102  HG  SER X   7      14.866  63.320  44.799  1.00  0.00           H
ATOM    103  C   SER X   7      15.495  66.333  42.555  1.00  0.00           C
ATOM    104  O   SER X   7      15.010  67.448  42.383  1.00  0.00           O
ATOM    105  N   THR X   8      16.799  66.122  42.505  1.00  0.00           N
ATOM    106  H   THR X   8      17.223  65.225  42.694  1.00  0.00           H
ATOM    107  CA  THR X   8      17.896  67.105  42.220  1.00  0.00           C
ATOM    108  HA  THR X   8      17.504  68.109  42.062  1.00  0.00           H
ATOM    109  CB  THR X   8      18.711  67.287  43.479  1.00  0.00           C
ATOM    110  HB  THR X   8      19.538  67.957  43.243  1.00  0.00           H
ATOM    111  CG2 THR X   8      17.839  67.912  44.583  1.00  0.00           C
ATOM    112 HG21 THR X   8      17.416  68.784  44.083  1.00  0.00           H
ATOM    113 HG22 THR X   8      17.074  67.196  44.884  1.00  0.00           H
ATOM    114 HG23 THR X   8      18.460  68.303  45.389  1.00  0.00           H
ATOM    115  OG1 THR X   8      19.289  66.078  44.011  1.00  0.00           O
ATOM    116  HG1 THR X   8      19.901  65.803  43.323  1.00  0.00           H
ATOM    117  C   THR X   8      18.741  66.785  41.039  1.00  0.00           C
ATOM    118  O   THR X   8      19.950  66.585  41.307  1.00  0.00           O
ATOM    119  N   PRO X   9      18.200  66.843  39.798  1.00  0.00           N
ATOM    120  CD  PRO X   9      16.814  67.096  39.419  1.00  0.00           C
ATOM    121  HD2 PRO X   9      16.330  67.813  40.082  1.00  0.00           H
ATOM    122  HD3 PRO X   9      16.273  66.163  39.573  1.00  0.00           H
ATOM    123  CG  PRO X   9      16.869  67.600  37.994  1.00  0.00           C
ATOM    124  HG2 PRO X   9      17.223  68.627  37.903  1.00  0.00           H
ATOM    125  HG3 PRO X   9      15.953  67.352  37.457  1.00  0.00           H
ATOM    126  CB  PRO X   9      18.033  66.761  37.461  1.00  0.00           C
ATOM    127  HB2 PRO X   9      18.439  67.143  36.524  1.00  0.00           H
ATOM    128  HB3 PRO X   9      17.642  65.770  37.230  1.00  0.00           H
ATOM    129  CA  PRO X   9      19.031  66.679  38.599  1.00  0.00           C
ATOM    130  HA  PRO X   9      19.484  65.691  38.495  1.00  0.00           H
ATOM    131  C   PRO X   9      20.204  67.665  38.486  1.00  0.00           C
ATOM    132  O   PRO X   9      21.283  67.289  38.011  1.00  0.00           O
ATOM    133  N   ALA X  10      20.108  68.825  39.210  1.00  0.00           N
ATOM    134  H   ALA X  10      19.244  68.969  39.713  1.00  0.00           H
ATOM    135  CA  ALA X  10      21.172  69.901  39.128  1.00  0.00           C
ATOM    136  HA  ALA X  10      21.346  70.201  38.094  1.00  0.00           H
ATOM    137  CB  ALA X  10      20.610  71.106  39.841  1.00  0.00           C
ATOM    138  HB1 ALA X  10      21.393  71.864  39.790  1.00  0.00           H
ATOM    139  HB2 ALA X  10      19.682  71.455  39.389  1.00  0.00           H
ATOM    140  HB3 ALA X  10      20.370  70.742  40.840  1.00  0.00           H
ATOM    141  C   ALA X  10      22.549  69.529  39.747  1.00  0.00           C
ATOM    142  O   ALA X  10      23.503  70.072  39.219  1.00  0.00           O
ATOM    143  N   LEU X  11      22.676  68.463  40.565  1.00  0.00           N
ATOM    144  H   LEU X  11      21.915  67.810  40.690  1.00  0.00           H
ATOM    145  CA  LEU X  11      23.999  67.983  40.935  1.00  0.00           C
ATOM    146  HA  LEU X  11      24.595  68.807  41.328  1.00  0.00           H
ATOM    147  CB  LEU X  11      23.882  67.104  42.215  1.00  0.00           C
ATOM    148  HB2 LEU X  11      23.146  66.318  42.051  1.00  0.00           H
ATOM    149  HB3 LEU X  11      24.847  66.669  42.478  1.00  0.00           H
ATOM    150  CG  LEU X  11      23.584  67.744  43.573  1.00  0.00           C
ATOM    151  HG  LEU X  11      24.456  68.377  43.734  1.00  0.00           H
ATOM    152  CD1 LEU X  11      22.386  68.725  43.588  1.00  0.00           C
ATOM    153 HD11 LEU X  11      21.576  68.178  43.104  1.00  0.00           H
ATOM    154 HD12 LEU X  11      22.112  68.857  44.634  1.00  0.00           H
ATOM    155 HD13 LEU X  11      22.584  69.639  43.026  1.00  0.00           H
ATOM    156  CD2 LEU X  11      23.479  66.730  44.700  1.00  0.00           C
ATOM    157 HD21 LEU X  11      22.699  66.026  44.405  1.00  0.00           H
ATOM    158 HD22 LEU X  11      24.398  66.154  44.808  1.00  0.00           H
ATOM    159 HD23 LEU X  11      23.350  67.229  45.660  1.00  0.00           H
ATOM    160  C   LEU X  11      24.694  67.275  39.800  1.00  0.00           C
ATOM    161  O   LEU X  11      25.905  67.104  39.895  1.00  0.00           O
ATOM    162  N   TRP X  12      24.016  66.855  38.814  1.00  0.00           N
ATOM    163  H   TRP X  12      23.100  67.243  38.636  1.00  0.00           H
ATOM    164  CA  TRP X  12      24.538  65.973  37.822  1.00  0.00           C
ATOM    165  HA  TRP X  12      25.432  65.458  38.172  1.00  0.00           H
ATOM    166  CB  TRP X  12      23.417  64.860  37.643  1.00  0.00           C
ATOM    167  HB2 TRP X  12      22.492  65.209  37.183  1.00  0.00           H
ATOM    168  HB3 TRP X  12      23.732  64.145  36.883  1.00  0.00           H
ATOM    169  CG  TRP X  12      23.026  64.104  38.856  1.00  0.00           C
ATOM    170  CD1 TRP X  12      22.147  64.558  39.806  1.00  0.00           C
ATOM    171  HD1 TRP X  12      21.602  65.491  39.819  1.00  0.00           H
ATOM    172  NE1 TRP X  12      22.120  63.686  40.816  1.00  0.00           N
ATOM    173  HE1 TRP X  12      21.758  64.000  41.705  1.00  0.00           H
ATOM    174  CE2 TRP X  12      22.916  62.613  40.609  1.00  0.00           C
ATOM    175  CZ2 TRP X  12      23.150  61.376  41.200  1.00  0.00           C
ATOM    176  HZ2 TRP X  12      22.757  61.226  42.195  1.00  0.00           H
ATOM    177  CH2 TRP X  12      24.057  60.470  40.665  1.00  0.00           C
ATOM    178  HH2 TRP X  12      24.395  59.576  41.168  1.00  0.00           H
ATOM    179  CZ3 TRP X  12      24.751  60.785  39.445  1.00  0.00           C
ATOM    180  HZ3 TRP X  12      25.539  60.145  39.078  1.00  0.00           H
ATOM    181  CE3 TRP X  12      24.531  62.018  38.827  1.00  0.00           C
ATOM    182  HE3 TRP X  12      25.127  62.126  37.933  1.00  0.00           H
ATOM    183  CD2 TRP X  12      23.592  62.889  39.324  1.00  0.00           C
ATOM    184  C   TRP X  12      25.035  66.678  36.490  1.00  0.00           C
ATOM    185  O   TRP X  12      24.598  67.783  36.105  1.00  0.00           O
ATOM    186  N   ALA X  13      25.804  65.923  35.657  1.00  0.00           N
ATOM    187  H   ALA X  13      26.255  65.110  36.052  1.00  0.00           H
ATOM    188  CA  ALA X  13      26.197  66.105  34.233  1.00  0.00           C
ATOM    189  HA  ALA X  13      25.366  66.389  33.587  1.00  0.00           H
ATOM    190  CB  ALA X  13      27.454  66.852  34.182  1.00  0.00           C
ATOM    191  HB1 ALA X  13      27.749  66.990  33.142  1.00  0.00           H
ATOM    192  HB2 ALA X  13      27.276  67.865  34.539  1.00  0.00           H
ATOM    193  HB3 ALA X  13      28.178  66.303  34.784  1.00  0.00           H
ATOM    194  C   ALA X  13      26.426  64.634  33.670  1.00  0.00           C
ATOM    195  O   ALA X  13      26.200  63.638  34.371  1.00  0.00           O
ATOM    196  N   SER X  14      26.616  64.530  32.315  1.00  0.00           N
ATOM    197  H   SER X  14      26.889  65.340  31.777  1.00  0.00           H
ATOM    198  CA  SER X  14      26.493  63.137  31.744  1.00  0.00           C
ATOM    199  HA  SER X  14      26.876  62.370  32.417  1.00  0.00           H
ATOM    200  CB  SER X  14      24.961  62.887  31.689  1.00  0.00           C
ATOM    201  HB2 SER X  14      24.942  61.831  31.424  1.00  0.00           H
ATOM    202  HB3 SER X  14      24.546  63.042  32.686  1.00  0.00           H
ATOM    203  OG  SER X  14      24.389  63.751  30.695  1.00  0.00           O
ATOM    204  HG  SER X  14      23.451  63.554  30.644  1.00  0.00           H
ATOM    205  C   SER X  14      27.153  62.922  30.361  1.00  0.00           C
ATOM    206  O   SER X  14      27.395  63.894  29.640  1.00  0.00           O
ATOM    207  N   ILE X  15      27.404  61.644  30.060  1.00  0.00           N
ATOM    208  H   ILE X  15      27.032  60.944  30.686  1.00  0.00           H
ATOM    209  CA  ILE X  15      27.994  61.063  28.900  1.00  0.00           C
ATOM    210  HA  ILE X  15      28.264  61.818  28.160  1.00  0.00           H
ATOM    211  CB  ILE X  15      29.240  60.448  29.453  1.00  0.00           C
ATOM    212  HB  ILE X  15      28.985  59.611  30.105  1.00  0.00           H
ATOM    213  CG2 ILE X  15      30.056  59.909  28.336  1.00  0.00           C
ATOM    214 HG21 ILE X  15      30.337  60.749  27.703  1.00  0.00           H
ATOM    215 HG22 ILE X  15      30.802  59.203  28.700  1.00  0.00           H
ATOM    216 HG23 ILE X  15      29.407  59.283  27.724  1.00  0.00           H
ATOM    217  CG1 ILE X  15      30.204  61.404  30.200  1.00  0.00           C
ATOM    218 HG12 ILE X  15      30.783  62.017  29.509  1.00  0.00           H
ATOM    219 HG13 ILE X  15      29.600  62.001  30.882  1.00  0.00           H
ATOM    220  CD1 ILE X  15      31.327  60.826  31.109  1.00  0.00           C
ATOM    221 HD11 ILE X  15      30.989  60.122  31.869  1.00  0.00           H
ATOM    222 HD12 ILE X  15      31.988  60.304  30.418  1.00  0.00           H
ATOM    223 HD13 ILE X  15      31.874  61.667  31.536  1.00  0.00           H
ATOM    224  C   ILE X  15      27.102  60.033  28.281  1.00  0.00           C
ATOM    225  O   ILE X  15      26.703  59.078  28.950  1.00  0.00           O
ATOM    226  N   PRO X  16      26.806  60.098  26.971  1.00  0.00           N
ATOM    227  CD  PRO X  16      27.081  61.236  26.092  1.00  0.00           C
ATOM    228  HD2 PRO X  16      28.123  61.118  25.797  1.00  0.00           H
ATOM    229  HD3 PRO X  16      27.006  62.251  26.484  1.00  0.00           H
ATOM    230  CG  PRO X  16      26.132  61.054  24.896  1.00  0.00           C
ATOM    231  HG2 PRO X  16      26.770  61.479  24.122  1.00  0.00           H
ATOM    232  HG3 PRO X  16      25.264  61.714  24.931  1.00  0.00           H
ATOM    233  CB  PRO X  16      25.912  59.515  24.827  1.00  0.00           C
ATOM    234  HB2 PRO X  16      26.621  59.087  24.118  1.00  0.00           H
ATOM    235  HB3 PRO X  16      24.884  59.429  24.478  1.00  0.00           H
ATOM    236  CA  PRO X  16      25.914  59.114  26.286  1.00  0.00           C
ATOM    237  HA  PRO X  16      24.948  59.269  26.765  1.00  0.00           H
ATOM    238  C   PRO X  16      26.561  57.696  26.399  1.00  0.00           C
ATOM    239  O   PRO X  16      27.737  57.515  25.985  1.00  0.00           O
ATOM    240  N   CYS X  17      25.760  56.817  26.824  1.00  0.00           N
ATOM    241  H   CYS X  17      24.819  57.107  27.045  1.00  0.00           H
ATOM    242  CA  CYS X  17      26.114  55.399  27.174  1.00  0.00           C
ATOM    243  HA  CYS X  17      26.821  55.009  26.442  1.00  0.00           H
ATOM    244  CB  CYS X  17      26.999  55.423  28.436  1.00  0.00           C
ATOM    245  HB2 CYS X  17      27.839  56.111  28.332  1.00  0.00           H
ATOM    246  HB3 CYS X  17      26.449  55.779  29.307  1.00  0.00           H
ATOM    247  SG  CYS X  17      27.548  53.764  28.583  1.00  0.00           S
ATOM    248  HG  CYS X  17      26.463  53.286  29.199  1.00  0.00           H
ATOM    249  C   CYS X  17      24.890  54.503  27.302  1.00  0.00           C
ATOM    250  O   CYS X  17      24.318  54.377  28.371  1.00  0.00           O
ATOM    251  N   PRO X  18      24.482  53.704  26.264  1.00  0.00           N
ATOM    252  CD  PRO X  18      24.930  53.681  24.860  1.00  0.00           C
ATOM    253  HD2 PRO X  18      25.813  53.043  24.797  1.00  0.00           H
ATOM    254  HD3 PRO X  18      25.261  54.623  24.421  1.00  0.00           H
ATOM    255  CG  PRO X  18      23.730  53.091  24.095  1.00  0.00           C
ATOM    256  HG2 PRO X  18      23.855  52.577  23.141  1.00  0.00           H
ATOM    257  HG3 PRO X  18      23.065  53.954  24.079  1.00  0.00           H
ATOM    258  CB  PRO X  18      23.202  52.008  25.039  1.00  0.00           C
ATOM    259  HB2 PRO X  18      23.869  51.158  24.892  1.00  0.00           H
ATOM    260  HB3 PRO X  18      22.129  51.923  24.870  1.00  0.00           H
ATOM    261  CA  PRO X  18      23.528  52.616  26.459  1.00  0.00           C
ATOM    262  HA  PRO X  18      22.559  52.887  26.878  1.00  0.00           H
ATOM    263  C   PRO X  18      24.031  51.446  27.328  1.00  0.00           C
ATOM    264  O   PRO X  18      25.184  51.202  27.395  1.00  0.00           O
ATOM    265  N   ARG X  19      23.090  50.722  27.970  1.00  0.00           N
ATOM    266  H   ARG X  19      22.175  51.149  27.951  1.00  0.00           H
ATOM    267  CA  ARG X  19      23.398  49.683  28.941  1.00  0.00           C
ATOM    268  HA  ARG X  19      23.981  50.061  29.782  1.00  0.00           H
ATOM    269  CB  ARG X  19      22.013  49.175  29.422  1.00  0.00           C
ATOM    270  HB2 ARG X  19      21.299  49.137  28.598  1.00  0.00           H
ATOM    271  HB3 ARG X  19      22.160  48.211  29.907  1.00  0.00           H
ATOM    272  CG  ARG X  19      21.441  50.126  30.492  1.00  0.00           C
ATOM    273  HG2 ARG X  19      22.160  50.406  31.263  1.00  0.00           H
ATOM    274  HG3 ARG X  19      21.078  51.053  30.045  1.00  0.00           H
ATOM    275  CD  ARG X  19      20.287  49.365  31.170  1.00  0.00           C
ATOM    276  HD2 ARG X  19      19.587  48.957  30.442  1.00  0.00           H
ATOM    277  HD3 ARG X  19      20.747  48.529  31.697  1.00  0.00           H
ATOM    278  NE  ARG X  19      19.399  50.223  32.023  1.00  0.00           N
ATOM    279  HE  ARG X  19      18.471  50.496  31.731  1.00  0.00           H
ATOM    280  CZ  ARG X  19      19.747  50.797  33.156  1.00  0.00           C
ATOM    281  NH1 ARG X  19      20.938  50.679  33.658  1.00  0.00           N
ATOM    282 HH11 ARG X  19      21.603  50.051  33.232  1.00  0.00           H
ATOM    283 HH12 ARG X  19      21.279  51.249  34.419  1.00  0.00           H
ATOM    284  NH2 ARG X  19      19.071  51.755  33.642  1.00  0.00           N
ATOM    285 HH21 ARG X  19      18.240  52.023  33.135  1.00  0.00           H
ATOM    286 HH22 ARG X  19      19.381  52.248  34.467  1.00  0.00           H
ATOM    287  C   ARG X  19      24.176  48.594  28.217  1.00  0.00           C
ATOM    288  O   ARG X  19      24.848  47.797  28.948  1.00  0.00           O
ATOM    289  N   SER X  20      24.056  48.363  26.907  1.00  0.00           N
ATOM    290  H   SER X  20      23.427  49.018  26.464  1.00  0.00           H
ATOM    291  CA  SER X  20      24.858  47.422  26.112  1.00  0.00           C
ATOM    292  HA  SER X  20      24.919  46.469  26.636  1.00  0.00           H
ATOM    293  CB  SER X  20      24.260  47.300  24.762  1.00  0.00           C
ATOM    294  HB2 SER X  20      24.916  46.582  24.268  1.00  0.00           H
ATOM    295  HB3 SER X  20      23.257  46.887  24.859  1.00  0.00           H
ATOM    296  OG  SER X  20      24.219  48.623  24.163  1.00  0.00           O
ATOM    297  HG  SER X  20      23.347  48.674  23.762  1.00  0.00           H
ATOM    298  C   SER X  20      26.335  47.733  26.171  1.00  0.00           C
ATOM    299  O   SER X  20      27.166  46.915  25.913  1.00  0.00           O
ATOM    300  N   GLU X  21      26.724  49.069  26.441  1.00  0.00           N
ATOM    301  H   GLU X  21      25.982  49.727  26.631  1.00  0.00           H
ATOM    302  CA  GLU X  21      28.102  49.467  26.478  1.00  0.00           C
ATOM    303  HA  GLU X  21      28.803  48.820  25.949  1.00  0.00           H
ATOM    304  CB  GLU X  21      28.252  50.791  25.809  1.00  0.00           C
ATOM    305  HB2 GLU X  21      27.744  51.480  26.484  1.00  0.00           H
ATOM    306  HB3 GLU X  21      29.317  51.002  25.711  1.00  0.00           H
ATOM    307  CG  GLU X  21      27.573  51.067  24.421  1.00  0.00           C
ATOM    308  HG2 GLU X  21      26.523  50.779  24.432  1.00  0.00           H
ATOM    309  HG3 GLU X  21      27.715  52.143  24.327  1.00  0.00           H
ATOM    310  CD  GLU X  21      28.246  50.301  23.182  1.00  0.00           C
ATOM    311  OE1 GLU X  21      29.197  49.520  23.325  1.00  0.00           O
ATOM    312  OE2 GLU X  21      27.627  50.505  22.080  1.00  0.00           O
ATOM    313  C   GLU X  21      28.644  49.565  27.883  1.00  0.00           C
ATOM    314  O   GLU X  21      29.854  49.704  28.043  1.00  0.00           O
ATOM    315  N   LEU X  22      27.756  49.408  28.914  1.00  0.00           N
ATOM    316  H   LEU X  22      26.780  49.278  28.691  1.00  0.00           H
ATOM    317  CA  LEU X  22      28.289  49.636  30.237  1.00  0.00           C
ATOM    318  HA  LEU X  22      29.301  49.235  30.245  1.00  0.00           H
ATOM    319  CB  LEU X  22      28.422  51.117  30.530  1.00  0.00           C
ATOM    320  HB2 LEU X  22      29.023  51.579  29.747  1.00  0.00           H
ATOM    321  HB3 LEU X  22      27.407  51.504  30.630  1.00  0.00           H
ATOM    322  CG  LEU X  22      29.282  51.284  31.838  1.00  0.00           C
ATOM    323  HG  LEU X  22      28.999  50.628  32.661  1.00  0.00           H
ATOM    324  CD1 LEU X  22      30.742  51.002  31.627  1.00  0.00           C
ATOM    325 HD11 LEU X  22      31.137  51.711  30.898  1.00  0.00           H
ATOM    326 HD12 LEU X  22      31.264  51.123  32.576  1.00  0.00           H
ATOM    327 HD13 LEU X  22      30.957  49.941  31.500  1.00  0.00           H
ATOM    328  CD2 LEU X  22      29.190  52.715  32.317  1.00  0.00           C
ATOM    329 HD21 LEU X  22      29.561  52.797  33.338  1.00  0.00           H
ATOM    330 HD22 LEU X  22      29.795  53.401  31.724  1.00  0.00           H
ATOM    331 HD23 LEU X  22      28.147  52.970  32.501  1.00  0.00           H
ATOM    332  C   LEU X  22      27.340  48.920  31.228  1.00  0.00           C
ATOM    333  O   LEU X  22      26.131  49.153  31.288  1.00  0.00           O
ATOM    334  N   ARG X  23      27.946  48.108  32.128  1.00  0.00           N
ATOM    335  H   ARG X  23      28.885  47.755  32.011  1.00  0.00           H
ATOM    336  CA  ARG X  23      27.280  47.699  33.359  1.00  0.00           C
ATOM    337  HA  ARG X  23      26.340  48.191  33.608  1.00  0.00           H
ATOM    338  CB  ARG X  23      26.703  46.232  33.260  1.00  0.00           C
ATOM    339  HB2 ARG X  23      27.089  45.829  32.324  1.00  0.00           H
ATOM    340  HB3 ARG X  23      26.959  45.572  34.087  1.00  0.00           H
ATOM    341  CG  ARG X  23      25.159  46.234  33.079  1.00  0.00           C
ATOM    342  HG2 ARG X  23      24.689  46.848  33.847  1.00  0.00           H
ATOM    343  HG3 ARG X  23      25.010  46.699  32.104  1.00  0.00           H
ATOM    344  CD  ARG X  23      24.564  44.906  33.029  1.00  0.00           C
ATOM    345  HD2 ARG X  23      23.568  45.094  32.626  1.00  0.00           H
ATOM    346  HD3 ARG X  23      25.182  44.299  32.367  1.00  0.00           H
ATOM    347  NE  ARG X  23      24.445  44.225  34.336  1.00  0.00           N
ATOM    348  HE  ARG X  23      24.813  44.676  35.162  1.00  0.00           H
ATOM    349  CZ  ARG X  23      24.167  42.966  34.532  1.00  0.00           C
ATOM    350  NH1 ARG X  23      23.548  42.261  33.583  1.00  0.00           N
ATOM    351 HH11 ARG X  23      23.298  42.653  32.687  1.00  0.00           H
ATOM    352 HH12 ARG X  23      23.116  41.410  33.913  1.00  0.00           H
ATOM    353  NH2 ARG X  23      24.445  42.420  35.635  1.00  0.00           N
ATOM    354 HH21 ARG X  23      24.848  43.007  36.351  1.00  0.00           H
ATOM    355 HH22 ARG X  23      24.357  41.415  35.578  1.00  0.00           H
ATOM    356  C   ARG X  23      28.257  47.911  34.494  1.00  0.00           C
ATOM    357  O   ARG X  23      29.124  47.086  34.788  1.00  0.00           O
ATOM    358  N   LEU X  24      28.047  49.034  35.262  1.00  0.00           N
ATOM    359  H   LEU X  24      27.378  49.739  34.987  1.00  0.00           H
ATOM    360  CA  LEU X  24      28.954  49.360  36.387  1.00  0.00           C
ATOM    361  HA  LEU X  24      29.961  49.636  36.075  1.00  0.00           H
ATOM    362  CB  LEU X  24      28.334  50.481  37.184  1.00  0.00           C
ATOM    363  HB2 LEU X  24      27.314  50.151  37.381  1.00  0.00           H
ATOM    364  HB3 LEU X  24      28.882  50.694  38.102  1.00  0.00           H
ATOM    365  CG  LEU X  24      28.390  51.821  36.413  1.00  0.00           C
ATOM    366  HG  LEU X  24      28.050  51.724  35.382  1.00  0.00           H
ATOM    367  CD1 LEU X  24      27.481  52.955  37.012  1.00  0.00           C
ATOM    368 HD11 LEU X  24      27.936  53.273  37.950  1.00  0.00           H
ATOM    369 HD12 LEU X  24      27.502  53.814  36.343  1.00  0.00           H
ATOM    370 HD13 LEU X  24      26.464  52.561  37.024  1.00  0.00           H
ATOM    371  CD2 LEU X  24      29.806  52.334  36.319  1.00  0.00           C
ATOM    372 HD21 LEU X  24      30.299  52.240  37.286  1.00  0.00           H
ATOM    373 HD22 LEU X  24      30.303  51.815  35.499  1.00  0.00           H
ATOM    374 HD23 LEU X  24      29.833  53.370  35.980  1.00  0.00           H
ATOM    375  C   LEU X  24      29.211  48.178  37.399  1.00  0.00           C
ATOM    376  O   LEU X  24      30.284  47.904  37.836  1.00  0.00           O
ATOM    377  N   ASP X  25      28.105  47.407  37.564  1.00  0.00           N
ATOM    378  H   ASP X  25      27.272  47.690  37.069  1.00  0.00           H
ATOM    379  CA  ASP X  25      27.887  46.382  38.555  1.00  0.00           C
ATOM    380  HA  ASP X  25      28.279  46.914  39.424  1.00  0.00           H
ATOM    381  CB  ASP X  25      26.395  46.088  38.735  1.00  0.00           C
ATOM    382  HB2 ASP X  25      26.346  45.535  39.672  1.00  0.00           H
ATOM    383  HB3 ASP X  25      25.885  47.052  38.736  1.00  0.00           H
ATOM    384  CG  ASP X  25      25.800  45.320  37.587  1.00  0.00           C
ATOM    385  OD1 ASP X  25      25.250  44.187  37.744  1.00  0.00           O
ATOM    386  OD2 ASP X  25      25.855  45.715  36.418  1.00  0.00           O
ATOM    387  C   ASP X  25      28.634  45.052  38.269  1.00  0.00           C
ATOM    388  O   ASP X  25      28.837  44.228  39.153  1.00  0.00           O
ATOM    389  N   LEU X  26      28.941  44.857  37.016  1.00  0.00           N
ATOM    390  H   LEU X  26      28.586  45.511  36.333  1.00  0.00           H
ATOM    391  CA  LEU X  26      29.782  43.745  36.578  1.00  0.00           C
ATOM    392  HA  LEU X  26      29.772  42.907  37.274  1.00  0.00           H
ATOM    393  CB  LEU X  26      29.316  43.351  35.189  1.00  0.00           C
ATOM    394  HB2 LEU X  26      29.172  44.259  34.603  1.00  0.00           H
ATOM    395  HB3 LEU X  26      30.081  42.708  34.755  1.00  0.00           H
ATOM    396  CG  LEU X  26      27.916  42.660  35.052  1.00  0.00           C
ATOM    397  HG  LEU X  26      27.209  43.280  35.606  1.00  0.00           H
ATOM    398  CD1 LEU X  26      27.448  42.517  33.552  1.00  0.00           C
ATOM    399 HD11 LEU X  26      26.420  42.156  33.569  1.00  0.00           H
ATOM    400 HD12 LEU X  26      27.474  43.514  33.112  1.00  0.00           H
ATOM    401 HD13 LEU X  26      27.964  41.690  33.063  1.00  0.00           H
ATOM    402  CD2 LEU X  26      27.923  41.215  35.667  1.00  0.00           C
ATOM    403 HD21 LEU X  26      28.315  41.126  36.680  1.00  0.00           H
ATOM    404 HD22 LEU X  26      26.881  40.943  35.839  1.00  0.00           H
ATOM    405 HD23 LEU X  26      28.457  40.481  35.061  1.00  0.00           H
ATOM    406  C   LEU X  26      31.243  44.116  36.555  1.00  0.00           C
ATOM    407  O   LEU X  26      32.151  43.284  36.627  1.00  0.00           O
ATOM    408  N   VAL X  27      31.487  45.371  36.263  1.00  0.00           N
ATOM    409  H   VAL X  27      30.672  45.968  36.266  1.00  0.00           H
ATOM    410  CA  VAL X  27      32.807  45.989  36.201  1.00  0.00           C
ATOM    411  HA  VAL X  27      33.429  45.244  35.705  1.00  0.00           H
ATOM    412  CB  VAL X  27      32.723  47.314  35.455  1.00  0.00           C
ATOM    413  HB  VAL X  27      31.852  47.924  35.696  1.00  0.00           H
ATOM    414  CG1 VAL X  27      33.914  48.306  35.721  1.00  0.00           C
ATOM    415 HG11 VAL X  27      34.861  47.861  35.413  1.00  0.00           H
ATOM    416 HG12 VAL X  27      33.772  49.264  35.221  1.00  0.00           H
ATOM    417 HG13 VAL X  27      34.090  48.574  36.762  1.00  0.00           H
ATOM    418  CG2 VAL X  27      32.489  47.129  33.928  1.00  0.00           C
ATOM    419 HG21 VAL X  27      32.579  48.098  33.437  1.00  0.00           H
ATOM    420 HG22 VAL X  27      33.152  46.340  33.573  1.00  0.00           H
ATOM    421 HG23 VAL X  27      31.506  46.721  33.696  1.00  0.00           H
ATOM    422  C   VAL X  27      33.472  46.089  37.566  1.00  0.00           C
ATOM    423  O   VAL X  27      34.580  45.605  37.725  1.00  0.00           O
ATOM    424  N   LEU X  28      32.857  46.850  38.469  1.00  0.00           N
ATOM    425  H   LEU X  28      31.906  47.113  38.256  1.00  0.00           H
ATOM    426  CA  LEU X  28      33.428  47.385  39.732  1.00  0.00           C
ATOM    427  HA  LEU X  28      34.331  47.952  39.507  1.00  0.00           H
ATOM    428  CB  LEU X  28      32.482  48.427  40.312  1.00  0.00           C
ATOM    429  HB2 LEU X  28      31.438  48.115  40.351  1.00  0.00           H
ATOM    430  HB3 LEU X  28      32.723  48.663  41.348  1.00  0.00           H
ATOM    431  CG  LEU X  28      32.499  49.798  39.709  1.00  0.00           C
ATOM    432  HG  LEU X  28      32.239  49.837  38.651  1.00  0.00           H
ATOM    433  CD1 LEU X  28      31.414  50.702  40.244  1.00  0.00           C
ATOM    434 HD11 LEU X  28      30.411  50.334  40.030  1.00  0.00           H
ATOM    435 HD12 LEU X  28      31.577  50.828  41.314  1.00  0.00           H
ATOM    436 HD13 LEU X  28      31.476  51.681  39.767  1.00  0.00           H
ATOM    437  CD2 LEU X  28      33.760  50.571  40.054  1.00  0.00           C
ATOM    438 HD21 LEU X  28      33.970  50.508  41.121  1.00  0.00           H
ATOM    439 HD22 LEU X  28      34.599  50.242  39.440  1.00  0.00           H
ATOM    440 HD23 LEU X  28      33.616  51.635  39.861  1.00  0.00           H
ATOM    441  C   LEU X  28      33.837  46.341  40.829  1.00  0.00           C
ATOM    442  O   LEU X  28      35.002  46.130  41.078  1.00  0.00           O
ATOM    443  N   PRO X  29      32.837  45.511  41.344  1.00  0.00           N
ATOM    444  CD  PRO X  29      31.356  45.548  40.964  1.00  0.00           C
ATOM    445  HD2 PRO X  29      31.103  45.429  39.911  1.00  0.00           H
ATOM    446  HD3 PRO X  29      30.955  46.516  41.261  1.00  0.00           H
ATOM    447  CG  PRO X  29      30.623  44.520  41.744  1.00  0.00           C
ATOM    448  HG2 PRO X  29      30.507  43.566  41.231  1.00  0.00           H
ATOM    449  HG3 PRO X  29      29.700  44.805  42.251  1.00  0.00           H
ATOM    450  CB  PRO X  29      31.638  44.134  42.872  1.00  0.00           C
ATOM    451  HB2 PRO X  29      31.584  43.057  43.030  1.00  0.00           H
ATOM    452  HB3 PRO X  29      31.442  44.731  43.763  1.00  0.00           H
ATOM    453  CA  PRO X  29      33.032  44.485  42.374  1.00  0.00           C
ATOM    454  HA  PRO X  29      33.593  44.893  43.214  1.00  0.00           H
ATOM    455  C   PRO X  29      33.881  43.280  41.811  1.00  0.00           C
ATOM    456  O   PRO X  29      34.347  42.428  42.522  1.00  0.00           O
ATOM    457  N   SER X  30      34.096  43.047  40.470  1.00  0.00           N
ATOM    458  H   SER X  30      33.868  43.830  39.873  1.00  0.00           H
ATOM    459  CA  SER X  30      34.754  41.892  39.971  1.00  0.00           C
ATOM    460  HA  SER X  30      34.512  41.004  40.555  1.00  0.00           H
ATOM    461  CB  SER X  30      34.144  41.612  38.640  1.00  0.00           C
ATOM    462  HB2 SER X  30      34.038  42.506  38.026  1.00  0.00           H
ATOM    463  HB3 SER X  30      34.717  40.851  38.111  1.00  0.00           H
ATOM    464  OG  SER X  30      32.871  41.151  38.739  1.00  0.00           O
ATOM    465  HG  SER X  30      32.362  41.779  38.221  1.00  0.00           H
ATOM    466  C   SER X  30      36.286  42.029  39.818  1.00  0.00           C
ATOM    467  O   SER X  30      36.763  41.630  38.807  1.00  0.00           O
ATOM    468  N   GLY X  31      37.005  42.419  40.891  1.00  0.00           N
ATOM    469  H   GLY X  31      36.493  42.650  41.729  1.00  0.00           H
ATOM    470  CA  GLY X  31      38.467  42.415  41.013  1.00  0.00           C
ATOM    471  HA2 GLY X  31      38.597  42.531  42.089  1.00  0.00           H
ATOM    472  HA3 GLY X  31      38.944  41.467  40.764  1.00  0.00           H
ATOM    473  C   GLY X  31      39.166  43.539  40.234  1.00  0.00           C
ATOM    474  O   GLY X  31      40.428  43.556  40.267  1.00  0.00           O
ATOM    475  N   GLN X  32      38.382  44.307  39.452  1.00  0.00           N
ATOM    476  H   GLN X  32      37.428  44.085  39.206  1.00  0.00           H
ATOM    477  CA  GLN X  32      38.898  45.510  38.791  1.00  0.00           C
ATOM    478  HA  GLN X  32      39.761  45.253  38.175  1.00  0.00           H
ATOM    479  CB  GLN X  32      37.886  46.082  37.793  1.00  0.00           C
ATOM    480  HB2 GLN X  32      37.074  46.587  38.318  1.00  0.00           H
ATOM    481  HB3 GLN X  32      38.331  46.859  37.173  1.00  0.00           H
ATOM    482  CG  GLN X  32      37.375  44.930  36.919  1.00  0.00           C
ATOM    483  HG2 GLN X  32      38.100  44.138  36.735  1.00  0.00           H
ATOM    484  HG3 GLN X  32      36.476  44.436  37.286  1.00  0.00           H
ATOM    485  CD  GLN X  32      37.067  45.385  35.476  1.00  0.00           C
ATOM    486  OE1 GLN X  32      37.610  46.362  34.914  1.00  0.00           O
ATOM    487  NE2 GLN X  32      36.208  44.776  34.733  1.00  0.00           N
ATOM    488 HE21 GLN X  32      35.985  45.198  33.842  1.00  0.00           H
ATOM    489 HE22 GLN X  32      35.634  43.991  35.006  1.00  0.00           H
ATOM    490  C   GLN X  32      39.184  46.719  39.718  1.00  0.00           C
ATOM    491  O   GLN X  32      39.974  47.540  39.346  1.00  0.00           O
ATOM    492  N   SER X  33      38.517  46.912  40.919  1.00  0.00           N
ATOM    493  H   SER X  33      37.709  46.354  41.157  1.00  0.00           H
ATOM    494  CA  SER X  33      38.696  48.148  41.781  1.00  0.00           C
ATOM    495  HA  SER X  33      39.738  48.450  41.688  1.00  0.00           H
ATOM    496  CB  SER X  33      37.891  49.413  41.326  1.00  0.00           C
ATOM    497  HB2 SER X  33      38.088  49.832  40.339  1.00  0.00           H
ATOM    498  HB3 SER X  33      36.860  49.063  41.273  1.00  0.00           H
ATOM    499  OG  SER X  33      37.952  50.400  42.258  1.00  0.00           O
ATOM    500  HG  SER X  33      38.751  50.906  42.094  1.00  0.00           H
ATOM    501  C   SER X  33      38.278  47.730  43.209  1.00  0.00           C
ATOM    502  O   SER X  33      37.266  46.996  43.443  1.00  0.00           O
ATOM    503  N   PHE X  34      39.101  48.269  44.111  1.00  0.00           N
ATOM    504  H   PHE X  34      39.901  48.796  43.789  1.00  0.00           H
ATOM    505  CA  PHE X  34      38.904  48.005  45.561  1.00  0.00           C
ATOM    506  HA  PHE X  34      38.015  47.402  45.747  1.00  0.00           H
ATOM    507  CB  PHE X  34      40.085  47.128  46.147  1.00  0.00           C
ATOM    508  HB2 PHE X  34      40.989  47.578  45.738  1.00  0.00           H
ATOM    509  HB3 PHE X  34      40.199  47.180  47.230  1.00  0.00           H
ATOM    510  CG  PHE X  34      39.916  45.677  45.723  1.00  0.00           C
ATOM    511  CD1 PHE X  34      38.973  44.819  46.323  1.00  0.00           C
ATOM    512  HD1 PHE X  34      38.251  45.219  47.020  1.00  0.00           H
ATOM    513  CE1 PHE X  34      38.875  43.443  45.935  1.00  0.00           C
ATOM    514  HE1 PHE X  34      38.057  42.862  46.335  1.00  0.00           H
ATOM    515  CZ  PHE X  34      39.704  42.928  44.954  1.00  0.00           C
ATOM    516  HZ  PHE X  34      39.578  41.893  44.674  1.00  0.00           H
ATOM    517  CE2 PHE X  34      40.670  43.805  44.387  1.00  0.00           C
ATOM    518  HE2 PHE X  34      41.333  43.458  43.609  1.00  0.00           H
ATOM    519  CD2 PHE X  34      40.896  45.156  44.865  1.00  0.00           C
ATOM    520  HD2 PHE X  34      41.743  45.756  44.571  1.00  0.00           H
ATOM    521  C   PHE X  34      38.637  49.323  46.340  1.00  0.00           C
ATOM    522  O   PHE X  34      38.955  49.385  47.584  1.00  0.00           O
ATOM    523  N   ARG X  35      38.023  50.320  45.740  1.00  0.00           N
ATOM    524  H   ARG X  35      37.959  50.281  44.732  1.00  0.00           H
ATOM    525  CA  ARG X  35      37.731  51.709  46.308  1.00  0.00           C
ATOM    526  HA  ARG X  35      37.864  51.659  47.390  1.00  0.00           H
ATOM    527  CB  ARG X  35      38.728  52.811  45.786  1.00  0.00           C
ATOM    528  HB2 ARG X  35      38.614  52.751  44.703  1.00  0.00           H
ATOM    529  HB3 ARG X  35      38.383  53.798  46.091  1.00  0.00           H
ATOM    530  CG  ARG X  35      40.147  52.491  46.273  1.00  0.00           C
ATOM    531  HG2 ARG X  35      40.126  52.090  47.286  1.00  0.00           H
ATOM    532  HG3 ARG X  35      40.562  51.651  45.717  1.00  0.00           H
ATOM    533  CD  ARG X  35      41.057  53.698  46.277  1.00  0.00           C
ATOM    534  HD2 ARG X  35      40.544  54.479  46.840  1.00  0.00           H
ATOM    535  HD3 ARG X  35      41.919  53.481  46.908  1.00  0.00           H
ATOM    536  NE  ARG X  35      41.526  54.243  44.958  1.00  0.00           N
ATOM    537  HE  ARG X  35      41.972  53.664  44.261  1.00  0.00           H
ATOM    538  CZ  ARG X  35      41.828  55.531  44.644  1.00  0.00           C
ATOM    539  NH1 ARG X  35      41.795  56.495  45.501  1.00  0.00           N
ATOM    540 HH11 ARG X  35      41.401  56.443  46.429  1.00  0.00           H
ATOM    541 HH12 ARG X  35      42.166  57.336  45.085  1.00  0.00           H
ATOM    542  NH2 ARG X  35      42.275  55.735  43.446  1.00  0.00           N
ATOM    543 HH21 ARG X  35      42.105  54.946  42.839  1.00  0.00           H
ATOM    544 HH22 ARG X  35      42.567  56.610  43.036  1.00  0.00           H
ATOM    545  C   ARG X  35      36.244  52.102  46.300  1.00  0.00           C
ATOM    546  O   ARG X  35      35.899  53.062  47.006  1.00  0.00           O
ATOM    547  N   TRP X  36      35.420  51.617  45.358  1.00  0.00           N
ATOM    548  H   TRP X  36      35.873  51.089  44.625  1.00  0.00           H
ATOM    549  CA  TRP X  36      34.051  52.115  45.174  1.00  0.00           C
ATOM    550  HA  TRP X  36      34.055  53.115  45.608  1.00  0.00           H
ATOM    551  CB  TRP X  36      33.680  52.130  43.615  1.00  0.00           C
ATOM    552  HB2 TRP X  36      33.743  51.090  43.291  1.00  0.00           H
ATOM    553  HB3 TRP X  36      32.609  52.326  43.553  1.00  0.00           H
ATOM    554  CG  TRP X  36      34.446  53.169  42.825  1.00  0.00           C
ATOM    555  CD1 TRP X  36      35.772  53.099  42.540  1.00  0.00           C
ATOM    556  HD1 TRP X  36      36.481  52.351  42.862  1.00  0.00           H
ATOM    557  NE1 TRP X  36      36.083  54.148  41.692  1.00  0.00           N
ATOM    558  HE1 TRP X  36      37.034  54.326  41.401  1.00  0.00           H
ATOM    559  CE2 TRP X  36      35.001  54.875  41.344  1.00  0.00           C
ATOM    560  CZ2 TRP X  36      34.798  55.950  40.488  1.00  0.00           C
ATOM    561  HZ2 TRP X  36      35.653  56.428  40.032  1.00  0.00           H
ATOM    562  CH2 TRP X  36      33.573  56.537  40.398  1.00  0.00           C
ATOM    563  HH2 TRP X  36      33.557  57.545  40.009  1.00  0.00           H
ATOM    564  CZ3 TRP X  36      32.455  55.982  41.162  1.00  0.00           C
ATOM    565  HZ3 TRP X  36      31.507  56.494  41.234  1.00  0.00           H
ATOM    566  CE3 TRP X  36      32.616  54.823  41.882  1.00  0.00           C
ATOM    567  HE3 TRP X  36      31.792  54.348  42.393  1.00  0.00           H
ATOM    568  CD2 TRP X  36      33.900  54.238  42.012  1.00  0.00           C
ATOM    569  C   TRP X  36      33.110  51.216  45.950  1.00  0.00           C
ATOM    570  O   TRP X  36      33.316  50.057  46.136  1.00  0.00           O
ATOM    571  N   ARG X  37      32.057  51.851  46.472  1.00  0.00           N
ATOM    572  H   ARG X  37      31.937  52.838  46.294  1.00  0.00           H
ATOM    573  CA  ARG X  37      30.896  51.284  47.155  1.00  0.00           C
ATOM    574  HA  ARG X  37      31.076  50.234  46.922  1.00  0.00           H
ATOM    575  CB  ARG X  37      31.025  51.540  48.670  1.00  0.00           C
ATOM    576  HB2 ARG X  37      31.338  52.580  48.766  1.00  0.00           H
ATOM    577  HB3 ARG X  37      30.133  51.411  49.283  1.00  0.00           H
ATOM    578  CG  ARG X  37      32.026  50.589  49.359  1.00  0.00           C
ATOM    579  HG2 ARG X  37      31.836  49.544  49.113  1.00  0.00           H
ATOM    580  HG3 ARG X  37      33.031  50.758  48.972  1.00  0.00           H
ATOM    581  CD  ARG X  37      32.289  50.719  50.819  1.00  0.00           C
ATOM    582  HD2 ARG X  37      32.806  51.673  50.910  1.00  0.00           H
ATOM    583  HD3 ARG X  37      31.301  50.729  51.279  1.00  0.00           H
ATOM    584  NE  ARG X  37      33.174  49.637  51.347  1.00  0.00           N
ATOM    585  HE  ARG X  37      32.867  48.675  51.343  1.00  0.00           H
ATOM    586  CZ  ARG X  37      34.213  49.876  52.137  1.00  0.00           C
ATOM    587  NH1 ARG X  37      34.876  51.034  52.163  1.00  0.00           N
ATOM    588 HH11 ARG X  37      34.779  51.577  51.317  1.00  0.00           H
ATOM    589 HH12 ARG X  37      35.611  51.041  52.857  1.00  0.00           H
ATOM    590  NH2 ARG X  37      34.828  48.980  52.809  1.00  0.00           N
ATOM    591 HH21 ARG X  37      34.506  48.025  52.874  1.00  0.00           H
ATOM    592 HH22 ARG X  37      35.452  49.282  53.543  1.00  0.00           H
ATOM    593  C   ARG X  37      29.606  51.876  46.753  1.00  0.00           C
ATOM    594  O   ARG X  37      29.536  52.871  45.987  1.00  0.00           O
ATOM    595  N   GLU X  38      28.493  51.249  47.146  1.00  0.00           N
ATOM    596  H   GLU X  38      28.519  50.411  47.709  1.00  0.00           H
ATOM    597  CA  GLU X  38      27.105  51.638  46.744  1.00  0.00           C
ATOM    598  HA  GLU X  38      27.041  51.979  45.711  1.00  0.00           H
ATOM    599  CB  GLU X  38      26.347  50.345  46.783  1.00  0.00           C
ATOM    600  HB2 GLU X  38      26.771  49.584  46.127  1.00  0.00           H
ATOM    601  HB3 GLU X  38      26.396  49.963  47.802  1.00  0.00           H
ATOM    602  CG  GLU X  38      24.851  50.576  46.522  1.00  0.00           C
ATOM    603  HG2 GLU X  38      24.379  51.180  47.298  1.00  0.00           H
ATOM    604  HG3 GLU X  38      24.864  51.123  45.579  1.00  0.00           H
ATOM    605  CD  GLU X  38      24.060  49.336  46.473  1.00  0.00           C
ATOM    606  OE1 GLU X  38      24.045  48.587  45.449  1.00  0.00           O
ATOM    607  OE2 GLU X  38      23.265  49.088  47.462  1.00  0.00           O
ATOM    608  C   GLU X  38      26.600  52.686  47.688  1.00  0.00           C
ATOM    609  O   GLU X  38      26.625  52.451  48.868  1.00  0.00           O
ATOM    610  N   GLN X  39      26.242  53.873  47.168  1.00  0.00           N
ATOM    611  H   GLN X  39      26.335  53.970  46.167  1.00  0.00           H
ATOM    612  CA  GLN X  39      25.672  54.961  47.903  1.00  0.00           C
ATOM    613  HA  GLN X  39      26.174  55.028  48.868  1.00  0.00           H
ATOM    614  CB  GLN X  39      25.922  56.227  47.126  1.00  0.00           C
ATOM    615  HB2 GLN X  39      26.993  56.370  46.977  1.00  0.00           H
ATOM    616  HB3 GLN X  39      25.410  56.356  46.172  1.00  0.00           H
ATOM    617  CG  GLN X  39      25.349  57.450  47.975  1.00  0.00           C
ATOM    618  HG2 GLN X  39      24.266  57.526  48.079  1.00  0.00           H
ATOM    619  HG3 GLN X  39      25.629  57.440  49.027  1.00  0.00           H
ATOM    620  CD  GLN X  39      25.870  58.826  47.612  1.00  0.00           C
ATOM    621  OE1 GLN X  39      26.210  59.223  46.516  1.00  0.00           O
ATOM    622  NE2 GLN X  39      26.004  59.615  48.620  1.00  0.00           N
ATOM    623 HE21 GLN X  39      26.348  60.545  48.427  1.00  0.00           H
ATOM    624 HE22 GLN X  39      25.781  59.422  49.587  1.00  0.00           H
ATOM    625  C   GLN X  39      24.131  54.741  48.214  1.00  0.00           C
ATOM    626  O   GLN X  39      23.649  55.124  49.283  1.00  0.00           O
ATOM    627  N   SER X  40      23.367  54.311  47.250  1.00  0.00           N
ATOM    628  H   SER X  40      23.818  54.045  46.387  1.00  0.00           H
ATOM    629  CA  SER X  40      21.921  53.894  47.331  1.00  0.00           C
ATOM    630  HA  SER X  40      21.718  53.464  48.312  1.00  0.00           H
ATOM    631  CB  SER X  40      20.995  55.125  47.098  1.00  0.00           C
ATOM    632  HB2 SER X  40      20.030  54.723  46.788  1.00  0.00           H
ATOM    633  HB3 SER X  40      20.863  55.758  47.976  1.00  0.00           H
ATOM    634  OG  SER X  40      21.433  55.897  45.943  1.00  0.00           O
ATOM    635  HG  SER X  40      21.655  56.766  46.285  1.00  0.00           H
ATOM    636  C   SER X  40      21.748  52.812  46.253  1.00  0.00           C
ATOM    637  O   SER X  40      22.659  52.675  45.377  1.00  0.00           O
ATOM    638  N   PRO X  41      20.628  52.132  46.074  1.00  0.00           N
ATOM    639  CD  PRO X  41      19.524  51.987  47.002  1.00  0.00           C
ATOM    640  HD2 PRO X  41      19.088  52.982  47.097  1.00  0.00           H
ATOM    641  HD3 PRO X  41      19.756  51.814  48.053  1.00  0.00           H
ATOM    642  CG  PRO X  41      18.515  50.944  46.410  1.00  0.00           C
ATOM    643  HG2 PRO X  41      17.510  51.354  46.507  1.00  0.00           H
ATOM    644  HG3 PRO X  41      18.603  49.946  46.840  1.00  0.00           H
ATOM    645  CB  PRO X  41      18.819  50.856  44.961  1.00  0.00           C
ATOM    646  HB2 PRO X  41      18.189  51.411  44.265  1.00  0.00           H
ATOM    647  HB3 PRO X  41      18.700  49.843  44.577  1.00  0.00           H
ATOM    648  CA  PRO X  41      20.289  51.312  44.892  1.00  0.00           C
ATOM    649  HA  PRO X  41      20.989  50.477  44.873  1.00  0.00           H
ATOM    650  C   PRO X  41      20.489  52.128  43.550  1.00  0.00           C
ATOM    651  O   PRO X  41      19.933  53.237  43.214  1.00  0.00           O
ATOM    652  N   ALA X  42      21.354  51.433  42.716  1.00  0.00           N
ATOM    653  H   ALA X  42      21.743  50.627  43.185  1.00  0.00           H
ATOM    654  CA  ALA X  42      21.919  51.734  41.550  1.00  0.00           C
ATOM    655  HA  ALA X  42      22.568  50.950  41.161  1.00  0.00           H
ATOM    656  CB  ALA X  42      20.784  51.956  40.583  1.00  0.00           C
ATOM    657  HB1 ALA X  42      20.290  52.909  40.770  1.00  0.00           H
ATOM    658  HB2 ALA X  42      21.100  52.039  39.543  1.00  0.00           H
ATOM    659  HB3 ALA X  42      20.106  51.104  40.637  1.00  0.00           H
ATOM    660  C   ALA X  42      22.974  52.917  41.534  1.00  0.00           C
ATOM    661  O   ALA X  42      23.268  53.502  40.472  1.00  0.00           O
ATOM    662  N   HIE X  43      23.429  53.441  42.625  1.00  0.00           N
ATOM    663  H   HIE X  43      23.153  53.108  43.538  1.00  0.00           H
ATOM    664  CA  HIE X  43      24.414  54.525  42.682  1.00  0.00           C
ATOM    665  HA  HIE X  43      24.600  54.960  41.700  1.00  0.00           H
ATOM    666  CB  HIE X  43      23.908  55.649  43.522  1.00  0.00           C
ATOM    667  HB2 HIE X  43      23.419  55.229  44.401  1.00  0.00           H
ATOM    668  HB3 HIE X  43      24.723  56.328  43.771  1.00  0.00           H
ATOM    669  CG  HIE X  43      22.897  56.544  42.739  1.00  0.00           C
ATOM    670  ND1 HIE X  43      23.112  57.842  42.405  1.00  0.00           N
ATOM    671  CE1 HIE X  43      22.094  58.169  41.622  1.00  0.00           C
ATOM    672  HE1 HIE X  43      22.010  59.142  41.163  1.00  0.00           H
ATOM    673  NE2 HIE X  43      21.109  57.198  41.593  1.00  0.00           N
ATOM    674  HE2 HIE X  43      20.340  57.087  40.947  1.00  0.00           H
ATOM    675  CD2 HIE X  43      21.671  56.134  42.294  1.00  0.00           C
ATOM    676  HD2 HIE X  43      21.244  55.143  42.328  1.00  0.00           H
ATOM    677  C   HIE X  43      25.783  53.943  43.120  1.00  0.00           C
ATOM    678  O   HIE X  43      25.815  53.546  44.304  1.00  0.00           O
ATOM    679  N   TRP X  44      26.890  54.166  42.426  1.00  0.00           N
ATOM    680  H   TRP X  44      26.746  54.703  41.584  1.00  0.00           H
ATOM    681  CA  TRP X  44      28.289  53.794  42.781  1.00  0.00           C
ATOM    682  HA  TRP X  44      28.331  53.261  43.731  1.00  0.00           H
ATOM    683  CB  TRP X  44      28.934  52.996  41.705  1.00  0.00           C
ATOM    684  HB2 TRP X  44      28.972  53.599  40.798  1.00  0.00           H
ATOM    685  HB3 TRP X  44      30.007  52.808  41.739  1.00  0.00           H
ATOM    686  CG  TRP X  44      28.273  51.707  41.447  1.00  0.00           C
ATOM    687  CD1 TRP X  44      27.419  51.370  40.466  1.00  0.00           C
ATOM    688  HD1 TRP X  44      27.005  52.111  39.797  1.00  0.00           H
ATOM    689  NE1 TRP X  44      27.199  50.032  40.544  1.00  0.00           N
ATOM    690  HE1 TRP X  44      26.324  49.678  40.188  1.00  0.00           H
ATOM    691  CE2 TRP X  44      27.977  49.371  41.544  1.00  0.00           C
ATOM    692  CZ2 TRP X  44      28.017  48.124  42.102  1.00  0.00           C
ATOM    693  HZ2 TRP X  44      27.519  47.292  41.626  1.00  0.00           H
ATOM    694  CH2 TRP X  44      28.855  47.857  43.202  1.00  0.00           C
ATOM    695  HH2 TRP X  44      28.991  46.823  43.483  1.00  0.00           H
ATOM    696  CZ3 TRP X  44      29.530  48.962  43.828  1.00  0.00           C
ATOM    697  HZ3 TRP X  44      30.195  48.779  44.659  1.00  0.00           H
ATOM    698  CE3 TRP X  44      29.388  50.320  43.327  1.00  0.00           C
ATOM    699  HE3 TRP X  44      29.688  51.188  43.896  1.00  0.00           H
ATOM    700  CD2 TRP X  44      28.596  50.470  42.212  1.00  0.00           C
ATOM    701  C   TRP X  44      29.065  55.071  43.037  1.00  0.00           C
ATOM    702  O   TRP X  44      28.983  56.046  42.320  1.00  0.00           O
ATOM    703  N   SER X  45      29.761  55.098  44.198  1.00  0.00           N
ATOM    704  H   SER X  45      29.759  54.278  44.787  1.00  0.00           H
ATOM    705  CA  SER X  45      30.488  56.246  44.727  1.00  0.00           C
ATOM    706  HA  SER X  45      30.791  56.933  43.936  1.00  0.00           H
ATOM    707  CB  SER X  45      29.567  56.917  45.751  1.00  0.00           C
ATOM    708  HB2 SER X  45      28.648  57.198  45.235  1.00  0.00           H
ATOM    709  HB3 SER X  45      29.246  56.211  46.517  1.00  0.00           H
ATOM    710  OG  SER X  45      30.179  58.084  46.235  1.00  0.00           O
ATOM    711  HG  SER X  45      30.565  58.570  45.502  1.00  0.00           H
ATOM    712  C   SER X  45      31.760  55.787  45.508  1.00  0.00           C
ATOM    713  O   SER X  45      31.854  54.837  46.263  1.00  0.00           O
ATOM    714  N   GLY X  46      32.813  56.568  45.266  1.00  0.00           N
ATOM    715  H   GLY X  46      32.791  57.266  44.536  1.00  0.00           H
ATOM    716  CA  GLY X  46      34.031  56.446  46.026  1.00  0.00           C
ATOM    717  HA2 GLY X  46      33.968  56.810  47.051  1.00  0.00           H
ATOM    718  HA3 GLY X  46      34.248  55.381  45.943  1.00  0.00           H
ATOM    719  C   GLY X  46      35.088  57.340  45.354  1.00  0.00           C
ATOM    720  O   GLY X  46      34.748  58.382  44.804  1.00  0.00           O
ATOM    721  N   VAL X  47      36.337  56.884  45.345  1.00  0.00           N
ATOM    722  H   VAL X  47      36.538  55.972  45.728  1.00  0.00           H
ATOM    723  CA  VAL X  47      37.482  57.791  45.019  1.00  0.00           C
ATOM    724  HA  VAL X  47      37.132  58.820  44.944  1.00  0.00           H
ATOM    725  CB  VAL X  47      38.461  57.849  46.151  1.00  0.00           C
ATOM    726  HB  VAL X  47      39.040  56.925  46.146  1.00  0.00           H
ATOM    727  CG1 VAL X  47      39.355  59.109  45.914  1.00  0.00           C
ATOM    728 HG11 VAL X  47      39.807  59.012  44.927  1.00  0.00           H
ATOM    729 HG12 VAL X  47      38.817  60.047  46.052  1.00  0.00           H
ATOM    730 HG13 VAL X  47      40.208  59.016  46.587  1.00  0.00           H
ATOM    731  CG2 VAL X  47      37.752  58.108  47.517  1.00  0.00           C
ATOM    732 HG21 VAL X  47      37.350  59.110  47.670  1.00  0.00           H
ATOM    733 HG22 VAL X  47      36.900  57.449  47.679  1.00  0.00           H
ATOM    734 HG23 VAL X  47      38.486  57.998  48.316  1.00  0.00           H
ATOM    735  C   VAL X  47      38.033  57.451  43.680  1.00  0.00           C
ATOM    736  O   VAL X  47      38.121  56.305  43.264  1.00  0.00           O
ATOM    737  N   LEU X  48      38.312  58.536  42.871  1.00  0.00           N
ATOM    738  H   LEU X  48      38.009  59.427  43.237  1.00  0.00           H
ATOM    739  CA  LEU X  48      38.826  58.449  41.516  1.00  0.00           C
ATOM    740  HA  LEU X  48      39.444  57.556  41.414  1.00  0.00           H
ATOM    741  CB  LEU X  48      37.638  58.168  40.501  1.00  0.00           C
ATOM    742  HB2 LEU X  48      37.456  57.094  40.488  1.00  0.00           H
ATOM    743  HB3 LEU X  48      36.714  58.653  40.814  1.00  0.00           H
ATOM    744  CG  LEU X  48      37.959  58.694  39.005  1.00  0.00           C
ATOM    745  HG  LEU X  48      38.311  59.719  39.125  1.00  0.00           H
ATOM    746  CD1 LEU X  48      38.976  57.803  38.328  1.00  0.00           C
ATOM    747 HD11 LEU X  48      39.374  58.293  37.440  1.00  0.00           H
ATOM    748 HD12 LEU X  48      39.887  57.726  38.921  1.00  0.00           H
ATOM    749 HD13 LEU X  48      38.546  56.819  38.137  1.00  0.00           H
ATOM    750  CD2 LEU X  48      36.747  58.924  38.134  1.00  0.00           C
ATOM    751 HD21 LEU X  48      36.203  58.014  37.879  1.00  0.00           H
ATOM    752 HD22 LEU X  48      36.068  59.547  38.716  1.00  0.00           H
ATOM    753 HD23 LEU X  48      37.060  59.523  37.279  1.00  0.00           H
ATOM    754  C   LEU X  48      39.542  59.727  41.269  1.00  0.00           C
ATOM    755  O   LEU X  48      39.067  60.808  41.644  1.00  0.00           O
ATOM    756  N   ALA X  49      40.699  59.650  40.668  1.00  0.00           N
ATOM    757  H   ALA X  49      41.067  58.737  40.442  1.00  0.00           H
ATOM    758  CA  ALA X  49      41.395  60.796  40.139  1.00  0.00           C
ATOM    759  HA  ALA X  49      42.353  60.443  39.756  1.00  0.00           H
ATOM    760  CB  ALA X  49      40.751  61.261  38.852  1.00  0.00           C
ATOM    761  HB1 ALA X  49      40.492  60.379  38.266  1.00  0.00           H
ATOM    762  HB2 ALA X  49      39.806  61.749  39.089  1.00  0.00           H
ATOM    763  HB3 ALA X  49      41.511  61.918  38.431  1.00  0.00           H
ATOM    764  C   ALA X  49      41.809  61.838  41.216  1.00  0.00           C
ATOM    765  O   ALA X  49      41.746  63.017  40.882  1.00  0.00           O
ATOM    766  N   ASP X  50      42.000  61.452  42.523  1.00  0.00           N
ATOM    767  H   ASP X  50      41.952  60.487  42.813  1.00  0.00           H
ATOM    768  CA  ASP X  50      42.072  62.351  43.709  1.00  0.00           C
ATOM    769  HA  ASP X  50      41.851  61.654  44.519  1.00  0.00           H
ATOM    770  CB  ASP X  50      43.470  62.865  43.940  1.00  0.00           C
ATOM    771  HB2 ASP X  50      43.572  63.712  43.261  1.00  0.00           H
ATOM    772  HB3 ASP X  50      43.543  63.158  44.987  1.00  0.00           H
ATOM    773  CG  ASP X  50      44.563  61.805  43.689  1.00  0.00           C
ATOM    774  OD1 ASP X  50      45.447  61.968  42.847  1.00  0.00           O
ATOM    775  OD2 ASP X  50      44.517  60.804  44.461  1.00  0.00           O
ATOM    776  C   ASP X  50      40.869  63.280  43.968  1.00  0.00           C
ATOM    777  O   ASP X  50      40.973  64.416  44.480  1.00  0.00           O
ATOM    778  N   GLN X  51      39.655  62.842  43.513  1.00  0.00           N
ATOM    779  H   GLN X  51      39.609  61.979  42.991  1.00  0.00           H
ATOM    780  CA  GLN X  51      38.326  63.439  43.827  1.00  0.00           C
ATOM    781  HA  GLN X  51      38.445  64.054  44.718  1.00  0.00           H
ATOM    782  CB  GLN X  51      37.778  64.249  42.588  1.00  0.00           C
ATOM    783  HB2 GLN X  51      37.601  63.581  41.745  1.00  0.00           H
ATOM    784  HB3 GLN X  51      36.959  64.840  42.997  1.00  0.00           H
ATOM    785  CG  GLN X  51      38.815  65.352  42.109  1.00  0.00           C
ATOM    786  HG2 GLN X  51      39.227  65.834  42.996  1.00  0.00           H
ATOM    787  HG3 GLN X  51      39.650  64.931  41.549  1.00  0.00           H
ATOM    788  CD  GLN X  51      38.299  66.488  41.193  1.00  0.00           C
ATOM    789  OE1 GLN X  51      38.657  67.642  41.352  1.00  0.00           O
ATOM    790  NE2 GLN X  51      37.415  66.196  40.327  1.00  0.00           N
ATOM    791 HE21 GLN X  51      36.979  66.951  39.818  1.00  0.00           H
ATOM    792 HE22 GLN X  51      37.002  65.274  40.328  1.00  0.00           H
ATOM    793  C   GLN X  51      37.317  62.334  44.232  1.00  0.00           C
ATOM    794  O   GLN X  51      37.591  61.200  44.037  1.00  0.00           O
ATOM    795  N   VAL X  52      36.154  62.740  44.632  1.00  0.00           N
ATOM    796  H   VAL X  52      36.024  63.738  44.720  1.00  0.00           H
ATOM    797  CA  VAL X  52      35.124  61.895  45.237  1.00  0.00           C
ATOM    798  HA  VAL X  52      35.426  60.867  45.039  1.00  0.00           H
ATOM    799  CB  VAL X  52      34.958  61.982  46.743  1.00  0.00           C
ATOM    800  HB  VAL X  52      34.400  62.880  47.007  1.00  0.00           H
ATOM    801  CG1 VAL X  52      34.043  60.879  47.341  1.00  0.00           C
ATOM    802 HG11 VAL X  52      34.020  61.093  48.410  1.00  0.00           H
ATOM    803 HG12 VAL X  52      33.063  60.951  46.869  1.00  0.00           H
ATOM    804 HG13 VAL X  52      34.440  59.937  46.964  1.00  0.00           H
ATOM    805  CG2 VAL X  52      36.246  62.096  47.533  1.00  0.00           C
ATOM    806 HG21 VAL X  52      36.144  62.069  48.619  1.00  0.00           H
ATOM    807 HG22 VAL X  52      36.918  61.258  47.349  1.00  0.00           H
ATOM    808 HG23 VAL X  52      36.800  62.990  47.250  1.00  0.00           H
ATOM    809  C   VAL X  52      33.813  62.178  44.525  1.00  0.00           C
ATOM    810  O   VAL X  52      33.394  63.345  44.319  1.00  0.00           O
ATOM    811  N   TRP X  53      33.194  61.110  44.037  1.00  0.00           N
ATOM    812  H   TRP X  53      33.521  60.188  44.288  1.00  0.00           H
ATOM    813  CA  TRP X  53      32.246  61.156  42.932  1.00  0.00           C
ATOM    814  HA  TRP X  53      31.908  62.165  42.695  1.00  0.00           H
ATOM    815  CB  TRP X  53      32.871  60.676  41.603  1.00  0.00           C
ATOM    816  HB2 TRP X  53      33.072  59.605  41.639  1.00  0.00           H
ATOM    817  HB3 TRP X  53      32.080  60.801  40.865  1.00  0.00           H
ATOM    818  CG  TRP X  53      34.176  61.241  41.159  1.00  0.00           C
ATOM    819  CD1 TRP X  53      35.407  60.911  41.743  1.00  0.00           C
ATOM    820  HD1 TRP X  53      35.479  60.288  42.623  1.00  0.00           H
ATOM    821  NE1 TRP X  53      36.439  61.447  41.081  1.00  0.00           N
ATOM    822  HE1 TRP X  53      37.402  61.256  41.317  1.00  0.00           H
ATOM    823  CE2 TRP X  53      35.965  62.173  40.038  1.00  0.00           C
ATOM    824  CZ2 TRP X  53      36.679  62.766  39.023  1.00  0.00           C
ATOM    825  HZ2 TRP X  53      37.746  62.866  39.155  1.00  0.00           H
ATOM    826  CH2 TRP X  53      36.063  63.276  37.918  1.00  0.00           C
ATOM    827  HH2 TRP X  53      36.650  63.763  37.151  1.00  0.00           H
ATOM    828  CZ3 TRP X  53      34.622  63.221  37.783  1.00  0.00           C
ATOM    829  HZ3 TRP X  53      34.071  63.582  36.925  1.00  0.00           H
ATOM    830  CE3 TRP X  53      33.969  62.563  38.781  1.00  0.00           C
ATOM    831  HE3 TRP X  53      32.898  62.515  38.659  1.00  0.00           H
ATOM    832  CD2 TRP X  53      34.593  61.982  39.913  1.00  0.00           C
ATOM    833  C   TRP X  53      31.001  60.334  43.307  1.00  0.00           C
ATOM    834  O   TRP X  53      31.159  59.458  44.159  1.00  0.00           O
ATOM    835  N   THR X  54      29.857  60.502  42.623  1.00  0.00           N
ATOM    836  H   THR X  54      29.794  61.421  42.208  1.00  0.00           H
ATOM    837  CA  THR X  54      28.772  59.536  42.516  1.00  0.00           C
ATOM    838  HA  THR X  54      29.075  58.623  43.029  1.00  0.00           H
ATOM    839  CB  THR X  54      27.635  60.168  43.352  1.00  0.00           C
ATOM    840  HB  THR X  54      27.333  61.155  43.000  1.00  0.00           H
ATOM    841  CG2 THR X  54      26.434  59.191  43.200  1.00  0.00           C
ATOM    842 HG21 THR X  54      26.730  58.221  43.602  1.00  0.00           H
ATOM    843 HG22 THR X  54      25.533  59.476  43.743  1.00  0.00           H
ATOM    844 HG23 THR X  54      26.189  59.207  42.138  1.00  0.00           H
ATOM    845  OG1 THR X  54      28.007  60.120  44.719  1.00  0.00           O
ATOM    846  HG1 THR X  54      27.263  59.734  45.186  1.00  0.00           H
ATOM    847  C   THR X  54      28.345  59.343  41.110  1.00  0.00           C
ATOM    848  O   THR X  54      28.112  60.366  40.412  1.00  0.00           O
ATOM    849  N   LEU X  55      28.201  58.043  40.668  1.00  0.00           N
ATOM    850  H   LEU X  55      28.475  57.345  41.346  1.00  0.00           H
ATOM    851  CA  LEU X  55      27.908  57.751  39.236  1.00  0.00           C
ATOM    852  HA  LEU X  55      27.604  58.672  38.739  1.00  0.00           H
ATOM    853  CB  LEU X  55      29.161  57.162  38.539  1.00  0.00           C
ATOM    854  HB2 LEU X  55      29.366  56.226  39.059  1.00  0.00           H
ATOM    855  HB3 LEU X  55      28.860  56.880  37.530  1.00  0.00           H
ATOM    856  CG  LEU X  55      30.454  57.939  38.661  1.00  0.00           C
ATOM    857  HG  LEU X  55      30.745  58.030  39.708  1.00  0.00           H
ATOM    858  CD1 LEU X  55      31.475  57.112  37.865  1.00  0.00           C
ATOM    859 HD11 LEU X  55      31.119  56.751  36.900  1.00  0.00           H
ATOM    860 HD12 LEU X  55      32.505  57.455  37.763  1.00  0.00           H
ATOM    861 HD13 LEU X  55      31.630  56.184  38.415  1.00  0.00           H
ATOM    862  CD2 LEU X  55      30.414  59.394  38.072  1.00  0.00           C
ATOM    863 HD21 LEU X  55      29.638  59.959  38.588  1.00  0.00           H
ATOM    864 HD22 LEU X  55      31.422  59.785  38.206  1.00  0.00           H
ATOM    865 HD23 LEU X  55      30.335  59.355  36.985  1.00  0.00           H
ATOM    866  C   LEU X  55      26.707  56.797  39.131  1.00  0.00           C
ATOM    867  O   LEU X  55      26.521  55.943  40.018  1.00  0.00           O
ATOM    868  N   THR X  56      25.924  56.845  38.075  1.00  0.00           N
ATOM    869  H   THR X  56      26.037  57.514  37.328  1.00  0.00           H
ATOM    870  CA  THR X  56      24.715  56.014  37.898  1.00  0.00           C
ATOM    871  HA  THR X  56      24.991  54.999  38.185  1.00  0.00           H
ATOM    872  CB  THR X  56      23.564  56.477  38.792  1.00  0.00           C
ATOM    873  HB  THR X  56      23.789  56.657  39.843  1.00  0.00           H
ATOM    874  CG2 THR X  56      22.893  57.734  38.209  1.00  0.00           C
ATOM    875 HG21 THR X  56      22.122  57.968  38.944  1.00  0.00           H
ATOM    876 HG22 THR X  56      23.700  58.468  38.205  1.00  0.00           H
ATOM    877 HG23 THR X  56      22.426  57.516  37.249  1.00  0.00           H
ATOM    878  OG1 THR X  56      22.599  55.447  38.774  1.00  0.00           O
ATOM    879  HG1 THR X  56      22.796  54.831  39.483  1.00  0.00           H
ATOM    880  C   THR X  56      24.261  55.800  36.425  1.00  0.00           C
ATOM    881  O   THR X  56      24.391  56.726  35.614  1.00  0.00           O
ATOM    882  N   GLN X  57      23.563  54.682  36.052  1.00  0.00           N
ATOM    883  H   GLN X  57      23.282  53.985  36.727  1.00  0.00           H
ATOM    884  CA  GLN X  57      23.148  54.489  34.636  1.00  0.00           C
ATOM    885  HA  GLN X  57      23.555  55.292  34.022  1.00  0.00           H
ATOM    886  CB  GLN X  57      23.495  53.093  34.124  1.00  0.00           C
ATOM    887  HB2 GLN X  57      23.153  52.207  34.659  1.00  0.00           H
ATOM    888  HB3 GLN X  57      23.167  52.984  33.090  1.00  0.00           H
ATOM    889  CG  GLN X  57      24.994  53.111  34.025  1.00  0.00           C
ATOM    890  HG2 GLN X  57      25.340  53.831  33.283  1.00  0.00           H
ATOM    891  HG3 GLN X  57      25.434  53.220  35.016  1.00  0.00           H
ATOM    892  CD  GLN X  57      25.409  51.727  33.560  1.00  0.00           C
ATOM    893  OE1 GLN X  57      26.120  50.918  34.256  1.00  0.00           O
ATOM    894  NE2 GLN X  57      24.992  51.419  32.337  1.00  0.00           N
ATOM    895 HE21 GLN X  57      25.423  50.708  31.763  1.00  0.00           H
ATOM    896 HE22 GLN X  57      24.373  51.976  31.767  1.00  0.00           H
ATOM    897  C   GLN X  57      21.655  54.567  34.444  1.00  0.00           C
ATOM    898  O   GLN X  57      20.843  54.113  35.250  1.00  0.00           O
ATOM    899  N   THR X  58      21.241  55.105  33.267  1.00  0.00           N
ATOM    900  H   THR X  58      21.928  55.271  32.546  1.00  0.00           H
ATOM    901  CA  THR X  58      19.838  55.024  32.731  1.00  0.00           C
ATOM    902  HA  THR X  58      19.277  54.382  33.409  1.00  0.00           H
ATOM    903  CB  THR X  58      19.119  56.396  32.564  1.00  0.00           C
ATOM    904  HB  THR X  58      18.155  56.181  32.103  1.00  0.00           H
ATOM    905  CG2 THR X  58      19.008  56.977  33.983  1.00  0.00           C
ATOM    906 HG21 THR X  58      18.516  56.219  34.592  1.00  0.00           H
ATOM    907 HG22 THR X  58      20.013  57.086  34.389  1.00  0.00           H
ATOM    908 HG23 THR X  58      18.480  57.931  33.988  1.00  0.00           H
ATOM    909  OG1 THR X  58      19.872  57.262  31.730  1.00  0.00           O
ATOM    910  HG1 THR X  58      19.382  57.197  30.907  1.00  0.00           H
ATOM    911  C   THR X  58      19.934  54.184  31.396  1.00  0.00           C
ATOM    912  O   THR X  58      20.963  53.512  31.206  1.00  0.00           O
ATOM    913  N   GLU X  59      18.926  54.187  30.494  1.00  0.00           N
ATOM    914  H   GLU X  59      18.212  54.893  30.607  1.00  0.00           H
ATOM    915  CA  GLU X  59      18.901  53.270  29.367  1.00  0.00           C
ATOM    916  HA  GLU X  59      19.271  52.314  29.739  1.00  0.00           H
ATOM    917  CB  GLU X  59      17.485  53.133  28.827  1.00  0.00           C
ATOM    918  HB2 GLU X  59      17.255  53.988  28.191  1.00  0.00           H
ATOM    919  HB3 GLU X  59      17.302  52.258  28.203  1.00  0.00           H
ATOM    920  CG  GLU X  59      16.379  53.019  29.886  1.00  0.00           C
ATOM    921  HG2 GLU X  59      16.240  53.987  30.368  1.00  0.00           H
ATOM    922  HG3 GLU X  59      15.447  52.743  29.392  1.00  0.00           H
ATOM    923  CD  GLU X  59      16.825  52.017  30.947  1.00  0.00           C
ATOM    924  OE1 GLU X  59      17.044  52.430  32.119  1.00  0.00           O
ATOM    925  OE2 GLU X  59      17.086  50.854  30.688  1.00  0.00           O
ATOM    926  C   GLU X  59      19.917  53.707  28.298  1.00  0.00           C
ATOM    927  O   GLU X  59      20.342  52.868  27.490  1.00  0.00           O
ATOM    928  N   GLU X  60      20.265  54.929  28.314  1.00  0.00           N
ATOM    929  H   GLU X  60      19.665  55.410  28.970  1.00  0.00           H
ATOM    930  CA  GLU X  60      20.866  55.708  27.258  1.00  0.00           C
ATOM    931  HA  GLU X  60      21.343  54.979  26.602  1.00  0.00           H
ATOM    932  CB  GLU X  60      19.822  56.565  26.420  1.00  0.00           C
ATOM    933  HB2 GLU X  60      20.389  57.051  25.626  1.00  0.00           H
ATOM    934  HB3 GLU X  60      18.986  55.982  26.035  1.00  0.00           H
ATOM    935  CG  GLU X  60      19.217  57.665  27.278  1.00  0.00           C
ATOM    936  HG2 GLU X  60      19.975  58.227  27.823  1.00  0.00           H
ATOM    937  HG3 GLU X  60      18.612  58.210  26.553  1.00  0.00           H
ATOM    938  CD  GLU X  60      18.194  57.117  28.272  1.00  0.00           C
ATOM    939  OE1 GLU X  60      18.652  57.093  29.416  1.00  0.00           O
ATOM    940  OE2 GLU X  60      17.099  56.742  27.923  1.00  0.00           O
ATOM    941  C   GLU X  60      21.993  56.629  27.708  1.00  0.00           C
ATOM    942  O   GLU X  60      22.821  57.026  26.805  1.00  0.00           O
ATOM    943  N   GLN X  61      22.184  56.759  29.014  1.00  0.00           N
ATOM    944  H   GLN X  61      21.611  56.202  29.632  1.00  0.00           H
ATOM    945  CA  GLN X  61      23.135  57.694  29.623  1.00  0.00           C
ATOM    946  HA  GLN X  61      23.946  57.982  28.954  1.00  0.00           H
ATOM    947  CB  GLN X  61      22.427  58.919  29.987  1.00  0.00           C
ATOM    948  HB2 GLN X  61      21.646  58.816  30.741  1.00  0.00           H
ATOM    949  HB3 GLN X  61      23.160  59.460  30.585  1.00  0.00           H
ATOM    950  CG  GLN X  61      22.123  59.919  28.850  1.00  0.00           C
ATOM    951  HG2 GLN X  61      21.764  59.316  28.017  1.00  0.00           H
ATOM    952  HG3 GLN X  61      21.334  60.582  29.202  1.00  0.00           H
ATOM    953  CD  GLN X  61      23.272  60.821  28.459  1.00  0.00           C
ATOM    954  OE1 GLN X  61      24.246  61.062  29.156  1.00  0.00           O
ATOM    955  NE2 GLN X  61      23.223  61.229  27.216  1.00  0.00           N
ATOM    956 HE21 GLN X  61      23.921  61.871  26.871  1.00  0.00           H
ATOM    957 HE22 GLN X  61      22.452  60.938  26.631  1.00  0.00           H
ATOM    958  C   GLN X  61      23.848  57.058  30.821  1.00  0.00           C
ATOM    959  O   GLN X  61      23.331  56.154  31.540  1.00  0.00           O
ATOM    960  N   LEU X  62      25.060  57.531  31.090  1.00  0.00           N
ATOM    961  H   LEU X  62      25.434  58.109  30.351  1.00  0.00           H
ATOM    962  CA  LEU X  62      25.774  57.513  32.327  1.00  0.00           C
ATOM    963  HA  LEU X  62      25.212  56.881  33.015  1.00  0.00           H
ATOM    964  CB  LEU X  62      27.125  56.897  32.128  1.00  0.00           C
ATOM    965  HB2 LEU X  62      26.984  55.837  31.920  1.00  0.00           H
ATOM    966  HB3 LEU X  62      27.507  57.264  31.176  1.00  0.00           H
ATOM    967  CG  LEU X  62      28.162  57.179  33.234  1.00  0.00           C
ATOM    968  HG  LEU X  62      28.268  58.263  33.177  1.00  0.00           H
ATOM    969  CD1 LEU X  62      27.646  56.630  34.654  1.00  0.00           C
ATOM    970 HD11 LEU X  62      27.647  55.542  34.726  1.00  0.00           H
ATOM    971 HD12 LEU X  62      28.449  56.893  35.342  1.00  0.00           H
ATOM    972 HD13 LEU X  62      26.624  56.934  34.876  1.00  0.00           H
ATOM    973  CD2 LEU X  62      29.449  56.463  32.999  1.00  0.00           C
ATOM    974 HD21 LEU X  62      29.605  56.621  31.932  1.00  0.00           H
ATOM    975 HD22 LEU X  62      30.256  56.884  33.598  1.00  0.00           H
ATOM    976 HD23 LEU X  62      29.281  55.416  33.250  1.00  0.00           H
ATOM    977  C   LEU X  62      25.748  58.954  32.932  1.00  0.00           C
ATOM    978  O   LEU X  62      26.256  59.977  32.374  1.00  0.00           O
ATOM    979  N   HIE X  63      25.105  59.087  34.158  1.00  0.00           N
ATOM    980  H   HIE X  63      24.817  58.279  34.690  1.00  0.00           H
ATOM    981  CA  HIE X  63      25.030  60.308  34.932  1.00  0.00           C
ATOM    982  HA  HIE X  63      25.074  61.160  34.253  1.00  0.00           H
ATOM    983  CB  HIE X  63      23.612  60.561  35.601  1.00  0.00           C
ATOM    984  HB2 HIE X  63      23.455  59.817  36.382  1.00  0.00           H
ATOM    985  HB3 HIE X  63      23.527  61.610  35.883  1.00  0.00           H
ATOM    986  CG  HIE X  63      22.510  60.401  34.530  1.00  0.00           C
ATOM    987  ND1 HIE X  63      21.899  61.405  33.753  1.00  0.00           N
ATOM    988  CE1 HIE X  63      21.004  60.778  33.006  1.00  0.00           C
ATOM    989  HE1 HIE X  63      20.226  61.199  32.386  1.00  0.00           H
ATOM    990  NE2 HIE X  63      21.131  59.465  33.146  1.00  0.00           N
ATOM    991  HE2 HIE X  63      20.604  58.752  32.662  1.00  0.00           H
ATOM    992  CD2 HIE X  63      21.981  59.152  34.145  1.00  0.00           C
ATOM    993  HD2 HIE X  63      22.318  58.227  34.592  1.00  0.00           H
ATOM    994  C   HIE X  63      26.152  60.478  35.975  1.00  0.00           C
ATOM    995  O   HIE X  63      26.558  59.445  36.595  1.00  0.00           O
ATOM    996  N   CYS X  64      26.837  61.676  36.089  1.00  0.00           N
ATOM    997  H   CYS X  64      26.510  62.410  35.477  1.00  0.00           H
ATOM    998  CA  CYS X  64      27.954  61.961  37.011  1.00  0.00           C
ATOM    999  HA  CYS X  64      28.256  61.101  37.607  1.00  0.00           H
ATOM   1000  CB  CYS X  64      29.217  62.251  36.115  1.00  0.00           C
ATOM   1001  HB2 CYS X  64      29.056  63.258  35.727  1.00  0.00           H
ATOM   1002  HB3 CYS X  64      30.130  62.280  36.710  1.00  0.00           H
ATOM   1003  SG  CYS X  64      29.444  61.175  34.577  1.00  0.00           S
ATOM   1004  HG  CYS X  64      28.227  61.224  34.029  1.00  0.00           H
ATOM   1005  C   CYS X  64      27.650  63.210  37.887  1.00  0.00           C
ATOM   1006  O   CYS X  64      27.230  64.221  37.318  1.00  0.00           O
ATOM   1007  N   THR X  65      28.010  63.191  39.155  1.00  0.00           N
ATOM   1008  H   THR X  65      28.410  62.338  39.517  1.00  0.00           H
ATOM   1009  CA  THR X  65      28.015  64.323  40.118  1.00  0.00           C
ATOM   1010  HA  THR X  65      28.111  65.240  39.536  1.00  0.00           H
ATOM   1011  CB  THR X  65      26.712  64.300  40.912  1.00  0.00           C
ATOM   1012  HB  THR X  65      25.934  64.357  40.151  1.00  0.00           H
ATOM   1013  CG2 THR X  65      26.344  63.066  41.668  1.00  0.00           C
ATOM   1014 HG21 THR X  65      25.451  63.268  42.261  1.00  0.00           H
ATOM   1015 HG22 THR X  65      26.400  62.112  41.142  1.00  0.00           H
ATOM   1016 HG23 THR X  65      27.137  62.936  42.404  1.00  0.00           H
ATOM   1017  OG1 THR X  65      26.783  65.377  41.760  1.00  0.00           O
ATOM   1018  HG1 THR X  65      26.846  66.126  41.164  1.00  0.00           H
ATOM   1019  C   THR X  65      29.314  64.266  40.886  1.00  0.00           C
ATOM   1020  O   THR X  65      29.863  63.149  41.033  1.00  0.00           O
ATOM   1021  N   VAL X  66      29.876  65.318  41.475  1.00  0.00           N
ATOM   1022  H   VAL X  66      29.519  66.242  41.275  1.00  0.00           H
ATOM   1023  CA  VAL X  66      31.223  65.395  42.122  1.00  0.00           C
ATOM   1024  HA  VAL X  66      31.516  64.386  42.415  1.00  0.00           H
ATOM   1025  CB  VAL X  66      32.241  65.765  41.079  1.00  0.00           C
ATOM   1026  HB  VAL X  66      32.045  65.165  40.190  1.00  0.00           H
ATOM   1027  CG1 VAL X  66      32.315  67.292  40.791  1.00  0.00           C
ATOM   1028 HG11 VAL X  66      32.535  67.861  41.694  1.00  0.00           H
ATOM   1029 HG12 VAL X  66      33.087  67.420  40.032  1.00  0.00           H
ATOM   1030 HG13 VAL X  66      31.410  67.652  40.301  1.00  0.00           H
ATOM   1031  CG2 VAL X  66      33.704  65.277  41.617  1.00  0.00           C
ATOM   1032 HG21 VAL X  66      33.945  65.723  42.582  1.00  0.00           H
ATOM   1033 HG22 VAL X  66      33.583  64.197  41.702  1.00  0.00           H
ATOM   1034 HG23 VAL X  66      34.390  65.483  40.795  1.00  0.00           H
ATOM   1035  C   VAL X  66      31.199  66.225  43.429  1.00  0.00           C
ATOM   1036  O   VAL X  66      30.425  67.229  43.509  1.00  0.00           O
ATOM   1037  N   TYR X  67      31.761  65.714  44.474  1.00  0.00           N
ATOM   1038  H   TYR X  67      32.403  64.953  44.305  1.00  0.00           H
ATOM   1039  CA  TYR X  67      31.888  66.398  45.839  1.00  0.00           C
ATOM   1040  HA  TYR X  67      30.962  66.905  46.113  1.00  0.00           H
ATOM   1041  CB  TYR X  67      32.239  65.248  46.740  1.00  0.00           C
ATOM   1042  HB2 TYR X  67      33.081  64.656  46.381  1.00  0.00           H
ATOM   1043  HB3 TYR X  67      32.500  65.610  47.733  1.00  0.00           H
ATOM   1044  CG  TYR X  67      31.027  64.374  47.093  1.00  0.00           C
ATOM   1045  CD1 TYR X  67      30.225  64.774  48.169  1.00  0.00           C
ATOM   1046  HD1 TYR X  67      30.363  65.686  48.731  1.00  0.00           H
ATOM   1047  CE1 TYR X  67      29.231  63.973  48.679  1.00  0.00           C
ATOM   1048  HE1 TYR X  67      28.659  64.293  49.537  1.00  0.00           H
ATOM   1049  CZ  TYR X  67      29.050  62.684  48.088  1.00  0.00           C
ATOM   1050  OH  TYR X  67      28.030  61.884  48.497  1.00  0.00           O
ATOM   1051  HH  TYR X  67      27.455  62.292  49.148  1.00  0.00           H
ATOM   1052  CE2 TYR X  67      29.720  62.288  46.939  1.00  0.00           C
ATOM   1053  HE2 TYR X  67      29.383  61.380  46.464  1.00  0.00           H
ATOM   1054  CD2 TYR X  67      30.612  63.176  46.359  1.00  0.00           C
ATOM   1055  HD2 TYR X  67      31.122  63.010  45.421  1.00  0.00           H
ATOM   1056  C   TYR X  67      33.007  67.461  45.682  1.00  0.00           C
ATOM   1057  O   TYR X  67      34.215  67.150  45.434  1.00  0.00           O
ATOM   1058  N   ARG X  68      32.674  68.698  46.011  1.00  0.00           N
ATOM   1059  H   ARG X  68      31.711  68.776  46.307  1.00  0.00           H
ATOM   1060  CA  ARG X  68      33.627  69.849  46.212  1.00  0.00           C
ATOM   1061  HA  ARG X  68      34.599  69.664  45.755  1.00  0.00           H
ATOM   1062  CB  ARG X  68      33.082  71.178  45.593  1.00  0.00           C
ATOM   1063  HB2 ARG X  68      32.185  71.512  46.113  1.00  0.00           H
ATOM   1064  HB3 ARG X  68      33.773  72.002  45.772  1.00  0.00           H
ATOM   1065  CG  ARG X  68      32.784  71.076  44.060  1.00  0.00           C
ATOM   1066  HG2 ARG X  68      31.866  70.533  43.833  1.00  0.00           H
ATOM   1067  HG3 ARG X  68      32.636  72.075  43.651  1.00  0.00           H
ATOM   1068  CD  ARG X  68      33.994  70.457  43.301  1.00  0.00           C
ATOM   1069  HD2 ARG X  68      34.943  70.899  43.605  1.00  0.00           H
ATOM   1070  HD3 ARG X  68      34.150  69.448  43.682  1.00  0.00           H
ATOM   1071  NE  ARG X  68      33.808  70.500  41.900  1.00  0.00           N
ATOM   1072  HE  ARG X  68      33.012  71.050  41.609  1.00  0.00           H
ATOM   1073  CZ  ARG X  68      34.455  69.863  40.969  1.00  0.00           C
ATOM   1074  NH1 ARG X  68      34.070  69.996  39.749  1.00  0.00           N
ATOM   1075 HH11 ARG X  68      33.641  70.886  39.545  1.00  0.00           H
ATOM   1076 HH12 ARG X  68      34.650  69.633  39.006  1.00  0.00           H
ATOM   1077  NH2 ARG X  68      35.299  68.984  41.165  1.00  0.00           N
ATOM   1078 HH21 ARG X  68      35.468  68.645  42.102  1.00  0.00           H
ATOM   1079 HH22 ARG X  68      35.890  68.568  40.460  1.00  0.00           H
ATOM   1080  C   ARG X  68      33.983  70.095  47.716  1.00  0.00           C
ATOM   1081  O   ARG X  68      33.235  69.545  48.589  1.00  0.00           O
ATOM   1082  N   GLY X  69      34.967  70.957  48.007  1.00  0.00           N
ATOM   1083  H   GLY X  69      35.498  71.307  47.222  1.00  0.00           H
ATOM   1084  CA  GLY X  69      35.421  71.233  49.389  1.00  0.00           C
ATOM   1085  HA2 GLY X  69      35.384  70.289  49.935  1.00  0.00           H
ATOM   1086  HA3 GLY X  69      36.467  71.518  49.291  1.00  0.00           H
ATOM   1087  C   GLY X  69      34.585  72.297  50.120  1.00  0.00           C
ATOM   1088  O   GLY X  69      33.436  72.526  49.881  1.00  0.00           O
ATOM   1089  N   ASP X  70      35.156  72.915  51.163  1.00  0.00           N
ATOM   1090  H   ASP X  70      36.101  72.644  51.395  1.00  0.00           H
ATOM   1091  CA  ASP X  70      34.304  73.682  52.127  1.00  0.00           C
ATOM   1092  HA  ASP X  70      33.321  73.216  52.188  1.00  0.00           H
ATOM   1093  CB  ASP X  70      34.903  73.641  53.481  1.00  0.00           C
ATOM   1094  HB2 ASP X  70      35.802  74.258  53.471  1.00  0.00           H
ATOM   1095  HB3 ASP X  70      34.331  74.210  54.214  1.00  0.00           H
ATOM   1096  CG  ASP X  70      35.215  72.198  53.926  1.00  0.00           C
ATOM   1097  OD1 ASP X  70      34.288  71.431  54.299  1.00  0.00           O
ATOM   1098  OD2 ASP X  70      36.458  71.886  53.939  1.00  0.00           O
ATOM   1099  C   ASP X  70      34.115  75.173  51.783  1.00  0.00           C
ATOM   1100  O   ASP X  70      33.234  75.850  52.329  1.00  0.00           O
ATOM   1101  N   LYS X  71      34.824  75.712  50.790  1.00  0.00           N
ATOM   1102  H   LYS X  71      35.560  75.149  50.391  1.00  0.00           H
ATOM   1103  CA  LYS X  71      34.620  77.060  50.240  1.00  0.00           C
ATOM   1104  HA  LYS X  71      34.067  77.734  50.894  1.00  0.00           H
ATOM   1105  CB  LYS X  71      36.004  77.824  50.175  1.00  0.00           C
ATOM   1106  HB2 LYS X  71      36.597  77.483  49.326  1.00  0.00           H
ATOM   1107  HB3 LYS X  71      35.767  78.887  50.137  1.00  0.00           H
ATOM   1108  CG  LYS X  71      36.774  77.617  51.507  1.00  0.00           C
ATOM   1109  HG2 LYS X  71      36.147  77.796  52.380  1.00  0.00           H
ATOM   1110  HG3 LYS X  71      37.220  76.622  51.502  1.00  0.00           H
ATOM   1111  CD  LYS X  71      37.912  78.627  51.650  1.00  0.00           C
ATOM   1112  HD2 LYS X  71      38.682  78.364  52.375  1.00  0.00           H
ATOM   1113  HD3 LYS X  71      38.459  78.751  50.716  1.00  0.00           H
ATOM   1114  CE  LYS X  71      37.289  80.004  52.084  1.00  0.00           C
ATOM   1115  HE2 LYS X  71      36.505  80.220  51.358  1.00  0.00           H
ATOM   1116  HE3 LYS X  71      37.023  79.965  53.141  1.00  0.00           H
ATOM   1117  NZ  LYS X  71      38.129  81.209  51.799  1.00  0.00           N
ATOM   1118  HZ1 LYS X  71      37.616  82.069  51.928  1.00  0.00           H
ATOM   1119  HZ2 LYS X  71      38.933  81.313  52.402  1.00  0.00           H
ATOM   1120  HZ3 LYS X  71      38.396  81.139  50.828  1.00  0.00           H
ATOM   1121  C   LYS X  71      33.978  77.185  48.821  1.00  0.00           C
ATOM   1122  O   LYS X  71      34.256  78.082  48.086  1.00  0.00           O
ATOM   1123  N   SER X  72      33.181  76.190  48.385  1.00  0.00           N
ATOM   1124  H   SER X  72      33.190  75.360  48.961  1.00  0.00           H
ATOM   1125  CA  SER X  72      32.702  76.032  46.972  1.00  0.00           C
ATOM   1126  HA  SER X  72      32.543  77.023  46.545  1.00  0.00           H
ATOM   1127  CB  SER X  72      33.835  75.251  46.276  1.00  0.00           C
ATOM   1128  HB2 SER X  72      34.676  75.942  46.220  1.00  0.00           H
ATOM   1129  HB3 SER X  72      34.077  74.373  46.873  1.00  0.00           H
ATOM   1130  OG  SER X  72      33.458  74.882  44.929  1.00  0.00           O
ATOM   1131  HG  SER X  72      34.220  74.408  44.589  1.00  0.00           H
ATOM   1132  C   SER X  72      31.367  75.268  46.964  1.00  0.00           C
ATOM   1133  O   SER X  72      31.124  74.445  47.775  1.00  0.00           O
ATOM   1134  N   GLN X  73      30.502  75.522  45.978  1.00  0.00           N
ATOM   1135  H   GLN X  73      30.733  76.320  45.404  1.00  0.00           H
ATOM   1136  CA  GLN X  73      29.317  74.721  45.638  1.00  0.00           C
ATOM   1137  HA  GLN X  73      29.514  73.826  46.228  1.00  0.00           H
ATOM   1138  CB  GLN X  73      28.061  75.363  46.149  1.00  0.00           C
ATOM   1139  HB2 GLN X  73      27.250  74.639  46.074  1.00  0.00           H
ATOM   1140  HB3 GLN X  73      28.101  75.533  47.225  1.00  0.00           H
ATOM   1141  CG  GLN X  73      27.632  76.648  45.505  1.00  0.00           C
ATOM   1142  HG2 GLN X  73      28.305  77.455  45.798  1.00  0.00           H
ATOM   1143  HG3 GLN X  73      27.685  76.566  44.420  1.00  0.00           H
ATOM   1144  CD  GLN X  73      26.228  77.148  45.832  1.00  0.00           C
ATOM   1145  OE1 GLN X  73      25.619  76.700  46.769  1.00  0.00           O
ATOM   1146  NE2 GLN X  73      25.674  78.110  45.182  1.00  0.00           N
ATOM   1147 HE21 GLN X  73      24.699  78.221  45.419  1.00  0.00           H
ATOM   1148 HE22 GLN X  73      26.199  78.550  44.439  1.00  0.00           H
ATOM   1149  C   GLN X  73      29.329  74.195  44.197  1.00  0.00           C
ATOM   1150  O   GLN X  73      28.261  73.708  43.771  1.00  0.00           O
ATOM   1151  N   ALA X  74      30.398  74.155  43.508  1.00  0.00           N
ATOM   1152  H   ALA X  74      31.226  74.530  43.948  1.00  0.00           H
ATOM   1153  CA  ALA X  74      30.520  73.862  42.058  1.00  0.00           C
ATOM   1154  HA  ALA X  74      29.727  74.444  41.589  1.00  0.00           H
ATOM   1155  CB  ALA X  74      31.866  74.432  41.661  1.00  0.00           C
ATOM   1156  HB1 ALA X  74      31.993  75.476  41.947  1.00  0.00           H
ATOM   1157  HB2 ALA X  74      32.684  73.768  41.943  1.00  0.00           H
ATOM   1158  HB3 ALA X  74      31.996  74.563  40.587  1.00  0.00           H
ATOM   1159  C   ALA X  74      30.401  72.370  41.625  1.00  0.00           C
ATOM   1160  O   ALA X  74      31.292  71.705  41.073  1.00  0.00           O
ATOM   1161  N   SER X  75      29.286  71.715  42.094  1.00  0.00           N
ATOM   1162  H   SER X  75      28.643  72.227  42.680  1.00  0.00           H
ATOM   1163  CA  SER X  75      29.030  70.261  42.100  1.00  0.00           C
ATOM   1164  HA  SER X  75      29.997  69.824  42.350  1.00  0.00           H
ATOM   1165  CB  SER X  75      28.105  69.743  43.281  1.00  0.00           C
ATOM   1166  HB2 SER X  75      28.081  68.653  43.267  1.00  0.00           H
ATOM   1167  HB3 SER X  75      28.431  70.173  44.228  1.00  0.00           H
ATOM   1168  OG  SER X  75      26.818  70.213  43.252  1.00  0.00           O
ATOM   1169  HG  SER X  75      26.529  70.280  44.165  1.00  0.00           H
ATOM   1170  C   SER X  75      28.666  69.537  40.757  1.00  0.00           C
ATOM   1171  O   SER X  75      28.625  68.272  40.738  1.00  0.00           O
ATOM   1172  N   ARG X  76      28.454  70.367  39.695  1.00  0.00           N
ATOM   1173  H   ARG X  76      28.538  71.365  39.829  1.00  0.00           H
ATOM   1174  CA  ARG X  76      28.496  69.755  38.379  1.00  0.00           C
ATOM   1175  HA  ARG X  76      27.812  68.907  38.360  1.00  0.00           H
ATOM   1176  CB  ARG X  76      27.855  70.832  37.402  1.00  0.00           C
ATOM   1177  HB2 ARG X  76      28.095  71.831  37.764  1.00  0.00           H
ATOM   1178  HB3 ARG X  76      28.213  70.648  36.389  1.00  0.00           H
ATOM   1179  CG  ARG X  76      26.318  70.773  37.459  1.00  0.00           C
ATOM   1180  HG2 ARG X  76      26.011  69.728  37.424  1.00  0.00           H
ATOM   1181  HG3 ARG X  76      25.944  71.101  38.429  1.00  0.00           H
ATOM   1182  CD  ARG X  76      25.848  71.492  36.244  1.00  0.00           C
ATOM   1183  HD2 ARG X  76      26.518  72.335  36.076  1.00  0.00           H
ATOM   1184  HD3 ARG X  76      25.781  70.858  35.361  1.00  0.00           H
ATOM   1185  NE  ARG X  76      24.455  72.061  36.397  1.00  0.00           N
ATOM   1186  HE  ARG X  76      24.419  73.045  36.621  1.00  0.00           H
ATOM   1187  CZ  ARG X  76      23.224  71.510  36.174  1.00  0.00           C
ATOM   1188  NH1 ARG X  76      23.082  70.230  35.734  1.00  0.00           N
ATOM   1189 HH11 ARG X  76      23.930  69.681  35.712  1.00  0.00           H
ATOM   1190 HH12 ARG X  76      22.271  69.973  35.192  1.00  0.00           H
ATOM   1191  NH2 ARG X  76      22.213  72.197  36.205  1.00  0.00           N
ATOM   1192 HH21 ARG X  76      22.062  73.109  36.611  1.00  0.00           H
ATOM   1193 HH22 ARG X  76      21.410  71.686  35.866  1.00  0.00           H
ATOM   1194  C   ARG X  76      29.926  69.399  37.961  1.00  0.00           C
ATOM   1195  O   ARG X  76      30.836  70.277  38.039  1.00  0.00           O
ATOM   1196  N   PRO X  77      30.128  68.217  37.405  1.00  0.00           N
ATOM   1197  CD  PRO X  77      29.381  67.014  37.623  1.00  0.00           C
ATOM   1198  HD2 PRO X  77      28.700  66.786  36.804  1.00  0.00           H
ATOM   1199  HD3 PRO X  77      28.798  67.014  38.543  1.00  0.00           H
ATOM   1200  CG  PRO X  77      30.432  65.885  37.725  1.00  0.00           C
ATOM   1201  HG2 PRO X  77      29.978  64.932  37.455  1.00  0.00           H
ATOM   1202  HG3 PRO X  77      30.893  65.777  38.706  1.00  0.00           H
ATOM   1203  CB  PRO X  77      31.466  66.295  36.690  1.00  0.00           C
ATOM   1204  HB2 PRO X  77      31.023  66.067  35.721  1.00  0.00           H
ATOM   1205  HB3 PRO X  77      32.417  65.770  36.783  1.00  0.00           H
ATOM   1206  CA  PRO X  77      31.449  67.828  36.857  1.00  0.00           C
ATOM   1207  HA  PRO X  77      32.140  68.162  37.630  1.00  0.00           H
ATOM   1208  C   PRO X  77      31.632  68.623  35.598  1.00  0.00           C
ATOM   1209  O   PRO X  77      30.738  68.906  34.770  1.00  0.00           O
ATOM   1210  N   THR X  78      32.867  69.132  35.386  1.00  0.00           N
ATOM   1211  H   THR X  78      33.540  68.958  36.117  1.00  0.00           H
ATOM   1212  CA  THR X  78      33.236  69.929  34.247  1.00  0.00           C
ATOM   1213  HA  THR X  78      32.483  70.662  33.956  1.00  0.00           H
ATOM   1214  CB  THR X  78      34.532  70.710  34.545  1.00  0.00           C
ATOM   1215  HB  THR X  78      34.855  71.250  33.654  1.00  0.00           H
ATOM   1216  CG2 THR X  78      34.311  71.641  35.708  1.00  0.00           C
ATOM   1217 HG21 THR X  78      35.082  72.412  35.703  1.00  0.00           H
ATOM   1218 HG22 THR X  78      33.344  72.140  35.647  1.00  0.00           H
ATOM   1219 HG23 THR X  78      34.359  71.110  36.659  1.00  0.00           H
ATOM   1220  OG1 THR X  78      35.715  70.002  34.856  1.00  0.00           O
ATOM   1221  HG1 THR X  78      35.587  69.521  35.677  1.00  0.00           H
ATOM   1222  C   THR X  78      33.366  68.990  33.032  1.00  0.00           C
ATOM   1223  O   THR X  78      33.566  67.844  33.291  1.00  0.00           O
ATOM   1224  N   PRO X  79      33.400  69.455  31.763  1.00  0.00           N
ATOM   1225  CD  PRO X  79      33.156  70.846  31.296  1.00  0.00           C
ATOM   1226  HD2 PRO X  79      33.999  71.486  31.558  1.00  0.00           H
ATOM   1227  HD3 PRO X  79      32.272  71.260  31.779  1.00  0.00           H
ATOM   1228  CG  PRO X  79      32.812  70.742  29.829  1.00  0.00           C
ATOM   1229  HG2 PRO X  79      33.000  71.669  29.285  1.00  0.00           H
ATOM   1230  HG3 PRO X  79      31.804  70.348  29.709  1.00  0.00           H
ATOM   1231  CB  PRO X  79      33.752  69.620  29.360  1.00  0.00           C
ATOM   1232  HB2 PRO X  79      34.732  70.059  29.179  1.00  0.00           H
ATOM   1233  HB3 PRO X  79      33.373  69.300  28.389  1.00  0.00           H
ATOM   1234  CA  PRO X  79      33.708  68.666  30.600  1.00  0.00           C
ATOM   1235  HA  PRO X  79      32.903  67.944  30.465  1.00  0.00           H
ATOM   1236  C   PRO X  79      35.104  67.952  30.705  1.00  0.00           C
ATOM   1237  O   PRO X  79      35.231  66.799  30.342  1.00  0.00           O
ATOM   1238  N   ASP X  80      36.104  68.604  31.408  1.00  0.00           N
ATOM   1239  H   ASP X  80      35.978  69.555  31.720  1.00  0.00           H
ATOM   1240  CA  ASP X  80      37.319  67.954  31.755  1.00  0.00           C
ATOM   1241  HA  ASP X  80      37.737  67.697  30.782  1.00  0.00           H
ATOM   1242  CB  ASP X  80      38.367  68.927  32.333  1.00  0.00           C
ATOM   1243  HB2 ASP X  80      38.023  69.192  33.332  1.00  0.00           H
ATOM   1244  HB3 ASP X  80      39.370  68.516  32.445  1.00  0.00           H
ATOM   1245  CG  ASP X  80      38.654  70.120  31.505  1.00  0.00           C
ATOM   1246  OD1 ASP X  80      37.829  71.078  31.475  1.00  0.00           O
ATOM   1247  OD2 ASP X  80      39.721  70.163  30.833  1.00  0.00           O
ATOM   1248  C   ASP X  80      37.241  66.750  32.696  1.00  0.00           C
ATOM   1249  O   ASP X  80      38.111  65.860  32.585  1.00  0.00           O
ATOM   1250  N   GLU X  81      36.204  66.749  33.660  1.00  0.00           N
ATOM   1251  H   GLU X  81      35.597  67.551  33.557  1.00  0.00           H
ATOM   1252  CA  GLU X  81      36.095  65.725  34.667  1.00  0.00           C
ATOM   1253  HA  GLU X  81      37.060  65.255  34.859  1.00  0.00           H
ATOM   1254  CB  GLU X  81      35.527  66.338  35.922  1.00  0.00           C
ATOM   1255  HB2 GLU X  81      34.759  67.082  35.713  1.00  0.00           H
ATOM   1256  HB3 GLU X  81      35.037  65.649  36.610  1.00  0.00           H
ATOM   1257  CG  GLU X  81      36.694  67.093  36.713  1.00  0.00           C
ATOM   1258  HG2 GLU X  81      37.261  66.459  37.393  1.00  0.00           H
ATOM   1259  HG3 GLU X  81      37.407  67.554  36.029  1.00  0.00           H
ATOM   1260  CD  GLU X  81      36.178  68.126  37.600  1.00  0.00           C
ATOM   1261  OE1 GLU X  81      35.157  68.762  37.239  1.00  0.00           O
ATOM   1262  OE2 GLU X  81      36.783  68.452  38.675  1.00  0.00           O
ATOM   1263  C   GLU X  81      35.216  64.619  34.109  1.00  0.00           C
ATOM   1264  O   GLU X  81      35.410  63.493  34.410  1.00  0.00           O
ATOM   1265  N   LEU X  82      34.328  64.920  33.185  1.00  0.00           N
ATOM   1266  H   LEU X  82      34.220  65.900  32.966  1.00  0.00           H
ATOM   1267  CA  LEU X  82      33.624  63.954  32.234  1.00  0.00           C
ATOM   1268  HA  LEU X  82      33.211  63.215  32.921  1.00  0.00           H
ATOM   1269  CB  LEU X  82      32.673  64.696  31.377  1.00  0.00           C
ATOM   1270  HB2 LEU X  82      33.121  65.438  30.716  1.00  0.00           H
ATOM   1271  HB3 LEU X  82      32.163  63.945  30.775  1.00  0.00           H
ATOM   1272  CG  LEU X  82      31.443  65.398  32.096  1.00  0.00           C
ATOM   1273  HG  LEU X  82      31.631  66.377  32.535  1.00  0.00           H
ATOM   1274  CD1 LEU X  82      30.291  65.588  31.027  1.00  0.00           C
ATOM   1275 HD11 LEU X  82      29.981  64.612  30.654  1.00  0.00           H
ATOM   1276 HD12 LEU X  82      29.453  66.117  31.482  1.00  0.00           H
ATOM   1277 HD13 LEU X  82      30.663  66.044  30.111  1.00  0.00           H
ATOM   1278  CD2 LEU X  82      30.799  64.634  33.285  1.00  0.00           C
ATOM   1279 HD21 LEU X  82      31.479  64.685  34.135  1.00  0.00           H
ATOM   1280 HD22 LEU X  82      29.945  65.184  33.678  1.00  0.00           H
ATOM   1281 HD23 LEU X  82      30.601  63.587  33.055  1.00  0.00           H
ATOM   1282  C   LEU X  82      34.679  63.258  31.426  1.00  0.00           C
ATOM   1283  O   LEU X  82      34.466  62.056  31.354  1.00  0.00           O
ATOM   1284  N   GLU X  83      35.663  63.860  30.782  1.00  0.00           N
ATOM   1285  H   GLU X  83      35.624  64.857  30.938  1.00  0.00           H
ATOM   1286  CA  GLU X  83      36.739  63.238  30.098  1.00  0.00           C
ATOM   1287  HA  GLU X  83      36.428  62.709  29.197  1.00  0.00           H
ATOM   1288  CB  GLU X  83      37.659  64.342  29.356  1.00  0.00           C
ATOM   1289  HB2 GLU X  83      36.975  64.997  28.816  1.00  0.00           H
ATOM   1290  HB3 GLU X  83      38.184  64.896  30.134  1.00  0.00           H
ATOM   1291  CG  GLU X  83      38.746  63.824  28.419  1.00  0.00           C
ATOM   1292  HG2 GLU X  83      39.512  64.598  28.413  1.00  0.00           H
ATOM   1293  HG3 GLU X  83      39.210  62.953  28.883  1.00  0.00           H
ATOM   1294  CD  GLU X  83      38.309  63.570  26.960  1.00  0.00           C
ATOM   1295  OE1 GLU X  83      37.057  63.468  26.694  1.00  0.00           O
ATOM   1296  OE2 GLU X  83      39.071  63.537  26.038  1.00  0.00           O
ATOM   1297  C   GLU X  83      37.548  62.359  30.976  1.00  0.00           C
ATOM   1298  O   GLU X  83      37.741  61.172  30.629  1.00  0.00           O
ATOM   1299  N   ALA X  84      37.995  62.782  32.139  1.00  0.00           N
ATOM   1300  H   ALA X  84      37.950  63.758  32.393  1.00  0.00           H
ATOM   1301  CA  ALA X  84      38.646  61.896  33.183  1.00  0.00           C
ATOM   1302  HA  ALA X  84      39.632  61.600  32.827  1.00  0.00           H
ATOM   1303  CB  ALA X  84      38.864  62.810  34.349  1.00  0.00           C
ATOM   1304  HB1 ALA X  84      37.978  63.436  34.453  1.00  0.00           H
ATOM   1305  HB2 ALA X  84      38.998  62.294  35.300  1.00  0.00           H
ATOM   1306  HB3 ALA X  84      39.702  63.459  34.099  1.00  0.00           H
ATOM   1307  C   ALA X  84      37.771  60.606  33.692  1.00  0.00           C
ATOM   1308  O   ALA X  84      38.348  59.551  34.002  1.00  0.00           O
ATOM   1309  N   VAL X  85      36.485  60.801  33.700  1.00  0.00           N
ATOM   1310  H   VAL X  85      36.011  61.670  33.505  1.00  0.00           H
ATOM   1311  CA  VAL X  85      35.579  59.662  33.936  1.00  0.00           C
ATOM   1312  HA  VAL X  85      35.887  59.034  34.771  1.00  0.00           H
ATOM   1313  CB  VAL X  85      34.231  60.086  34.345  1.00  0.00           C
ATOM   1314  HB  VAL X  85      33.900  60.945  33.762  1.00  0.00           H
ATOM   1315  CG1 VAL X  85      33.164  58.950  34.236  1.00  0.00           C
ATOM   1316 HG11 VAL X  85      32.950  58.578  33.235  1.00  0.00           H
ATOM   1317 HG12 VAL X  85      33.435  58.142  34.914  1.00  0.00           H
ATOM   1318 HG13 VAL X  85      32.209  59.275  34.650  1.00  0.00           H
ATOM   1319  CG2 VAL X  85      34.188  60.451  35.831  1.00  0.00           C
ATOM   1320 HG21 VAL X  85      34.908  61.220  36.112  1.00  0.00           H
ATOM   1321 HG22 VAL X  85      33.212  60.803  36.165  1.00  0.00           H
ATOM   1322 HG23 VAL X  85      34.300  59.571  36.462  1.00  0.00           H
ATOM   1323  C   VAL X  85      35.555  58.748  32.733  1.00  0.00           C
ATOM   1324  O   VAL X  85      35.877  57.509  32.831  1.00  0.00           O
ATOM   1325  N   ARG X  86      35.317  59.324  31.559  1.00  0.00           N
ATOM   1326  H   ARG X  86      35.191  60.319  31.673  1.00  0.00           H
ATOM   1327  CA  ARG X  86      35.013  58.742  30.256  1.00  0.00           C
ATOM   1328  HA  ARG X  86      34.174  58.053  30.340  1.00  0.00           H
ATOM   1329  CB  ARG X  86      34.768  59.785  29.170  1.00  0.00           C
ATOM   1330  HB2 ARG X  86      33.832  60.272  29.446  1.00  0.00           H
ATOM   1331  HB3 ARG X  86      35.696  60.354  29.122  1.00  0.00           H
ATOM   1332  CG  ARG X  86      34.620  59.139  27.712  1.00  0.00           C
ATOM   1333  HG2 ARG X  86      35.553  58.615  27.504  1.00  0.00           H
ATOM   1334  HG3 ARG X  86      33.738  58.499  27.739  1.00  0.00           H
ATOM   1335  CD  ARG X  86      34.289  60.094  26.629  1.00  0.00           C
ATOM   1336  HD2 ARG X  86      33.854  59.447  25.868  1.00  0.00           H
ATOM   1337  HD3 ARG X  86      33.574  60.854  26.943  1.00  0.00           H
ATOM   1338  NE  ARG X  86      35.459  60.882  26.110  1.00  0.00           N
ATOM   1339  HE  ARG X  86      35.507  61.822  26.476  1.00  0.00           H
ATOM   1340  CZ  ARG X  86      36.503  60.423  25.444  1.00  0.00           C
ATOM   1341  NH1 ARG X  86      36.523  59.154  24.894  1.00  0.00           N
ATOM   1342 HH11 ARG X  86      35.731  58.563  24.685  1.00  0.00           H
ATOM   1343 HH12 ARG X  86      37.276  58.806  24.318  1.00  0.00           H
ATOM   1344  NH2 ARG X  86      37.591  61.128  25.350  1.00  0.00           N
ATOM   1345 HH21 ARG X  86      37.630  62.076  25.693  1.00  0.00           H
ATOM   1346 HH22 ARG X  86      38.409  60.783  24.868  1.00  0.00           H
ATOM   1347  C   ARG X  86      36.253  57.871  29.871  1.00  0.00           C
ATOM   1348  O   ARG X  86      36.154  56.920  29.133  1.00  0.00           O
ATOM   1349  N   LYS X  87      37.503  58.329  30.266  1.00  0.00           N
ATOM   1350  H   LYS X  87      37.601  59.172  30.815  1.00  0.00           H
ATOM   1351  CA  LYS X  87      38.715  57.633  29.966  1.00  0.00           C
ATOM   1352  HA  LYS X  87      38.560  56.987  29.101  1.00  0.00           H
ATOM   1353  CB  LYS X  87      39.858  58.671  29.662  1.00  0.00           C
ATOM   1354  HB2 LYS X  87      39.909  59.408  30.463  1.00  0.00           H
ATOM   1355  HB3 LYS X  87      40.718  58.006  29.588  1.00  0.00           H
ATOM   1356  CG  LYS X  87      39.684  59.366  28.338  1.00  0.00           C
ATOM   1357  HG2 LYS X  87      39.948  58.643  27.567  1.00  0.00           H
ATOM   1358  HG3 LYS X  87      38.630  59.634  28.247  1.00  0.00           H
ATOM   1359  CD  LYS X  87      40.602  60.595  28.200  1.00  0.00           C
ATOM   1360  HD2 LYS X  87      40.165  61.217  27.418  1.00  0.00           H
ATOM   1361  HD3 LYS X  87      40.436  61.153  29.121  1.00  0.00           H
ATOM   1362  CE  LYS X  87      42.085  60.269  28.113  1.00  0.00           C
ATOM   1363  HE2 LYS X  87      42.418  60.097  29.137  1.00  0.00           H
ATOM   1364  HE3 LYS X  87      42.192  59.405  27.458  1.00  0.00           H
ATOM   1365  NZ  LYS X  87      42.766  61.457  27.542  1.00  0.00           N
ATOM   1366  HZ1 LYS X  87      42.695  62.274  28.130  1.00  0.00           H
ATOM   1367  HZ2 LYS X  87      43.745  61.231  27.434  1.00  0.00           H
ATOM   1368  HZ3 LYS X  87      42.379  61.711  26.645  1.00  0.00           H
ATOM   1369  C   LYS X  87      39.081  56.596  31.103  1.00  0.00           C
ATOM   1370  O   LYS X  87      39.529  55.538  30.824  1.00  0.00           O
ATOM   1371  N   TYR X  88      38.790  56.917  32.352  1.00  0.00           N
ATOM   1372  H   TYR X  88      38.368  57.803  32.589  1.00  0.00           H
ATOM   1373  CA  TYR X  88      38.885  55.880  33.380  1.00  0.00           C
ATOM   1374  HA  TYR X  88      39.946  55.636  33.324  1.00  0.00           H
ATOM   1375  CB  TYR X  88      38.747  56.533  34.720  1.00  0.00           C
ATOM   1376  HB2 TYR X  88      39.390  57.405  34.849  1.00  0.00           H
ATOM   1377  HB3 TYR X  88      37.738  56.945  34.734  1.00  0.00           H
ATOM   1378  CG  TYR X  88      38.930  55.552  35.839  1.00  0.00           C
ATOM   1379  CD1 TYR X  88      40.220  55.234  36.227  1.00  0.00           C
ATOM   1380  HD1 TYR X  88      41.135  55.626  35.808  1.00  0.00           H
ATOM   1381  CE1 TYR X  88      40.404  54.309  37.283  1.00  0.00           C
ATOM   1382  HE1 TYR X  88      41.379  54.042  37.664  1.00  0.00           H
ATOM   1383  CZ  TYR X  88      39.220  53.666  37.935  1.00  0.00           C
ATOM   1384  OH  TYR X  88      39.405  52.688  38.815  1.00  0.00           O
ATOM   1385  HH  TYR X  88      40.334  52.461  38.882  1.00  0.00           H
ATOM   1386  CE2 TYR X  88      37.987  54.028  37.511  1.00  0.00           C
ATOM   1387  HE2 TYR X  88      37.143  53.529  37.964  1.00  0.00           H
ATOM   1388  CD2 TYR X  88      37.831  54.953  36.493  1.00  0.00           C
ATOM   1389  HD2 TYR X  88      36.824  55.237  36.223  1.00  0.00           H
ATOM   1390  C   TYR X  88      38.048  54.605  33.170  1.00  0.00           C
ATOM   1391  O   TYR X  88      38.695  53.580  32.936  1.00  0.00           O
ATOM   1392  N   PHE X  89      36.728  54.697  33.046  1.00  0.00           N
ATOM   1393  H   PHE X  89      36.230  55.573  33.105  1.00  0.00           H
ATOM   1394  CA  PHE X  89      35.891  53.471  32.741  1.00  0.00           C
ATOM   1395  HA  PHE X  89      36.157  52.606  33.349  1.00  0.00           H
ATOM   1396  CB  PHE X  89      34.452  53.895  33.039  1.00  0.00           C
ATOM   1397  HB2 PHE X  89      34.298  54.925  32.719  1.00  0.00           H
ATOM   1398  HB3 PHE X  89      33.708  53.286  32.525  1.00  0.00           H
ATOM   1399  CG  PHE X  89      34.161  53.957  34.550  1.00  0.00           C
ATOM   1400  CD1 PHE X  89      34.318  55.101  35.304  1.00  0.00           C
ATOM   1401  HD1 PHE X  89      34.474  56.073  34.859  1.00  0.00           H
ATOM   1402  CE1 PHE X  89      34.211  55.064  36.745  1.00  0.00           C
ATOM   1403  HE1 PHE X  89      34.415  55.957  37.316  1.00  0.00           H
ATOM   1404  CZ  PHE X  89      33.751  53.883  37.394  1.00  0.00           C
ATOM   1405  HZ  PHE X  89      33.692  53.907  38.471  1.00  0.00           H
ATOM   1406  CE2 PHE X  89      33.535  52.779  36.585  1.00  0.00           C
ATOM   1407  HE2 PHE X  89      33.137  51.932  37.124  1.00  0.00           H
ATOM   1408  CD2 PHE X  89      33.610  52.849  35.181  1.00  0.00           C
ATOM   1409  HD2 PHE X  89      33.377  51.951  34.628  1.00  0.00           H
ATOM   1410  C   PHE X  89      36.133  53.003  31.295  1.00  0.00           C
ATOM   1411  O   PHE X  89      35.418  52.046  30.816  1.00  0.00           O
ATOM   1412  N   GLN X  90      37.066  53.613  30.504  1.00  0.00           N
ATOM   1413  H   GLN X  90      37.554  54.416  30.873  1.00  0.00           H
ATOM   1414  CA  GLN X  90      37.537  53.197  29.212  1.00  0.00           C
ATOM   1415  HA  GLN X  90      38.171  53.961  28.760  1.00  0.00           H
ATOM   1416  CB  GLN X  90      38.498  52.048  29.369  1.00  0.00           C
ATOM   1417  HB2 GLN X  90      39.281  52.177  30.115  1.00  0.00           H
ATOM   1418  HB3 GLN X  90      37.903  51.245  29.804  1.00  0.00           H
ATOM   1419  CG  GLN X  90      39.184  51.485  28.162  1.00  0.00           C
ATOM   1420  HG2 GLN X  90      38.435  50.914  27.613  1.00  0.00           H
ATOM   1421  HG3 GLN X  90      39.587  52.271  27.524  1.00  0.00           H
ATOM   1422  CD  GLN X  90      40.450  50.699  28.462  1.00  0.00           C
ATOM   1423  OE1 GLN X  90      41.489  51.008  28.014  1.00  0.00           O
ATOM   1424  NE2 GLN X  90      40.416  49.728  29.338  1.00  0.00           N
ATOM   1425 HE21 GLN X  90      41.280  49.212  29.430  1.00  0.00           H
ATOM   1426 HE22 GLN X  90      39.664  49.529  29.981  1.00  0.00           H
ATOM   1427  C   GLN X  90      36.362  53.043  28.155  1.00  0.00           C
ATOM   1428  O   GLN X  90      36.366  52.083  27.401  1.00  0.00           O
ATOM   1429  N   LEU X  91      35.510  54.050  27.934  1.00  0.00           N
ATOM   1430  H   LEU X  91      35.794  54.920  28.360  1.00  0.00           H
ATOM   1431  CA  LEU X  91      34.336  54.094  27.029  1.00  0.00           C
ATOM   1432  HA  LEU X  91      34.010  53.071  26.840  1.00  0.00           H
ATOM   1433  CB  LEU X  91      33.211  55.006  27.608  1.00  0.00           C
ATOM   1434  HB2 LEU X  91      33.644  55.963  27.900  1.00  0.00           H
ATOM   1435  HB3 LEU X  91      32.486  55.279  26.841  1.00  0.00           H
ATOM   1436  CG  LEU X  91      32.452  54.685  28.917  1.00  0.00           C
ATOM   1437  HG  LEU X  91      33.092  54.402  29.751  1.00  0.00           H
ATOM   1438  CD1 LEU X  91      31.469  55.825  29.391  1.00  0.00           C
ATOM   1439 HD11 LEU X  91      30.595  55.751  28.744  1.00  0.00           H
ATOM   1440 HD12 LEU X  91      31.175  55.551  30.406  1.00  0.00           H
ATOM   1441 HD13 LEU X  91      31.996  56.777  29.336  1.00  0.00           H
ATOM   1442  CD2 LEU X  91      31.674  53.384  28.663  1.00  0.00           C
ATOM   1443 HD21 LEU X  91      31.270  53.424  27.650  1.00  0.00           H
ATOM   1444 HD22 LEU X  91      32.308  52.498  28.616  1.00  0.00           H
ATOM   1445 HD23 LEU X  91      30.882  53.341  29.412  1.00  0.00           H
ATOM   1446  C   LEU X  91      34.813  54.674  25.721  1.00  0.00           C
ATOM   1447  O   LEU X  91      34.017  54.846  24.816  1.00  0.00           O
ATOM   1448  N   ASP X  92      36.083  54.834  25.431  1.00  0.00           N
ATOM   1449  H   ASP X  92      36.673  54.787  26.249  1.00  0.00           H
ATOM   1450  CA  ASP X  92      36.664  55.024  24.082  1.00  0.00           C
ATOM   1451  HA  ASP X  92      36.006  55.668  23.501  1.00  0.00           H
ATOM   1452  CB  ASP X  92      38.035  55.750  24.161  1.00  0.00           C
ATOM   1453  HB2 ASP X  92      38.434  55.567  23.163  1.00  0.00           H
ATOM   1454  HB3 ASP X  92      37.949  56.818  24.364  1.00  0.00           H
ATOM   1455  CG  ASP X  92      39.111  55.258  25.200  1.00  0.00           C
ATOM   1456  OD1 ASP X  92      38.786  54.892  26.326  1.00  0.00           O
ATOM   1457  OD2 ASP X  92      40.241  55.158  24.729  1.00  0.00           O
ATOM   1458  C   ASP X  92      36.798  53.729  23.201  1.00  0.00           C
ATOM   1459  O   ASP X  92      36.414  53.836  22.062  1.00  0.00           O
ATOM   1460  N   VAL X  93      37.167  52.581  23.752  1.00  0.00           N
ATOM   1461  H   VAL X  93      37.583  52.730  24.661  1.00  0.00           H
ATOM   1462  CA  VAL X  93      37.174  51.267  23.186  1.00  0.00           C
ATOM   1463  HA  VAL X  93      37.918  51.282  22.390  1.00  0.00           H
ATOM   1464  CB  VAL X  93      37.693  50.193  24.164  1.00  0.00           C
ATOM   1465  HB  VAL X  93      37.319  50.338  25.178  1.00  0.00           H
ATOM   1466  CG1 VAL X  93      37.300  48.789  23.819  1.00  0.00           C
ATOM   1467 HG11 VAL X  93      37.856  48.204  24.552  1.00  0.00           H
ATOM   1468 HG12 VAL X  93      36.233  48.610  23.952  1.00  0.00           H
ATOM   1469 HG13 VAL X  93      37.787  48.530  22.879  1.00  0.00           H
ATOM   1470  CG2 VAL X  93      39.196  50.328  24.199  1.00  0.00           C
ATOM   1471 HG21 VAL X  93      39.701  49.737  24.964  1.00  0.00           H
ATOM   1472 HG22 VAL X  93      39.575  50.001  23.231  1.00  0.00           H
ATOM   1473 HG23 VAL X  93      39.454  51.364  24.422  1.00  0.00           H
ATOM   1474  C   VAL X  93      35.820  50.881  22.658  1.00  0.00           C
ATOM   1475  O   VAL X  93      34.817  50.716  23.378  1.00  0.00           O
ATOM   1476  N   THR X  94      35.736  50.542  21.392  1.00  0.00           N
ATOM   1477  H   THR X  94      36.611  50.706  20.915  1.00  0.00           H
ATOM   1478  CA  THR X  94      34.557  50.101  20.599  1.00  0.00           C
ATOM   1479  HA  THR X  94      33.687  50.636  20.980  1.00  0.00           H
ATOM   1480  CB  THR X  94      34.791  50.432  19.150  1.00  0.00           C
ATOM   1481  HB  THR X  94      33.923  49.973  18.678  1.00  0.00           H
ATOM   1482  CG2 THR X  94      34.862  51.903  18.675  1.00  0.00           C
ATOM   1483 HG21 THR X  94      35.060  51.948  17.604  1.00  0.00           H
ATOM   1484 HG22 THR X  94      33.968  52.477  18.917  1.00  0.00           H
ATOM   1485 HG23 THR X  94      35.591  52.424  19.294  1.00  0.00           H
ATOM   1486  OG1 THR X  94      35.900  49.743  18.715  1.00  0.00           O
ATOM   1487  HG1 THR X  94      35.706  49.626  17.782  1.00  0.00           H
ATOM   1488  C   THR X  94      34.092  48.605  20.869  1.00  0.00           C
ATOM   1489  O   THR X  94      33.967  47.739  19.980  1.00  0.00           O
ATOM   1490  N   LEU X  95      33.897  48.315  22.143  1.00  0.00           N
ATOM   1491  H   LEU X  95      34.111  49.079  22.767  1.00  0.00           H
ATOM   1492  CA  LEU X  95      33.522  46.980  22.681  1.00  0.00           C
ATOM   1493  HA  LEU X  95      34.410  46.368  22.844  1.00  0.00           H
ATOM   1494  CB  LEU X  95      32.910  47.225  24.093  1.00  0.00           C
ATOM   1495  HB2 LEU X  95      33.593  47.968  24.502  1.00  0.00           H
ATOM   1496  HB3 LEU X  95      32.042  47.878  24.007  1.00  0.00           H
ATOM   1497  CG  LEU X  95      32.630  46.052  25.058  1.00  0.00           C
ATOM   1498  HG  LEU X  95      31.930  45.426  24.505  1.00  0.00           H
ATOM   1499  CD1 LEU X  95      33.901  45.352  25.512  1.00  0.00           C
ATOM   1500 HD11 LEU X  95      34.488  44.999  24.664  1.00  0.00           H
ATOM   1501 HD12 LEU X  95      34.515  45.966  26.171  1.00  0.00           H
ATOM   1502 HD13 LEU X  95      33.657  44.473  26.108  1.00  0.00           H
ATOM   1503  CD2 LEU X  95      32.021  46.653  26.284  1.00  0.00           C
ATOM   1504 HD21 LEU X  95      31.305  47.354  25.853  1.00  0.00           H
ATOM   1505 HD22 LEU X  95      31.578  45.998  27.034  1.00  0.00           H
ATOM   1506 HD23 LEU X  95      32.759  47.319  26.731  1.00  0.00           H
ATOM   1507  C   LEU X  95      32.531  46.119  21.858  1.00  0.00           C
ATOM   1508  O   LEU X  95      32.736  44.874  21.770  1.00  0.00           O
ATOM   1509  N   ALA X  96      31.410  46.678  21.272  1.00  0.00           N
ATOM   1510  H   ALA X  96      31.332  47.684  21.319  1.00  0.00           H
ATOM   1511  CA  ALA X  96      30.578  45.887  20.312  1.00  0.00           C
ATOM   1512  HA  ALA X  96      30.033  45.175  20.931  1.00  0.00           H
ATOM   1513  CB  ALA X  96      29.738  46.954  19.647  1.00  0.00           C
ATOM   1514  HB1 ALA X  96      28.954  46.418  19.111  1.00  0.00           H
ATOM   1515  HB2 ALA X  96      29.083  47.448  20.363  1.00  0.00           H
ATOM   1516  HB3 ALA X  96      30.225  47.638  18.953  1.00  0.00           H
ATOM   1517  C   ALA X  96      31.362  45.069  19.233  1.00  0.00           C
ATOM   1518  O   ALA X  96      30.992  43.994  18.806  1.00  0.00           O
ATOM   1519  N   GLN X  97      32.502  45.671  18.727  1.00  0.00           N
ATOM   1520  H   GLN X  97      32.775  46.512  19.214  1.00  0.00           H
ATOM   1521  CA  GLN X  97      33.403  45.036  17.812  1.00  0.00           C
ATOM   1522  HA  GLN X  97      32.837  44.445  17.092  1.00  0.00           H
ATOM   1523  CB  GLN X  97      34.343  46.162  17.221  1.00  0.00           C
ATOM   1524  HB2 GLN X  97      35.041  46.541  17.969  1.00  0.00           H
ATOM   1525  HB3 GLN X  97      34.984  45.665  16.494  1.00  0.00           H
ATOM   1526  CG  GLN X  97      33.622  47.268  16.426  1.00  0.00           C
ATOM   1527  HG2 GLN X  97      33.363  46.643  15.571  1.00  0.00           H
ATOM   1528  HG3 GLN X  97      32.740  47.695  16.901  1.00  0.00           H
ATOM   1529  CD  GLN X  97      34.582  48.334  15.918  1.00  0.00           C
ATOM   1530  OE1 GLN X  97      35.784  48.040  16.078  1.00  0.00           O
ATOM   1531  NE2 GLN X  97      34.216  49.562  15.664  1.00  0.00           N
ATOM   1532 HE21 GLN X  97      34.767  50.230  15.143  1.00  0.00           H
ATOM   1533 HE22 GLN X  97      33.248  49.847  15.640  1.00  0.00           H
ATOM   1534  C   GLN X  97      34.281  43.875  18.511  1.00  0.00           C
ATOM   1535  O   GLN X  97      35.011  43.181  17.803  1.00  0.00           O
ATOM   1536  N   LEU X  98      34.366  43.751  19.778  1.00  0.00           N
ATOM   1537  H   LEU X  98      33.864  44.417  20.349  1.00  0.00           H
ATOM   1538  CA  LEU X  98      34.953  42.629  20.489  1.00  0.00           C
ATOM   1539  HA  LEU X  98      35.744  42.189  19.880  1.00  0.00           H
ATOM   1540  CB  LEU X  98      35.650  43.200  21.744  1.00  0.00           C
ATOM   1541  HB2 LEU X  98      34.862  43.728  22.282  1.00  0.00           H
ATOM   1542  HB3 LEU X  98      35.969  42.396  22.407  1.00  0.00           H
ATOM   1543  CG  LEU X  98      36.796  44.168  21.562  1.00  0.00           C
ATOM   1544  HG  LEU X  98      36.584  44.996  20.886  1.00  0.00           H
ATOM   1545  CD1 LEU X  98      37.167  44.984  22.851  1.00  0.00           C
ATOM   1546 HD11 LEU X  98      37.892  45.765  22.624  1.00  0.00           H
ATOM   1547 HD12 LEU X  98      36.258  45.501  23.160  1.00  0.00           H
ATOM   1548 HD13 LEU X  98      37.558  44.233  23.538  1.00  0.00           H
ATOM   1549  CD2 LEU X  98      38.058  43.430  21.046  1.00  0.00           C
ATOM   1550 HD21 LEU X  98      38.400  42.702  21.782  1.00  0.00           H
ATOM   1551 HD22 LEU X  98      37.831  42.993  20.074  1.00  0.00           H
ATOM   1552 HD23 LEU X  98      38.906  44.094  20.878  1.00  0.00           H
ATOM   1553  C   LEU X  98      33.943  41.570  20.991  1.00  0.00           C
ATOM   1554  O   LEU X  98      34.113  40.368  20.905  1.00  0.00           O
ATOM   1555  N   TYR X  99      32.812  42.040  21.518  1.00  0.00           N
ATOM   1556  H   TYR X  99      32.688  43.037  21.415  1.00  0.00           H
ATOM   1557  CA  TYR X  99      31.604  41.167  21.692  1.00  0.00           C
ATOM   1558  HA  TYR X  99      31.791  40.403  22.447  1.00  0.00           H
ATOM   1559  CB  TYR X  99      30.543  42.031  22.384  1.00  0.00           C
ATOM   1560  HB2 TYR X  99      30.727  43.039  22.011  1.00  0.00           H
ATOM   1561  HB3 TYR X  99      29.604  41.747  21.909  1.00  0.00           H
ATOM   1562  CG  TYR X  99      30.419  41.880  23.854  1.00  0.00           C
ATOM   1563  CD1 TYR X  99      31.288  42.517  24.725  1.00  0.00           C
ATOM   1564  HD1 TYR X  99      32.168  43.006  24.334  1.00  0.00           H
ATOM   1565  CE1 TYR X  99      31.039  42.456  26.094  1.00  0.00           C
ATOM   1566  HE1 TYR X  99      31.809  42.819  26.757  1.00  0.00           H
ATOM   1567  CZ  TYR X  99      29.959  41.744  26.598  1.00  0.00           C
ATOM   1568  OH  TYR X  99      29.930  41.725  27.973  1.00  0.00           O
ATOM   1569  HH  TYR X  99      29.282  41.052  28.197  1.00  0.00           H
ATOM   1570  CE2 TYR X  99      29.153  40.979  25.736  1.00  0.00           C
ATOM   1571  HE2 TYR X  99      28.470  40.264  26.167  1.00  0.00           H
ATOM   1572  CD2 TYR X  99      29.379  41.113  24.376  1.00  0.00           C
ATOM   1573  HD2 TYR X  99      28.738  40.587  23.684  1.00  0.00           H
ATOM   1574  C   TYR X  99      31.090  40.489  20.400  1.00  0.00           C
ATOM   1575  O   TYR X  99      30.808  39.326  20.479  1.00  0.00           O
ATOM   1576  N   HIE X 100      31.053  41.071  19.195  1.00  0.00           N
ATOM   1577  H   HIE X 100      31.263  42.058  19.221  1.00  0.00           H
ATOM   1578  CA  HIE X 100      30.885  40.382  17.921  1.00  0.00           C
ATOM   1579  HA  HIE X 100      30.032  39.717  18.056  1.00  0.00           H
ATOM   1580  CB  HIE X 100      30.645  41.471  16.849  1.00  0.00           C
ATOM   1581  HB2 HIE X 100      29.807  42.100  17.150  1.00  0.00           H
ATOM   1582  HB3 HIE X 100      31.479  42.155  16.697  1.00  0.00           H
ATOM   1583  CG  HIE X 100      30.256  41.020  15.515  1.00  0.00           C
ATOM   1584  ND1 HIE X 100      30.097  41.882  14.343  1.00  0.00           N
ATOM   1585  CE1 HIE X 100      29.303  41.197  13.533  1.00  0.00           C
ATOM   1586  HE1 HIE X 100      28.980  41.709  12.638  1.00  0.00           H
ATOM   1587  NE2 HIE X 100      29.004  39.975  14.036  1.00  0.00           N
ATOM   1588  HE2 HIE X 100      28.409  39.273  13.620  1.00  0.00           H
ATOM   1589  CD2 HIE X 100      29.647  39.861  15.273  1.00  0.00           C
ATOM   1590  HD2 HIE X 100      29.492  39.088  16.011  1.00  0.00           H
ATOM   1591  C   HIE X 100      31.985  39.363  17.538  1.00  0.00           C
ATOM   1592  O   HIE X 100      31.686  38.258  17.200  1.00  0.00           O
ATOM   1593  N   HIE X 101      33.262  39.774  17.717  1.00  0.00           N
ATOM   1594  H   HIE X 101      33.517  40.681  18.077  1.00  0.00           H
ATOM   1595  CA  HIE X 101      34.381  38.822  17.448  1.00  0.00           C
ATOM   1596  HA  HIE X 101      34.353  38.458  16.420  1.00  0.00           H
ATOM   1597  CB  HIE X 101      35.614  39.537  17.646  1.00  0.00           C
ATOM   1598  HB2 HIE X 101      35.658  40.242  16.815  1.00  0.00           H
ATOM   1599  HB3 HIE X 101      35.568  40.164  18.536  1.00  0.00           H
ATOM   1600  CG  HIE X 101      36.928  38.744  17.677  1.00  0.00           C
ATOM   1601  ND1 HIE X 101      37.408  38.033  16.565  1.00  0.00           N
ATOM   1602  CE1 HIE X 101      38.486  37.299  17.036  1.00  0.00           C
ATOM   1603  HE1 HIE X 101      39.174  36.639  16.529  1.00  0.00           H
ATOM   1604  NE2 HIE X 101      38.627  37.576  18.371  1.00  0.00           N
ATOM   1605  HE2 HIE X 101      39.211  37.153  19.080  1.00  0.00           H
ATOM   1606  CD2 HIE X 101      37.618  38.473  18.739  1.00  0.00           C
ATOM   1607  HD2 HIE X 101      37.572  38.908  19.727  1.00  0.00           H
ATOM   1608  C   HIE X 101      34.307  37.566  18.349  1.00  0.00           C
ATOM   1609  O   HIE X 101      34.372  36.444  17.837  1.00  0.00           O
ATOM   1610  N   TRP X 102      34.208  37.735  19.657  1.00  0.00           N
ATOM   1611  H   TRP X 102      33.994  38.645  20.039  1.00  0.00           H
ATOM   1612  CA  TRP X 102      34.227  36.620  20.625  1.00  0.00           C
ATOM   1613  HA  TRP X 102      35.133  36.028  20.498  1.00  0.00           H
ATOM   1614  CB  TRP X 102      34.198  37.174  22.037  1.00  0.00           C
ATOM   1615  HB2 TRP X 102      33.310  37.806  22.066  1.00  0.00           H
ATOM   1616  HB3 TRP X 102      33.987  36.422  22.796  1.00  0.00           H
ATOM   1617  CG  TRP X 102      35.280  38.152  22.384  1.00  0.00           C
ATOM   1618  CD1 TRP X 102      36.537  37.907  21.952  1.00  0.00           C
ATOM   1619  HD1 TRP X 102      36.859  37.139  21.263  1.00  0.00           H
ATOM   1620  NE1 TRP X 102      37.307  38.820  22.529  1.00  0.00           N
ATOM   1621  HE1 TRP X 102      38.286  38.819  22.275  1.00  0.00           H
ATOM   1622  CE2 TRP X 102      36.623  39.715  23.344  1.00  0.00           C
ATOM   1623  CZ2 TRP X 102      36.982  40.817  24.147  1.00  0.00           C
ATOM   1624  HZ2 TRP X 102      37.974  41.224  24.019  1.00  0.00           H
ATOM   1625  CH2 TRP X 102      36.025  41.409  24.921  1.00  0.00           C
ATOM   1626  HH2 TRP X 102      36.258  42.224  25.590  1.00  0.00           H
ATOM   1627  CZ3 TRP X 102      34.709  40.919  24.960  1.00  0.00           C
ATOM   1628  HZ3 TRP X 102      34.035  41.423  25.638  1.00  0.00           H
ATOM   1629  CE3 TRP X 102      34.341  39.864  24.125  1.00  0.00           C
ATOM   1630  HE3 TRP X 102      33.330  39.511  23.986  1.00  0.00           H
ATOM   1631  CD2 TRP X 102      35.252  39.288  23.235  1.00  0.00           C
ATOM   1632  C   TRP X 102      33.038  35.686  20.333  1.00  0.00           C
ATOM   1633  O   TRP X 102      33.205  34.468  20.281  1.00  0.00           O
ATOM   1634  N   GLY X 103      31.806  36.126  20.216  1.00  0.00           N
ATOM   1635  H   GLY X 103      31.672  37.118  20.346  1.00  0.00           H
ATOM   1636  CA  GLY X 103      30.694  35.345  19.759  1.00  0.00           C
ATOM   1637  HA2 GLY X 103      30.445  34.617  20.532  1.00  0.00           H
ATOM   1638  HA3 GLY X 103      29.792  35.941  19.628  1.00  0.00           H
ATOM   1639  C   GLY X 103      30.940  34.571  18.412  1.00  0.00           C
ATOM   1640  O   GLY X 103      30.271  33.537  18.261  1.00  0.00           O
ATOM   1641  N   SER X 104      31.769  35.084  17.515  1.00  0.00           N
ATOM   1642  H   SER X 104      32.203  35.972  17.724  1.00  0.00           H
ATOM   1643  CA  SER X 104      32.076  34.476  16.237  1.00  0.00           C
ATOM   1644  HA  SER X 104      31.151  34.113  15.788  1.00  0.00           H
ATOM   1645  CB  SER X 104      32.651  35.476  15.279  1.00  0.00           C
ATOM   1646  HB2 SER X 104      33.659  35.859  15.438  1.00  0.00           H
ATOM   1647  HB3 SER X 104      32.718  35.091  14.261  1.00  0.00           H
ATOM   1648  OG  SER X 104      31.678  36.617  15.103  1.00  0.00           O
ATOM   1649  HG  SER X 104      31.701  37.153  15.899  1.00  0.00           H
ATOM   1650  C   SER X 104      33.043  33.351  16.358  1.00  0.00           C
ATOM   1651  O   SER X 104      32.792  32.174  15.875  1.00  0.00           O
ATOM   1652  N   VAL X 105      34.195  33.540  17.010  1.00  0.00           N
ATOM   1653  H   VAL X 105      34.441  34.445  17.383  1.00  0.00           H
ATOM   1654  CA  VAL X 105      35.148  32.460  17.258  1.00  0.00           C
ATOM   1655  HA  VAL X 105      35.275  31.831  16.377  1.00  0.00           H
ATOM   1656  CB  VAL X 105      36.604  32.881  17.604  1.00  0.00           C
ATOM   1657  HB  VAL X 105      37.146  31.935  17.627  1.00  0.00           H
ATOM   1658  CG1 VAL X 105      37.324  33.786  16.553  1.00  0.00           C
ATOM   1659 HG11 VAL X 105      37.224  33.339  15.564  1.00  0.00           H
ATOM   1660 HG12 VAL X 105      36.837  34.761  16.583  1.00  0.00           H
ATOM   1661 HG13 VAL X 105      38.351  33.920  16.889  1.00  0.00           H
ATOM   1662  CG2 VAL X 105      36.680  33.442  19.089  1.00  0.00           C
ATOM   1663 HG21 VAL X 105      36.443  32.663  19.813  1.00  0.00           H
ATOM   1664 HG22 VAL X 105      37.729  33.678  19.270  1.00  0.00           H
ATOM   1665 HG23 VAL X 105      36.061  34.338  19.146  1.00  0.00           H
ATOM   1666  C   VAL X 105      34.675  31.430  18.263  1.00  0.00           C
ATOM   1667  O   VAL X 105      35.052  30.305  18.274  1.00  0.00           O
ATOM   1668  N   ASP X 106      33.862  31.815  19.229  1.00  0.00           N
ATOM   1669  H   ASP X 106      33.608  32.792  19.274  1.00  0.00           H
ATOM   1670  CA  ASP X 106      33.363  31.001  20.415  1.00  0.00           C
ATOM   1671  HA  ASP X 106      33.818  30.023  20.260  1.00  0.00           H
ATOM   1672  CB  ASP X 106      33.822  31.592  21.703  1.00  0.00           C
ATOM   1673  HB2 ASP X 106      34.850  31.955  21.712  1.00  0.00           H
ATOM   1674  HB3 ASP X 106      33.240  32.482  21.940  1.00  0.00           H
ATOM   1675  CG  ASP X 106      33.692  30.576  22.867  1.00  0.00           C
ATOM   1676  OD1 ASP X 106      33.825  30.992  24.067  1.00  0.00           O
ATOM   1677  OD2 ASP X 106      33.366  29.386  22.587  1.00  0.00           O
ATOM   1678  C   ASP X 106      31.847  30.832  20.348  1.00  0.00           C
ATOM   1679  O   ASP X 106      31.041  31.731  20.509  1.00  0.00           O
ATOM   1680  N   SER X 107      31.458  29.527  20.247  1.00  0.00           N
ATOM   1681  H   SER X 107      32.142  28.789  20.337  1.00  0.00           H
ATOM   1682  CA  SER X 107      30.064  29.059  20.368  1.00  0.00           C
ATOM   1683  HA  SER X 107      29.360  29.566  19.708  1.00  0.00           H
ATOM   1684  CB  SER X 107      29.971  27.567  20.031  1.00  0.00           C
ATOM   1685  HB2 SER X 107      28.927  27.311  20.213  1.00  0.00           H
ATOM   1686  HB3 SER X 107      30.270  27.335  19.009  1.00  0.00           H
ATOM   1687  OG  SER X 107      30.791  26.774  20.877  1.00  0.00           O
ATOM   1688  HG  SER X 107      31.584  26.722  20.338  1.00  0.00           H
ATOM   1689  C   SER X 107      29.534  29.321  21.783  1.00  0.00           C
ATOM   1690  O   SER X 107      28.389  29.826  21.929  1.00  0.00           O
ATOM   1691  N   HIE X 108      30.255  28.936  22.812  1.00  0.00           N
ATOM   1692  H   HIE X 108      31.230  28.756  22.616  1.00  0.00           H
ATOM   1693  CA  HIE X 108      29.835  29.134  24.221  1.00  0.00           C
ATOM   1694  HA  HIE X 108      28.800  28.800  24.299  1.00  0.00           H
ATOM   1695  CB  HIE X 108      30.638  28.375  25.203  1.00  0.00           C
ATOM   1696  HB2 HIE X 108      30.568  27.324  24.923  1.00  0.00           H
ATOM   1697  HB3 HIE X 108      31.681  28.642  25.035  1.00  0.00           H
ATOM   1698  CG  HIE X 108      30.144  28.564  26.616  1.00  0.00           C
ATOM   1699  ND1 HIE X 108      28.928  28.103  27.134  1.00  0.00           N
ATOM   1700  CE1 HIE X 108      28.794  28.470  28.472  1.00  0.00           C
ATOM   1701  HE1 HIE X 108      27.880  28.437  29.046  1.00  0.00           H
ATOM   1702  NE2 HIE X 108      29.876  29.241  28.736  1.00  0.00           N
ATOM   1703  HE2 HIE X 108      29.962  29.918  29.481  1.00  0.00           H
ATOM   1704  CD2 HIE X 108      30.666  29.352  27.605  1.00  0.00           C
ATOM   1705  HD2 HIE X 108      31.628  29.844  27.589  1.00  0.00           H
ATOM   1706  C   HIE X 108      29.779  30.624  24.670  1.00  0.00           C
ATOM   1707  O   HIE X 108      28.932  30.914  25.456  1.00  0.00           O
ATOM   1708  N   PHE X 109      30.674  31.530  24.276  1.00  0.00           N
ATOM   1709  H   PHE X 109      31.422  31.150  23.714  1.00  0.00           H
ATOM   1710  CA  PHE X 109      30.608  33.044  24.551  1.00  0.00           C
ATOM   1711  HA  PHE X 109      30.738  33.208  25.621  1.00  0.00           H
ATOM   1712  CB  PHE X 109      31.802  33.713  23.947  1.00  0.00           C
ATOM   1713  HB2 PHE X 109      32.681  33.231  24.374  1.00  0.00           H
ATOM   1714  HB3 PHE X 109      31.718  33.708  22.860  1.00  0.00           H
ATOM   1715  CG  PHE X 109      31.792  35.100  24.453  1.00  0.00           C
ATOM   1716  CD1 PHE X 109      31.019  36.042  23.748  1.00  0.00           C
ATOM   1717  HD1 PHE X 109      30.443  35.688  22.906  1.00  0.00           H
ATOM   1718  CE1 PHE X 109      31.079  37.381  24.001  1.00  0.00           C
ATOM   1719  HE1 PHE X 109      30.451  37.958  23.339  1.00  0.00           H
ATOM   1720  CZ  PHE X 109      31.774  37.870  25.136  1.00  0.00           C
ATOM   1721  HZ  PHE X 109      31.788  38.938  25.297  1.00  0.00           H
ATOM   1722  CE2 PHE X 109      32.520  36.945  25.876  1.00  0.00           C
ATOM   1723  HE2 PHE X 109      33.185  37.345  26.627  1.00  0.00           H
ATOM   1724  CD2 PHE X 109      32.497  35.582  25.561  1.00  0.00           C
ATOM   1725  HD2 PHE X 109      33.068  34.846  26.107  1.00  0.00           H
ATOM   1726  C   PHE X 109      29.208  33.568  24.198  1.00  0.00           C
ATOM   1727  O   PHE X 109      28.680  34.429  24.915  1.00  0.00           O
ATOM   1728  N   GLN X 110      28.538  33.194  23.119  1.00  0.00           N
ATOM   1729  H   GLN X 110      28.994  32.579  22.461  1.00  0.00           H
ATOM   1730  CA  GLN X 110      27.162  33.628  22.630  1.00  0.00           C
ATOM   1731  HA  GLN X 110      27.265  34.659  22.293  1.00  0.00           H
ATOM   1732  CB  GLN X 110      26.690  32.827  21.418  1.00  0.00           C
ATOM   1733  HB2 GLN X 110      26.314  31.854  21.732  1.00  0.00           H
ATOM   1734  HB3 GLN X 110      25.758  33.359  21.235  1.00  0.00           H
ATOM   1735  CG  GLN X 110      27.647  32.756  20.247  1.00  0.00           C
ATOM   1736  HG2 GLN X 110      28.168  33.711  20.176  1.00  0.00           H
ATOM   1737  HG3 GLN X 110      28.409  32.021  20.506  1.00  0.00           H
ATOM   1738  CD  GLN X 110      26.934  32.384  18.916  1.00  0.00           C
ATOM   1739  OE1 GLN X 110      25.818  31.874  18.929  1.00  0.00           O
ATOM   1740  NE2 GLN X 110      27.587  32.611  17.830  1.00  0.00           N
ATOM   1741 HE21 GLN X 110      27.146  32.411  16.943  1.00  0.00           H
ATOM   1742 HE22 GLN X 110      28.550  32.861  18.000  1.00  0.00           H
ATOM   1743  C   GLN X 110      26.107  33.446  23.755  1.00  0.00           C
ATOM   1744  O   GLN X 110      25.203  34.299  23.859  1.00  0.00           O
ATOM   1745  N   GLN X 111      26.110  32.330  24.489  1.00  0.00           N
ATOM   1746  H   GLN X 111      26.846  31.665  24.296  1.00  0.00           H
ATOM   1747  CA  GLN X 111      25.182  32.004  25.629  1.00  0.00           C
ATOM   1748  HA  GLN X 111      24.200  32.101  25.167  1.00  0.00           H
ATOM   1749  CB  GLN X 111      25.378  30.443  25.845  1.00  0.00           C
ATOM   1750  HB2 GLN X 111      26.401  30.171  26.107  1.00  0.00           H
ATOM   1751  HB3 GLN X 111      24.865  30.181  26.771  1.00  0.00           H
ATOM   1752  CG  GLN X 111      24.868  29.585  24.676  1.00  0.00           C
ATOM   1753  HG2 GLN X 111      25.490  29.586  23.781  1.00  0.00           H
ATOM   1754  HG3 GLN X 111      24.784  28.559  25.035  1.00  0.00           H
ATOM   1755  CD  GLN X 111      23.378  29.921  24.249  1.00  0.00           C
ATOM   1756  OE1 GLN X 111      23.224  29.998  23.037  1.00  0.00           O
ATOM   1757  NE2 GLN X 111      22.434  30.080  25.114  1.00  0.00           N
ATOM   1758 HE21 GLN X 111      21.526  30.412  24.823  1.00  0.00           H
ATOM   1759 HE22 GLN X 111      22.566  30.036  26.115  1.00  0.00           H
ATOM   1760  C   GLN X 111      25.430  32.947  26.810  1.00  0.00           C
ATOM   1761  O   GLN X 111      24.512  33.429  27.438  1.00  0.00           O
ATOM   1762  N   VAL X 112      26.701  33.449  26.912  1.00  0.00           N
ATOM   1763  H   VAL X 112      27.389  33.025  26.306  1.00  0.00           H
ATOM   1764  CA  VAL X 112      27.053  34.391  28.032  1.00  0.00           C
ATOM   1765  HA  VAL X 112      26.578  34.092  28.966  1.00  0.00           H
ATOM   1766  CB  VAL X 112      28.526  34.340  28.341  1.00  0.00           C
ATOM   1767  HB  VAL X 112      29.085  34.730  27.490  1.00  0.00           H
ATOM   1768  CG1 VAL X 112      28.736  35.193  29.567  1.00  0.00           C
ATOM   1769 HG11 VAL X 112      28.621  36.238  29.283  1.00  0.00           H
ATOM   1770 HG12 VAL X 112      28.074  34.892  30.379  1.00  0.00           H
ATOM   1771 HG13 VAL X 112      29.680  34.969  30.062  1.00  0.00           H
ATOM   1772  CG2 VAL X 112      29.055  32.941  28.566  1.00  0.00           C
ATOM   1773 HG21 VAL X 112      30.084  32.953  28.925  1.00  0.00           H
ATOM   1774 HG22 VAL X 112      28.362  32.375  29.189  1.00  0.00           H
ATOM   1775 HG23 VAL X 112      29.184  32.483  27.585  1.00  0.00           H
ATOM   1776  C   VAL X 112      26.524  35.789  27.728  1.00  0.00           C
ATOM   1777  O   VAL X 112      25.810  36.397  28.562  1.00  0.00           O
ATOM   1778  N   ALA X 113      26.845  36.323  26.611  1.00  0.00           N
ATOM   1779  H   ALA X 113      27.311  35.708  25.959  1.00  0.00           H
ATOM   1780  CA  ALA X 113      26.562  37.615  26.135  1.00  0.00           C
ATOM   1781  HA  ALA X 113      26.999  38.401  26.751  1.00  0.00           H
ATOM   1782  CB  ALA X 113      27.150  37.830  24.710  1.00  0.00           C
ATOM   1783  HB1 ALA X 113      26.756  37.059  24.047  1.00  0.00           H
ATOM   1784  HB2 ALA X 113      26.884  38.783  24.253  1.00  0.00           H
ATOM   1785  HB3 ALA X 113      28.222  37.748  24.889  1.00  0.00           H
ATOM   1786  C   ALA X 113      25.037  37.914  26.033  1.00  0.00           C
ATOM   1787  O   ALA X 113      24.630  39.084  26.010  1.00  0.00           O
ATOM   1788  N   GLN X 114      24.229  36.906  26.063  1.00  0.00           N
ATOM   1789  H   GLN X 114      24.671  36.004  25.956  1.00  0.00           H
ATOM   1790  CA  GLN X 114      22.739  36.860  26.119  1.00  0.00           C
ATOM   1791  HA  GLN X 114      22.386  37.354  25.214  1.00  0.00           H
ATOM   1792  CB  GLN X 114      22.337  35.412  25.981  1.00  0.00           C
ATOM   1793  HB2 GLN X 114      23.031  34.823  25.383  1.00  0.00           H
ATOM   1794  HB3 GLN X 114      22.281  35.041  27.004  1.00  0.00           H
ATOM   1795  CG  GLN X 114      20.954  35.242  25.280  1.00  0.00           C
ATOM   1796  HG2 GLN X 114      21.002  35.686  24.287  1.00  0.00           H
ATOM   1797  HG3 GLN X 114      20.657  34.200  25.159  1.00  0.00           H
ATOM   1798  CD  GLN X 114      19.840  35.846  26.164  1.00  0.00           C
ATOM   1799  OE1 GLN X 114      19.572  35.367  27.293  1.00  0.00           O
ATOM   1800  NE2 GLN X 114      19.132  36.858  25.615  1.00  0.00           N
ATOM   1801 HE21 GLN X 114      18.370  37.121  26.225  1.00  0.00           H
ATOM   1802 HE22 GLN X 114      19.318  37.185  24.678  1.00  0.00           H
ATOM   1803  C   GLN X 114      22.210  37.429  27.414  1.00  0.00           C
ATOM   1804  O   GLN X 114      21.242  38.221  27.476  1.00  0.00           O
ATOM   1805  N   LYS X 115      22.937  37.203  28.521  1.00  0.00           N
ATOM   1806  H   LYS X 115      23.724  36.572  28.475  1.00  0.00           H
ATOM   1807  CA  LYS X 115      22.589  37.653  29.883  1.00  0.00           C
ATOM   1808  HA  LYS X 115      21.636  38.181  29.921  1.00  0.00           H
ATOM   1809  CB  LYS X 115      22.261  36.497  30.757  1.00  0.00           C
ATOM   1810  HB2 LYS X 115      23.167  35.895  30.813  1.00  0.00           H
ATOM   1811  HB3 LYS X 115      22.186  36.692  31.827  1.00  0.00           H
ATOM   1812  CG  LYS X 115      20.914  35.828  30.192  1.00  0.00           C
ATOM   1813  HG2 LYS X 115      20.063  36.489  30.025  1.00  0.00           H
ATOM   1814  HG3 LYS X 115      21.235  35.389  29.249  1.00  0.00           H
ATOM   1815  CD  LYS X 115      20.427  34.746  31.140  1.00  0.00           C
ATOM   1816  HD2 LYS X 115      21.137  33.922  31.195  1.00  0.00           H
ATOM   1817  HD3 LYS X 115      20.368  35.144  32.154  1.00  0.00           H
ATOM   1818  CE  LYS X 115      18.974  34.247  30.763  1.00  0.00           C
ATOM   1819  HE2 LYS X 115      18.665  33.583  31.571  1.00  0.00           H
ATOM   1820  HE3 LYS X 115      18.364  35.143  30.651  1.00  0.00           H
ATOM   1821  NZ  LYS X 115      19.022  33.541  29.507  1.00  0.00           N
ATOM   1822  HZ1 LYS X 115      18.215  32.939  29.431  1.00  0.00           H
ATOM   1823  HZ2 LYS X 115      19.093  34.214  28.757  1.00  0.00           H
ATOM   1824  HZ3 LYS X 115      19.823  32.925  29.472  1.00  0.00           H
ATOM   1825  C   LYS X 115      23.601  38.628  30.515  1.00  0.00           C
ATOM   1826  O   LYS X 115      23.314  39.331  31.466  1.00  0.00           O
ATOM   1827  N   PHE X 116      24.819  38.782  29.930  1.00  0.00           N
ATOM   1828  H   PHE X 116      24.945  38.176  29.132  1.00  0.00           H
ATOM   1829  CA  PHE X 116      25.934  39.630  30.423  1.00  0.00           C
ATOM   1830  HA  PHE X 116      25.412  40.281  31.123  1.00  0.00           H
ATOM   1831  CB  PHE X 116      26.940  38.628  31.111  1.00  0.00           C
ATOM   1832  HB2 PHE X 116      27.327  37.878  30.421  1.00  0.00           H
ATOM   1833  HB3 PHE X 116      27.806  39.166  31.498  1.00  0.00           H
ATOM   1834  CG  PHE X 116      26.335  37.893  32.244  1.00  0.00           C
ATOM   1835  CD1 PHE X 116      26.210  38.498  33.538  1.00  0.00           C
ATOM   1836  HD1 PHE X 116      26.427  39.549  33.670  1.00  0.00           H
ATOM   1837  CE1 PHE X 116      25.682  37.810  34.606  1.00  0.00           C
ATOM   1838  HE1 PHE X 116      25.487  38.274  35.561  1.00  0.00           H
ATOM   1839  CZ  PHE X 116      25.026  36.580  34.419  1.00  0.00           C
ATOM   1840  HZ  PHE X 116      24.380  36.147  35.167  1.00  0.00           H
ATOM   1841  CE2 PHE X 116      25.277  35.945  33.176  1.00  0.00           C
ATOM   1842  HE2 PHE X 116      24.900  34.943  33.032  1.00  0.00           H
ATOM   1843  CD2 PHE X 116      26.015  36.535  32.128  1.00  0.00           C
ATOM   1844  HD2 PHE X 116      26.006  36.051  31.163  1.00  0.00           H
ATOM   1845  C   PHE X 116      26.609  40.487  29.264  1.00  0.00           C
ATOM   1846  O   PHE X 116      27.658  40.153  28.744  1.00  0.00           O
ATOM   1847  N   GLN X 117      25.983  41.663  29.053  1.00  0.00           N
ATOM   1848  H   GLN X 117      25.160  41.903  29.588  1.00  0.00           H
ATOM   1849  CA  GLN X 117      26.479  42.703  28.203  1.00  0.00           C
ATOM   1850  HA  GLN X 117      27.294  42.402  27.545  1.00  0.00           H
ATOM   1851  CB  GLN X 117      25.403  43.208  27.323  1.00  0.00           C
ATOM   1852  HB2 GLN X 117      24.551  43.410  27.973  1.00  0.00           H
ATOM   1853  HB3 GLN X 117      25.746  44.177  26.962  1.00  0.00           H
ATOM   1854  CG  GLN X 117      25.117  42.179  26.236  1.00  0.00           C
ATOM   1855  HG2 GLN X 117      25.852  41.377  26.280  1.00  0.00           H
ATOM   1856  HG3 GLN X 117      24.125  41.741  26.338  1.00  0.00           H
ATOM   1857  CD  GLN X 117      25.215  42.712  24.780  1.00  0.00           C
ATOM   1858  OE1 GLN X 117      26.119  42.371  23.998  1.00  0.00           O
ATOM   1859  NE2 GLN X 117      24.391  43.662  24.470  1.00  0.00           N
ATOM   1860 HE21 GLN X 117      24.526  44.127  23.584  1.00  0.00           H
ATOM   1861 HE22 GLN X 117      23.609  43.828  25.086  1.00  0.00           H
ATOM   1862  C   GLN X 117      27.146  43.787  29.033  1.00  0.00           C
ATOM   1863  O   GLN X 117      27.221  43.663  30.260  1.00  0.00           O
ATOM   1864  N   GLY X 118      27.634  44.906  28.433  1.00  0.00           N
ATOM   1865  H   GLY X 118      27.756  45.003  27.435  1.00  0.00           H
ATOM   1866  CA  GLY X 118      28.173  46.019  29.148  1.00  0.00           C
ATOM   1867  HA2 GLY X 118      28.382  46.841  28.464  1.00  0.00           H
ATOM   1868  HA3 GLY X 118      27.426  46.346  29.872  1.00  0.00           H
ATOM   1869  C   GLY X 118      29.478  45.822  29.899  1.00  0.00           C
ATOM   1870  O   GLY X 118      29.894  46.634  30.634  1.00  0.00           O
ATOM   1871  N   VAL X 119      30.113  44.624  29.687  1.00  0.00           N
ATOM   1872  H   VAL X 119      29.928  44.056  28.872  1.00  0.00           H
ATOM   1873  CA  VAL X 119      31.354  44.235  30.349  1.00  0.00           C
ATOM   1874  HA  VAL X 119      31.287  44.733  31.316  1.00  0.00           H
ATOM   1875  CB  VAL X 119      31.606  42.754  30.650  1.00  0.00           C
ATOM   1876  HB  VAL X 119      31.733  42.266  29.684  1.00  0.00           H
ATOM   1877  CG1 VAL X 119      32.917  42.561  31.408  1.00  0.00           C
ATOM   1878 HG11 VAL X 119      32.887  43.283  32.225  1.00  0.00           H
ATOM   1879 HG12 VAL X 119      32.945  41.565  31.849  1.00  0.00           H
ATOM   1880 HG13 VAL X 119      33.759  42.602  30.717  1.00  0.00           H
ATOM   1881  CG2 VAL X 119      30.420  42.151  31.391  1.00  0.00           C
ATOM   1882 HG21 VAL X 119      29.539  42.403  30.800  1.00  0.00           H
ATOM   1883 HG22 VAL X 119      30.469  41.063  31.387  1.00  0.00           H
ATOM   1884 HG23 VAL X 119      30.372  42.611  32.378  1.00  0.00           H
ATOM   1885  C   VAL X 119      32.588  44.764  29.576  1.00  0.00           C
ATOM   1886  O   VAL X 119      32.868  44.430  28.403  1.00  0.00           O
ATOM   1887  N   ARG X 120      33.327  45.566  30.312  1.00  0.00           N
ATOM   1888  H   ARG X 120      33.059  45.867  31.238  1.00  0.00           H
ATOM   1889  CA  ARG X 120      34.661  46.122  29.889  1.00  0.00           C
ATOM   1890  HA  ARG X 120      35.008  45.519  29.051  1.00  0.00           H
ATOM   1891  CB  ARG X 120      34.496  47.548  29.323  1.00  0.00           C
ATOM   1892  HB2 ARG X 120      35.475  47.852  28.953  1.00  0.00           H
ATOM   1893  HB3 ARG X 120      33.765  47.493  28.516  1.00  0.00           H
ATOM   1894  CG  ARG X 120      33.906  48.669  30.242  1.00  0.00           C
ATOM   1895  HG2 ARG X 120      32.896  48.434  30.580  1.00  0.00           H
ATOM   1896  HG3 ARG X 120      34.589  48.716  31.090  1.00  0.00           H
ATOM   1897  CD  ARG X 120      33.702  49.993  29.590  1.00  0.00           C
ATOM   1898  HD2 ARG X 120      33.365  50.811  30.228  1.00  0.00           H
ATOM   1899  HD3 ARG X 120      34.675  50.249  29.173  1.00  0.00           H
ATOM   1900  NE  ARG X 120      32.695  49.898  28.445  1.00  0.00           N
ATOM   1901  HE  ARG X 120      31.787  49.553  28.723  1.00  0.00           H
ATOM   1902  CZ  ARG X 120      32.851  50.137  27.154  1.00  0.00           C
ATOM   1903  NH1 ARG X 120      34.031  50.488  26.673  1.00  0.00           N
ATOM   1904 HH11 ARG X 120      34.746  50.657  27.366  1.00  0.00           H
ATOM   1905 HH12 ARG X 120      34.119  50.709  25.692  1.00  0.00           H
ATOM   1906  NH2 ARG X 120      31.814  50.080  26.370  1.00  0.00           N
ATOM   1907 HH21 ARG X 120      30.926  49.962  26.836  1.00  0.00           H
ATOM   1908 HH22 ARG X 120      31.954  50.237  25.383  1.00  0.00           H
ATOM   1909  C   ARG X 120      35.648  46.129  31.041  1.00  0.00           C
ATOM   1910  O   ARG X 120      35.309  45.769  32.189  1.00  0.00           O
ATOM   1911  N   LEU X 121      36.885  46.458  30.703  1.00  0.00           N
ATOM   1912  H   LEU X 121      37.147  46.639  29.744  1.00  0.00           H
ATOM   1913  CA  LEU X 121      37.936  46.714  31.808  1.00  0.00           C
ATOM   1914  HA  LEU X 121      37.598  46.183  32.698  1.00  0.00           H
ATOM   1915  CB  LEU X 121      39.294  45.981  31.352  1.00  0.00           C
ATOM   1916  HB2 LEU X 121      39.404  46.310  30.319  1.00  0.00           H
ATOM   1917  HB3 LEU X 121      40.184  46.350  31.863  1.00  0.00           H
ATOM   1918  CG  LEU X 121      39.234  44.473  31.455  1.00  0.00           C
ATOM   1919  HG  LEU X 121      38.365  44.035  30.966  1.00  0.00           H
ATOM   1920  CD1 LEU X 121      40.403  43.734  30.693  1.00  0.00           C
ATOM   1921 HD11 LEU X 121      40.056  42.778  30.303  1.00  0.00           H
ATOM   1922 HD12 LEU X 121      40.562  44.322  29.789  1.00  0.00           H
ATOM   1923 HD13 LEU X 121      41.286  43.513  31.291  1.00  0.00           H
ATOM   1924  CD2 LEU X 121      39.457  43.958  32.858  1.00  0.00           C
ATOM   1925 HD21 LEU X 121      38.551  44.186  33.421  1.00  0.00           H
ATOM   1926 HD22 LEU X 121      39.595  42.878  32.903  1.00  0.00           H
ATOM   1927 HD23 LEU X 121      40.360  44.358  33.318  1.00  0.00           H
ATOM   1928  C   LEU X 121      38.168  48.210  32.102  1.00  0.00           C
ATOM   1929  O   LEU X 121      38.301  49.024  31.266  1.00  0.00           O
ATOM   1930  N   LEU X 122      38.347  48.560  33.339  1.00  0.00           N
ATOM   1931  H   LEU X 122      38.100  47.842  34.004  1.00  0.00           H
ATOM   1932  CA  LEU X 122      38.869  49.867  33.706  1.00  0.00           C
ATOM   1933  HA  LEU X 122      38.220  50.647  33.305  1.00  0.00           H
ATOM   1934  CB  LEU X 122      38.901  49.943  35.297  1.00  0.00           C
ATOM   1935  HB2 LEU X 122      39.704  49.261  35.577  1.00  0.00           H
ATOM   1936  HB3 LEU X 122      39.291  50.932  35.534  1.00  0.00           H
ATOM   1937  CG  LEU X 122      37.610  49.821  36.022  1.00  0.00           C
ATOM   1938  HG  LEU X 122      37.151  48.877  35.728  1.00  0.00           H
ATOM   1939  CD1 LEU X 122      37.679  49.719  37.537  1.00  0.00           C
ATOM   1940 HD11 LEU X 122      38.200  48.812  37.845  1.00  0.00           H
ATOM   1941 HD12 LEU X 122      38.239  50.591  37.874  1.00  0.00           H
ATOM   1942 HD13 LEU X 122      36.639  49.642  37.856  1.00  0.00           H
ATOM   1943  CD2 LEU X 122      36.585  50.880  35.519  1.00  0.00           C
ATOM   1944 HD21 LEU X 122      35.678  50.775  36.115  1.00  0.00           H
ATOM   1945 HD22 LEU X 122      36.964  51.901  35.464  1.00  0.00           H
ATOM   1946 HD23 LEU X 122      36.416  50.407  34.552  1.00  0.00           H
ATOM   1947  C   LEU X 122      40.283  50.137  33.222  1.00  0.00           C
ATOM   1948  O   LEU X 122      41.175  49.261  33.171  1.00  0.00           O
ATOM   1949  N   ARG X 123      40.521  51.403  32.867  1.00  0.00           N
ATOM   1950  H   ARG X 123      39.691  51.979  32.855  1.00  0.00           H
ATOM   1951  CA  ARG X 123      41.840  52.058  32.595  1.00  0.00           C
ATOM   1952  HA  ARG X 123      42.478  51.357  32.057  1.00  0.00           H
ATOM   1953  CB  ARG X 123      41.702  53.314  31.685  1.00  0.00           C
ATOM   1954  HB2 ARG X 123      41.161  53.113  30.760  1.00  0.00           H
ATOM   1955  HB3 ARG X 123      41.189  54.118  32.212  1.00  0.00           H
ATOM   1956  CG  ARG X 123      43.032  53.742  31.222  1.00  0.00           C
ATOM   1957  HG2 ARG X 123      43.661  53.976  32.081  1.00  0.00           H
ATOM   1958  HG3 ARG X 123      43.440  52.876  30.700  1.00  0.00           H
ATOM   1959  CD  ARG X 123      42.887  54.845  30.176  1.00  0.00           C
ATOM   1960  HD2 ARG X 123      42.067  55.506  30.460  1.00  0.00           H
ATOM   1961  HD3 ARG X 123      43.743  55.519  30.160  1.00  0.00           H
ATOM   1962  NE  ARG X 123      42.769  54.308  28.814  1.00  0.00           N
ATOM   1963  HE  ARG X 123      43.654  53.953  28.484  1.00  0.00           H
ATOM   1964  CZ  ARG X 123      41.700  54.335  27.970  1.00  0.00           C
ATOM   1965  NH1 ARG X 123      40.535  54.767  28.346  1.00  0.00           N
ATOM   1966 HH11 ARG X 123      40.457  54.920  29.341  1.00  0.00           H
ATOM   1967 HH12 ARG X 123      39.812  54.812  27.642  1.00  0.00           H
ATOM   1968  NH2 ARG X 123      41.864  54.068  26.787  1.00  0.00           N
ATOM   1969 HH21 ARG X 123      42.663  53.542  26.464  1.00  0.00           H
ATOM   1970 HH22 ARG X 123      41.045  54.234  26.219  1.00  0.00           H
ATOM   1971  C   ARG X 123      42.434  52.443  33.949  1.00  0.00           C
ATOM   1972  O   ARG X 123      42.385  53.559  34.350  1.00  0.00           O
ATOM   1973  N   GLN X 124      43.052  51.481  34.694  1.00  0.00           N
ATOM   1974  H   GLN X 124      43.092  50.590  34.219  1.00  0.00           H
ATOM   1975  CA  GLN X 124      43.815  51.760  35.907  1.00  0.00           C
ATOM   1976  HA  GLN X 124      43.259  52.409  36.584  1.00  0.00           H
ATOM   1977  CB  GLN X 124      44.142  50.352  36.636  1.00  0.00           C
ATOM   1978  HB2 GLN X 124      44.501  49.638  35.894  1.00  0.00           H
ATOM   1979  HB3 GLN X 124      44.917  50.489  37.390  1.00  0.00           H
ATOM   1980  CG  GLN X 124      42.855  49.728  37.309  1.00  0.00           C
ATOM   1981  HG2 GLN X 124      42.080  49.424  36.604  1.00  0.00           H
ATOM   1982  HG3 GLN X 124      43.219  48.853  37.847  1.00  0.00           H
ATOM   1983  CD  GLN X 124      42.284  50.541  38.516  1.00  0.00           C
ATOM   1984  OE1 GLN X 124      42.582  51.693  38.783  1.00  0.00           O
ATOM   1985  NE2 GLN X 124      41.395  49.999  39.244  1.00  0.00           N
ATOM   1986 HE21 GLN X 124      41.126  50.464  40.099  1.00  0.00           H
ATOM   1987 HE22 GLN X 124      41.149  49.022  39.164  1.00  0.00           H
ATOM   1988  C   GLN X 124      45.167  52.370  35.629  1.00  0.00           C
ATOM   1989  O   GLN X 124      45.563  52.511  34.495  1.00  0.00           O
ATOM   1990  N   ASP X 125      45.962  52.722  36.737  1.00  0.00           N
ATOM   1991  H   ASP X 125      45.506  52.831  37.632  1.00  0.00           H
ATOM   1992  CA  ASP X 125      47.407  52.915  36.725  1.00  0.00           C
ATOM   1993  HA  ASP X 125      47.653  53.044  35.671  1.00  0.00           H
ATOM   1994  CB  ASP X 125      47.748  54.137  37.481  1.00  0.00           C
ATOM   1995  HB2 ASP X 125      48.700  54.545  37.143  1.00  0.00           H
ATOM   1996  HB3 ASP X 125      46.986  54.864  37.201  1.00  0.00           H
ATOM   1997  CG  ASP X 125      47.920  54.052  38.983  1.00  0.00           C
ATOM   1998  OD1 ASP X 125      48.981  53.621  39.430  1.00  0.00           O
ATOM   1999  OD2 ASP X 125      46.977  54.451  39.682  1.00  0.00           O
ATOM   2000  C   ASP X 125      48.114  51.658  37.314  1.00  0.00           C
ATOM   2001  O   ASP X 125      47.555  50.841  38.040  1.00  0.00           O
ATOM   2002  N   PRO X 126      49.433  51.508  37.112  1.00  0.00           N
ATOM   2003  CD  PRO X 126      50.295  52.424  36.366  1.00  0.00           C
ATOM   2004  HD2 PRO X 126      50.849  53.104  37.011  1.00  0.00           H
ATOM   2005  HD3 PRO X 126      49.872  53.013  35.552  1.00  0.00           H
ATOM   2006  CG  PRO X 126      51.374  51.509  35.716  1.00  0.00           C
ATOM   2007  HG2 PRO X 126      52.250  52.099  35.444  1.00  0.00           H
ATOM   2008  HG3 PRO X 126      51.002  51.038  34.807  1.00  0.00           H
ATOM   2009  CB  PRO X 126      51.671  50.458  36.820  1.00  0.00           C
ATOM   2010  HB2 PRO X 126      52.389  50.770  37.578  1.00  0.00           H
ATOM   2011  HB3 PRO X 126      52.020  49.488  36.465  1.00  0.00           H
ATOM   2012  CA  PRO X 126      50.233  50.297  37.391  1.00  0.00           C
ATOM   2013  HA  PRO X 126      49.725  49.448  36.934  1.00  0.00           H
ATOM   2014  C   PRO X 126      50.406  50.053  38.897  1.00  0.00           C
ATOM   2015  O   PRO X 126      50.480  48.893  39.298  1.00  0.00           O
ATOM   2016  N   ILE X 127      50.523  51.168  39.614  1.00  0.00           N
ATOM   2017  H   ILE X 127      50.187  52.074  39.323  1.00  0.00           H
ATOM   2018  CA  ILE X 127      50.623  51.129  41.093  1.00  0.00           C
ATOM   2019  HA  ILE X 127      51.320  50.295  41.181  1.00  0.00           H
ATOM   2020  CB  ILE X 127      51.481  52.364  41.505  1.00  0.00           C
ATOM   2021  HB  ILE X 127      50.963  53.211  41.055  1.00  0.00           H
ATOM   2022  CG2 ILE X 127      51.582  52.411  43.070  1.00  0.00           C
ATOM   2023 HG21 ILE X 127      51.880  51.425  43.426  1.00  0.00           H
ATOM   2024 HG22 ILE X 127      52.420  53.027  43.398  1.00  0.00           H
ATOM   2025 HG23 ILE X 127      50.621  52.597  43.551  1.00  0.00           H
ATOM   2026  CG1 ILE X 127      52.889  52.391  40.807  1.00  0.00           C
ATOM   2027 HG12 ILE X 127      52.711  52.547  39.743  1.00  0.00           H
ATOM   2028 HG13 ILE X 127      53.295  53.337  41.167  1.00  0.00           H
ATOM   2029  CD1 ILE X 127      53.867  51.284  41.231  1.00  0.00           C
ATOM   2030 HD11 ILE X 127      53.855  51.294  42.321  1.00  0.00           H
ATOM   2031 HD12 ILE X 127      53.544  50.322  40.834  1.00  0.00           H
ATOM   2032 HD13 ILE X 127      54.872  51.487  40.860  1.00  0.00           H
ATOM   2033  C   ILE X 127      49.361  50.814  41.910  1.00  0.00           C
ATOM   2034  O   ILE X 127      49.399  50.076  42.862  1.00  0.00           O
ATOM   2035  N   GLU X 128      48.174  51.421  41.524  1.00  0.00           N
ATOM   2036  H   GLU X 128      48.158  52.115  40.791  1.00  0.00           H
ATOM   2037  CA  GLU X 128      46.891  51.008  42.056  1.00  0.00           C
ATOM   2038  HA  GLU X 128      46.859  51.093  43.143  1.00  0.00           H
ATOM   2039  CB  GLU X 128      45.774  51.967  41.475  1.00  0.00           C
ATOM   2040  HB2 GLU X 128      46.224  52.957  41.549  1.00  0.00           H
ATOM   2041  HB3 GLU X 128      45.738  51.658  40.430  1.00  0.00           H
ATOM   2042  CG  GLU X 128      44.363  51.678  41.974  1.00  0.00           C
ATOM   2043  HG2 GLU X 128      43.911  50.975  41.275  1.00  0.00           H
ATOM   2044  HG3 GLU X 128      44.381  51.372  43.020  1.00  0.00           H
ATOM   2045  CD  GLU X 128      43.491  52.919  42.150  1.00  0.00           C
ATOM   2046  OE1 GLU X 128      42.502  52.753  42.953  1.00  0.00           O
ATOM   2047  OE2 GLU X 128      43.713  54.022  41.551  1.00  0.00           O
ATOM   2048  C   GLU X 128      46.648  49.509  41.747  1.00  0.00           C
ATOM   2049  O   GLU X 128      46.126  48.801  42.607  1.00  0.00           O
ATOM   2050  N   CYS X 129      47.138  48.988  40.577  1.00  0.00           N
ATOM   2051  H   CYS X 129      47.424  49.742  39.969  1.00  0.00           H
ATOM   2052  CA  CYS X 129      47.131  47.562  40.240  1.00  0.00           C
ATOM   2053  HA  CYS X 129      46.085  47.281  40.349  1.00  0.00           H
ATOM   2054  CB  CYS X 129      47.437  47.365  38.726  1.00  0.00           C
ATOM   2055  HB2 CYS X 129      48.370  47.843  38.431  1.00  0.00           H
ATOM   2056  HB3 CYS X 129      47.299  46.311  38.487  1.00  0.00           H
ATOM   2057  SG  CYS X 129      46.187  48.155  37.673  1.00  0.00           S
ATOM   2058  HG  CYS X 129      46.387  49.459  37.889  1.00  0.00           H
ATOM   2059  C   CYS X 129      48.033  46.804  41.304  1.00  0.00           C
ATOM   2060  O   CYS X 129      47.568  45.977  42.074  1.00  0.00           O
ATOM   2061  N   LEU X 130      49.354  47.076  41.232  1.00  0.00           N
ATOM   2062  H   LEU X 130      49.727  47.755  40.584  1.00  0.00           H
ATOM   2063  CA  LEU X 130      50.302  46.421  42.112  1.00  0.00           C
ATOM   2064  HA  LEU X 130      50.432  45.378  41.822  1.00  0.00           H
ATOM   2065  CB  LEU X 130      51.687  47.037  41.822  1.00  0.00           C
ATOM   2066  HB2 LEU X 130      51.877  46.709  40.800  1.00  0.00           H
ATOM   2067  HB3 LEU X 130      51.563  48.117  41.753  1.00  0.00           H
ATOM   2068  CG  LEU X 130      52.859  46.682  42.752  1.00  0.00           C
ATOM   2069  HG  LEU X 130      52.552  46.667  43.798  1.00  0.00           H
ATOM   2070  CD1 LEU X 130      53.490  45.269  42.386  1.00  0.00           C
ATOM   2071 HD11 LEU X 130      54.184  44.959  43.167  1.00  0.00           H
ATOM   2072 HD12 LEU X 130      52.657  44.577  42.261  1.00  0.00           H
ATOM   2073 HD13 LEU X 130      54.052  45.317  41.452  1.00  0.00           H
ATOM   2074  CD2 LEU X 130      53.933  47.763  42.798  1.00  0.00           C
ATOM   2075 HD21 LEU X 130      53.477  48.740  42.963  1.00  0.00           H
ATOM   2076 HD22 LEU X 130      54.493  47.634  43.724  1.00  0.00           H
ATOM   2077 HD23 LEU X 130      54.654  47.693  41.984  1.00  0.00           H
ATOM   2078  C   LEU X 130      49.968  46.484  43.615  1.00  0.00           C
ATOM   2079  O   LEU X 130      50.085  45.423  44.226  1.00  0.00           O
ATOM   2080  N   PHE X 131      49.643  47.634  44.137  1.00  0.00           N
ATOM   2081  H   PHE X 131      49.707  48.424  43.511  1.00  0.00           H
ATOM   2082  CA  PHE X 131      49.169  47.747  45.531  1.00  0.00           C
ATOM   2083  HA  PHE X 131      49.986  47.365  46.142  1.00  0.00           H
ATOM   2084  CB  PHE X 131      49.036  49.206  45.856  1.00  0.00           C
ATOM   2085  HB2 PHE X 131      48.299  49.702  45.227  1.00  0.00           H
ATOM   2086  HB3 PHE X 131      48.713  49.205  46.896  1.00  0.00           H
ATOM   2087  CG  PHE X 131      50.367  50.006  45.894  1.00  0.00           C
ATOM   2088  CD1 PHE X 131      51.578  49.439  45.539  1.00  0.00           C
ATOM   2089  HD1 PHE X 131      51.650  48.406  45.234  1.00  0.00           H
ATOM   2090  CE1 PHE X 131      52.738  50.234  45.629  1.00  0.00           C
ATOM   2091  HE1 PHE X 131      53.658  49.736  45.366  1.00  0.00           H
ATOM   2092  CZ  PHE X 131      52.749  51.525  46.103  1.00  0.00           C
ATOM   2093  HZ  PHE X 131      53.696  52.043  46.149  1.00  0.00           H
ATOM   2094  CE2 PHE X 131      51.524  52.074  46.458  1.00  0.00           C
ATOM   2095  HE2 PHE X 131      51.374  53.110  46.720  1.00  0.00           H
ATOM   2096  CD2 PHE X 131      50.327  51.329  46.341  1.00  0.00           C
ATOM   2097  HD2 PHE X 131      49.395  51.786  46.642  1.00  0.00           H
ATOM   2098  C   PHE X 131      47.924  46.873  45.834  1.00  0.00           C
ATOM   2099  O   PHE X 131      47.880  46.073  46.747  1.00  0.00           O
ATOM   2100  N   SER X 132      46.841  46.964  44.998  1.00  0.00           N
ATOM   2101  H   SER X 132      46.931  47.572  44.197  1.00  0.00           H
ATOM   2102  CA  SER X 132      45.600  46.157  45.021  1.00  0.00           C
ATOM   2103  HA  SER X 132      45.259  46.343  46.039  1.00  0.00           H
ATOM   2104  CB  SER X 132      44.548  46.729  44.035  1.00  0.00           C
ATOM   2105  HB2 SER X 132      44.866  46.695  42.993  1.00  0.00           H
ATOM   2106  HB3 SER X 132      43.611  46.174  44.074  1.00  0.00           H
ATOM   2107  OG  SER X 132      44.270  48.133  44.342  1.00  0.00           O
ATOM   2108  HG  SER X 132      44.943  48.549  43.797  1.00  0.00           H
ATOM   2109  C   SER X 132      45.793  44.723  44.949  1.00  0.00           C
ATOM   2110  O   SER X 132      45.252  43.980  45.747  1.00  0.00           O
ATOM   2111  N   PHE X 133      46.520  44.336  43.959  1.00  0.00           N
ATOM   2112  H   PHE X 133      46.877  44.982  43.269  1.00  0.00           H
ATOM   2113  CA  PHE X 133      46.620  42.973  43.511  1.00  0.00           C
ATOM   2114  HA  PHE X 133      45.591  42.691  43.732  1.00  0.00           H
ATOM   2115  CB  PHE X 133      46.832  42.902  41.995  1.00  0.00           C
ATOM   2116  HB2 PHE X 133      47.844  43.258  41.811  1.00  0.00           H
ATOM   2117  HB3 PHE X 133      46.924  41.873  41.645  1.00  0.00           H
ATOM   2118  CG  PHE X 133      45.817  43.697  41.174  1.00  0.00           C
ATOM   2119  CD1 PHE X 133      44.478  43.927  41.632  1.00  0.00           C
ATOM   2120  HD1 PHE X 133      44.208  43.437  42.556  1.00  0.00           H
ATOM   2121  CE1 PHE X 133      43.557  44.720  40.929  1.00  0.00           C
ATOM   2122  HE1 PHE X 133      42.610  44.822  41.438  1.00  0.00           H
ATOM   2123  CZ  PHE X 133      43.933  45.326  39.698  1.00  0.00           C
ATOM   2124  HZ  PHE X 133      43.344  45.954  39.046  1.00  0.00           H
ATOM   2125  CE2 PHE X 133      45.230  45.086  39.213  1.00  0.00           C
ATOM   2126  HE2 PHE X 133      45.491  45.494  38.247  1.00  0.00           H
ATOM   2127  CD2 PHE X 133      46.147  44.329  39.943  1.00  0.00           C
ATOM   2128  HD2 PHE X 133      47.098  44.090  39.488  1.00  0.00           H
ATOM   2129  C   PHE X 133      47.566  42.079  44.350  1.00  0.00           C
ATOM   2130  O   PHE X 133      47.264  40.863  44.530  1.00  0.00           O
ATOM   2131  N   ILE X 134      48.609  42.615  45.028  1.00  0.00           N
ATOM   2132  H   ILE X 134      48.695  43.601  44.826  1.00  0.00           H
ATOM   2133  CA  ILE X 134      49.350  41.977  46.110  1.00  0.00           C
ATOM   2134  HA  ILE X 134      49.684  40.967  45.870  1.00  0.00           H
ATOM   2135  CB  ILE X 134      50.630  42.750  46.413  1.00  0.00           C
ATOM   2136  HB  ILE X 134      50.447  43.796  46.657  1.00  0.00           H
ATOM   2137  CG2 ILE X 134      51.445  42.097  47.572  1.00  0.00           C
ATOM   2138 HG21 ILE X 134      51.580  41.049  47.305  1.00  0.00           H
ATOM   2139 HG22 ILE X 134      52.394  42.597  47.763  1.00  0.00           H
ATOM   2140 HG23 ILE X 134      50.869  42.218  48.490  1.00  0.00           H
ATOM   2141  CG1 ILE X 134      51.706  42.838  45.231  1.00  0.00           C
ATOM   2142 HG12 ILE X 134      52.067  41.830  45.030  1.00  0.00           H
ATOM   2143 HG13 ILE X 134      51.276  43.048  44.251  1.00  0.00           H
ATOM   2144  CD1 ILE X 134      52.852  43.810  45.379  1.00  0.00           C
ATOM   2145 HD11 ILE X 134      53.385  43.732  44.431  1.00  0.00           H
ATOM   2146 HD12 ILE X 134      52.453  44.824  45.351  1.00  0.00           H
ATOM   2147 HD13 ILE X 134      53.535  43.551  46.188  1.00  0.00           H
ATOM   2148  C   ILE X 134      48.512  41.834  47.326  1.00  0.00           C
ATOM   2149  O   ILE X 134      48.460  40.738  47.988  1.00  0.00           O
ATOM   2150  N   CYS X 135      47.694  42.818  47.779  1.00  0.00           N
ATOM   2151  H   CYS X 135      47.770  43.754  47.407  1.00  0.00           H
ATOM   2152  CA  CYS X 135      46.625  42.661  48.740  1.00  0.00           C
ATOM   2153  HA  CYS X 135      47.030  42.215  49.649  1.00  0.00           H
ATOM   2154  CB  CYS X 135      45.997  44.037  48.981  1.00  0.00           C
ATOM   2155  HB2 CYS X 135      45.757  44.539  48.044  1.00  0.00           H
ATOM   2156  HB3 CYS X 135      45.206  44.028  49.731  1.00  0.00           H
ATOM   2157  SG  CYS X 135      47.277  45.021  49.728  1.00  0.00           S
ATOM   2158  HG  CYS X 135      47.635  45.579  48.569  1.00  0.00           H
ATOM   2159  C   CYS X 135      45.459  41.672  48.425  1.00  0.00           C
ATOM   2160  O   CYS X 135      44.880  40.999  49.340  1.00  0.00           O
ATOM   2161  N   SER X 136      45.259  41.447  47.096  1.00  0.00           N
ATOM   2162  H   SER X 136      45.682  42.083  46.435  1.00  0.00           H
ATOM   2163  CA  SER X 136      44.177  40.513  46.664  1.00  0.00           C
ATOM   2164  HA  SER X 136      43.256  40.575  47.243  1.00  0.00           H
ATOM   2165  CB  SER X 136      43.737  41.015  45.286  1.00  0.00           C
ATOM   2166  HB2 SER X 136      43.397  42.050  45.335  1.00  0.00           H
ATOM   2167  HB3 SER X 136      44.586  40.864  44.620  1.00  0.00           H
ATOM   2168  OG  SER X 136      42.684  40.270  44.687  1.00  0.00           O
ATOM   2169  HG  SER X 136      42.481  40.626  43.819  1.00  0.00           H
ATOM   2170  C   SER X 136      44.494  38.969  46.815  1.00  0.00           C
ATOM   2171  O   SER X 136      43.556  38.153  46.911  1.00  0.00           O
ATOM   2172  N   SER X 137      45.753  38.713  46.980  1.00  0.00           N
ATOM   2173  H   SER X 137      46.370  39.507  47.067  1.00  0.00           H
ATOM   2174  CA  SER X 137      46.334  37.444  47.330  1.00  0.00           C
ATOM   2175  HA  SER X 137      45.964  36.748  46.577  1.00  0.00           H
ATOM   2176  CB  SER X 137      47.855  37.502  47.078  1.00  0.00           C
ATOM   2177  HB2 SER X 137      48.010  37.868  46.063  1.00  0.00           H
ATOM   2178  HB3 SER X 137      48.220  38.161  47.865  1.00  0.00           H
ATOM   2179  OG  SER X 137      48.391  36.315  47.349  1.00  0.00           O
ATOM   2180  HG  SER X 137      48.984  36.117  46.622  1.00  0.00           H
ATOM   2181  C   SER X 137      45.955  36.882  48.725  1.00  0.00           C
ATOM   2182  O   SER X 137      46.126  37.491  49.768  1.00  0.00           O
ATOM   2183  N   ASN X 138      45.421  35.670  48.671  1.00  0.00           N
ATOM   2184  H   ASN X 138      45.254  35.349  47.729  1.00  0.00           H
ATOM   2185  CA  ASN X 138      44.852  34.942  49.779  1.00  0.00           C
ATOM   2186  HA  ASN X 138      44.127  34.247  49.357  1.00  0.00           H
ATOM   2187  CB  ASN X 138      45.987  34.164  50.555  1.00  0.00           C
ATOM   2188  HB2 ASN X 138      46.406  33.411  49.889  1.00  0.00           H
ATOM   2189  HB3 ASN X 138      46.828  34.819  50.781  1.00  0.00           H
ATOM   2190  CG  ASN X 138      45.662  33.168  51.668  1.00  0.00           C
ATOM   2191  OD1 ASN X 138      44.609  32.539  51.773  1.00  0.00           O
ATOM   2192  ND2 ASN X 138      46.537  32.926  52.593  1.00  0.00           N
ATOM   2193 HD21 ASN X 138      46.206  32.259  53.274  1.00  0.00           H
ATOM   2194 HD22 ASN X 138      47.490  33.241  52.481  1.00  0.00           H
ATOM   2195  C   ASN X 138      43.905  35.738  50.661  1.00  0.00           C
ATOM   2196  O   ASN X 138      44.118  35.949  51.897  1.00  0.00           O
ATOM   2197  N   ASN X 139      42.835  36.297  50.188  1.00  0.00           N
ATOM   2198  H   ASN X 139      42.675  36.205  49.195  1.00  0.00           H
ATOM   2199  CA  ASN X 139      42.050  37.409  50.808  1.00  0.00           C
ATOM   2200  HA  ASN X 139      41.868  37.153  51.851  1.00  0.00           H
ATOM   2201  CB  ASN X 139      42.962  38.671  50.643  1.00  0.00           C
ATOM   2202  HB2 ASN X 139      44.027  38.539  50.839  1.00  0.00           H
ATOM   2203  HB3 ASN X 139      42.826  39.121  49.659  1.00  0.00           H
ATOM   2204  CG  ASN X 139      42.544  39.723  51.732  1.00  0.00           C
ATOM   2205  OD1 ASN X 139      41.888  39.487  52.654  1.00  0.00           O
ATOM   2206  ND2 ASN X 139      43.037  40.912  51.672  1.00  0.00           N
ATOM   2207 HD21 ASN X 139      42.819  41.570  52.407  1.00  0.00           H
ATOM   2208 HD22 ASN X 139      43.602  41.220  50.895  1.00  0.00           H
ATOM   2209  C   ASN X 139      40.655  37.505  50.208  1.00  0.00           C
ATOM   2210  O   ASN X 139      40.421  37.156  49.052  1.00  0.00           O
ATOM   2211  N   ASN X 140      39.699  38.050  50.988  1.00  0.00           N
ATOM   2212  H   ASN X 140      39.968  38.373  51.906  1.00  0.00           H
ATOM   2213  CA  ASN X 140      38.250  38.035  50.598  1.00  0.00           C
ATOM   2214  HA  ASN X 140      38.105  37.408  49.717  1.00  0.00           H
ATOM   2215  CB  ASN X 140      37.531  37.358  51.724  1.00  0.00           C
ATOM   2216  HB2 ASN X 140      36.512  37.125  51.418  1.00  0.00           H
ATOM   2217  HB3 ASN X 140      38.069  36.448  51.992  1.00  0.00           H
ATOM   2218  CG  ASN X 140      37.514  38.215  53.006  1.00  0.00           C
ATOM   2219  OD1 ASN X 140      37.091  39.365  53.026  1.00  0.00           O
ATOM   2220  ND2 ASN X 140      37.910  37.601  54.118  1.00  0.00           N
ATOM   2221 HD21 ASN X 140      38.033  38.115  54.979  1.00  0.00           H
ATOM   2222 HD22 ASN X 140      38.174  36.626  54.093  1.00  0.00           H
ATOM   2223  C   ASN X 140      37.776  39.481  50.239  1.00  0.00           C
ATOM   2224  O   ASN X 140      38.471  40.481  50.467  1.00  0.00           O
ATOM   2225  N   ILE X 141      36.732  39.648  49.438  1.00  0.00           N
ATOM   2226  H   ILE X 141      36.106  38.874  49.271  1.00  0.00           H
ATOM   2227  CA  ILE X 141      36.386  40.921  48.755  1.00  0.00           C
ATOM   2228  HA  ILE X 141      37.159  41.136  48.018  1.00  0.00           H
ATOM   2229  CB  ILE X 141      34.989  40.700  47.929  1.00  0.00           C
ATOM   2230  HB  ILE X 141      35.166  39.969  47.140  1.00  0.00           H
ATOM   2231  CG2 ILE X 141      33.811  40.230  48.795  1.00  0.00           C
ATOM   2232 HG21 ILE X 141      32.949  40.137  48.134  1.00  0.00           H
ATOM   2233 HG22 ILE X 141      34.107  39.313  49.304  1.00  0.00           H
ATOM   2234 HG23 ILE X 141      33.639  41.026  49.518  1.00  0.00           H
ATOM   2235  CG1 ILE X 141      34.571  42.027  47.291  1.00  0.00           C
ATOM   2236 HG12 ILE X 141      34.379  42.784  48.051  1.00  0.00           H
ATOM   2237 HG13 ILE X 141      35.444  42.367  46.733  1.00  0.00           H
ATOM   2238  CD1 ILE X 141      33.338  42.011  46.365  1.00  0.00           C
ATOM   2239 HD11 ILE X 141      33.220  42.968  45.857  1.00  0.00           H
ATOM   2240 HD12 ILE X 141      33.490  41.181  45.675  1.00  0.00           H
ATOM   2241 HD13 ILE X 141      32.377  41.927  46.873  1.00  0.00           H
ATOM   2242  C   ILE X 141      36.283  42.065  49.717  1.00  0.00           C
ATOM   2243  O   ILE X 141      36.894  43.093  49.549  1.00  0.00           O
ATOM   2244  N   ALA X 142      35.613  41.847  50.883  1.00  0.00           N
ATOM   2245  H   ALA X 142      35.040  41.041  51.088  1.00  0.00           H
ATOM   2246  CA  ALA X 142      35.642  42.790  51.943  1.00  0.00           C
ATOM   2247  HA  ALA X 142      35.271  43.710  51.493  1.00  0.00           H
ATOM   2248  CB  ALA X 142      34.675  42.275  52.998  1.00  0.00           C
ATOM   2249  HB1 ALA X 142      33.822  41.901  52.433  1.00  0.00           H
ATOM   2250  HB2 ALA X 142      35.258  41.478  53.460  1.00  0.00           H
ATOM   2251  HB3 ALA X 142      34.486  43.004  53.786  1.00  0.00           H
ATOM   2252  C   ALA X 142      37.053  43.179  52.516  1.00  0.00           C
ATOM   2253  O   ALA X 142      37.371  44.364  52.627  1.00  0.00           O
ATOM   2254  N   ARG X 143      37.874  42.204  52.995  1.00  0.00           N
ATOM   2255  H   ARG X 143      37.619  41.229  52.931  1.00  0.00           H
ATOM   2256  CA  ARG X 143      39.130  42.598  53.596  1.00  0.00           C
ATOM   2257  HA  ARG X 143      39.015  43.406  54.319  1.00  0.00           H
ATOM   2258  CB  ARG X 143      39.725  41.401  54.261  1.00  0.00           C
ATOM   2259  HB2 ARG X 143      39.169  41.187  55.173  1.00  0.00           H
ATOM   2260  HB3 ARG X 143      39.758  40.571  53.554  1.00  0.00           H
ATOM   2261  CG  ARG X 143      41.192  41.652  54.764  1.00  0.00           C
ATOM   2262  HG2 ARG X 143      41.905  41.721  53.941  1.00  0.00           H
ATOM   2263  HG3 ARG X 143      41.171  42.611  55.284  1.00  0.00           H
ATOM   2264  CD  ARG X 143      41.566  40.421  55.675  1.00  0.00           C
ATOM   2265  HD2 ARG X 143      40.846  40.147  56.447  1.00  0.00           H
ATOM   2266  HD3 ARG X 143      41.577  39.627  54.928  1.00  0.00           H
ATOM   2267  NE  ARG X 143      42.886  40.516  56.357  1.00  0.00           N
ATOM   2268  HE  ARG X 143      43.219  41.408  56.690  1.00  0.00           H
ATOM   2269  CZ  ARG X 143      43.619  39.478  56.552  1.00  0.00           C
ATOM   2270  NH1 ARG X 143      43.273  38.228  56.310  1.00  0.00           N
ATOM   2271 HH11 ARG X 143      42.377  38.106  55.860  1.00  0.00           H
ATOM   2272 HH12 ARG X 143      43.821  37.456  56.663  1.00  0.00           H
ATOM   2273  NH2 ARG X 143      44.727  39.576  57.220  1.00  0.00           N
ATOM   2274 HH21 ARG X 143      44.957  40.489  57.586  1.00  0.00           H
ATOM   2275 HH22 ARG X 143      45.303  38.774  57.436  1.00  0.00           H
ATOM   2276  C   ARG X 143      40.102  43.270  52.582  1.00  0.00           C
ATOM   2277  O   ARG X 143      40.769  44.288  52.926  1.00  0.00           O
ATOM   2278  N   ILE X 144      40.080  42.900  51.332  1.00  0.00           N
ATOM   2279  H   ILE X 144      39.303  42.339  51.013  1.00  0.00           H
ATOM   2280  CA  ILE X 144      40.894  43.515  50.284  1.00  0.00           C
ATOM   2281  HA  ILE X 144      41.934  43.486  50.607  1.00  0.00           H
ATOM   2282  CB  ILE X 144      40.764  42.887  48.847  1.00  0.00           C
ATOM   2283  HB  ILE X 144      39.758  43.094  48.478  1.00  0.00           H
ATOM   2284  CG2 ILE X 144      41.822  43.565  47.931  1.00  0.00           C
ATOM   2285 HG21 ILE X 144      41.987  42.873  47.105  1.00  0.00           H
ATOM   2286 HG22 ILE X 144      41.458  44.508  47.521  1.00  0.00           H
ATOM   2287 HG23 ILE X 144      42.757  43.786  48.445  1.00  0.00           H
ATOM   2288  CG1 ILE X 144      41.167  41.408  48.906  1.00  0.00           C
ATOM   2289 HG12 ILE X 144      42.257  41.398  48.942  1.00  0.00           H
ATOM   2290 HG13 ILE X 144      40.795  40.855  49.769  1.00  0.00           H
ATOM   2291  CD1 ILE X 144      40.741  40.471  47.732  1.00  0.00           C
ATOM   2292 HD11 ILE X 144      39.682  40.240  47.856  1.00  0.00           H
ATOM   2293 HD12 ILE X 144      41.010  41.025  46.833  1.00  0.00           H
ATOM   2294 HD13 ILE X 144      41.349  39.574  47.847  1.00  0.00           H
ATOM   2295  C   ILE X 144      40.591  45.062  50.121  1.00  0.00           C
ATOM   2296  O   ILE X 144      41.426  45.902  50.151  1.00  0.00           O
ATOM   2297  N   THR X 145      39.254  45.267  50.036  1.00  0.00           N
ATOM   2298  H   THR X 145      38.687  44.439  49.928  1.00  0.00           H
ATOM   2299  CA  THR X 145      38.682  46.581  50.177  1.00  0.00           C
ATOM   2300  HA  THR X 145      39.045  47.248  49.394  1.00  0.00           H
ATOM   2301  CB  THR X 145      37.151  46.520  50.134  1.00  0.00           C
ATOM   2302  HB  THR X 145      36.748  46.173  51.086  1.00  0.00           H
ATOM   2303  CG2 THR X 145      36.574  47.978  49.976  1.00  0.00           C
ATOM   2304 HG21 THR X 145      35.516  47.894  49.734  1.00  0.00           H
ATOM   2305 HG22 THR X 145      36.809  48.619  50.826  1.00  0.00           H
ATOM   2306 HG23 THR X 145      36.957  48.541  49.125  1.00  0.00           H
ATOM   2307  OG1 THR X 145      36.808  45.911  48.899  1.00  0.00           O
ATOM   2308  HG1 THR X 145      36.541  44.998  49.030  1.00  0.00           H
ATOM   2309  C   THR X 145      39.074  47.423  51.373  1.00  0.00           C
ATOM   2310  O   THR X 145      39.424  48.606  51.252  1.00  0.00           O
ATOM   2311  N   GLY X 146      39.190  46.807  52.570  1.00  0.00           N
ATOM   2312  H   GLY X 146      38.982  45.820  52.519  1.00  0.00           H
ATOM   2313  CA  GLY X 146      39.436  47.482  53.904  1.00  0.00           C
ATOM   2314  HA2 GLY X 146      38.843  48.395  53.848  1.00  0.00           H
ATOM   2315  HA3 GLY X 146      39.171  46.834  54.740  1.00  0.00           H
ATOM   2316  C   GLY X 146      40.954  47.741  54.036  1.00  0.00           C
ATOM   2317  O   GLY X 146      41.331  48.722  54.666  1.00  0.00           O
ATOM   2318  N   MET X 147      41.766  46.892  53.506  1.00  0.00           N
ATOM   2319  H   MET X 147      41.334  46.286  52.823  1.00  0.00           H
ATOM   2320  CA  MET X 147      43.213  47.016  53.548  1.00  0.00           C
ATOM   2321  HA  MET X 147      43.621  47.331  54.508  1.00  0.00           H
ATOM   2322  CB  MET X 147      43.865  45.668  53.072  1.00  0.00           C
ATOM   2323  HB2 MET X 147      43.450  45.349  52.116  1.00  0.00           H
ATOM   2324  HB3 MET X 147      44.923  45.895  52.952  1.00  0.00           H
ATOM   2325  CG  MET X 147      43.601  44.605  54.164  1.00  0.00           C
ATOM   2326  HG2 MET X 147      43.763  45.002  55.166  1.00  0.00           H
ATOM   2327  HG3 MET X 147      42.541  44.352  54.119  1.00  0.00           H
ATOM   2328  SD  MET X 147      44.563  43.073  54.001  1.00  0.00           S
ATOM   2329  CE  MET X 147      46.298  43.696  53.859  1.00  0.00           C
ATOM   2330  HE1 MET X 147      46.445  44.362  54.710  1.00  0.00           H
ATOM   2331  HE2 MET X 147      47.022  42.880  53.855  1.00  0.00           H
ATOM   2332  HE3 MET X 147      46.290  44.193  52.890  1.00  0.00           H
ATOM   2333  C   MET X 147      43.607  48.189  52.611  1.00  0.00           C
ATOM   2334  O   MET X 147      44.383  49.090  53.018  1.00  0.00           O
ATOM   2335  N   VAL X 148      43.183  48.231  51.381  1.00  0.00           N
ATOM   2336  H   VAL X 148      42.423  47.580  51.252  1.00  0.00           H
ATOM   2337  CA  VAL X 148      43.372  49.386  50.447  1.00  0.00           C
ATOM   2338  HA  VAL X 148      44.443  49.531  50.310  1.00  0.00           H
ATOM   2339  CB  VAL X 148      42.731  49.075  49.108  1.00  0.00           C
ATOM   2340  HB  VAL X 148      41.669  48.880  49.257  1.00  0.00           H
ATOM   2341  CG1 VAL X 148      42.710  50.181  48.051  1.00  0.00           C
ATOM   2342 HG11 VAL X 148      42.345  51.119  48.470  1.00  0.00           H
ATOM   2343 HG12 VAL X 148      43.723  50.283  47.662  1.00  0.00           H
ATOM   2344 HG13 VAL X 148      42.063  49.959  47.201  1.00  0.00           H
ATOM   2345  CG2 VAL X 148      43.294  47.835  48.441  1.00  0.00           C
ATOM   2346 HG21 VAL X 148      42.443  47.417  47.903  1.00  0.00           H
ATOM   2347 HG22 VAL X 148      44.058  48.173  47.741  1.00  0.00           H
ATOM   2348 HG23 VAL X 148      43.605  47.079  49.161  1.00  0.00           H
ATOM   2349  C   VAL X 148      42.851  50.617  51.117  1.00  0.00           C
ATOM   2350  O   VAL X 148      43.615  51.590  51.064  1.00  0.00           O
ATOM   2351  N   GLU X 149      41.704  50.581  51.817  1.00  0.00           N
ATOM   2352  H   GLU X 149      41.122  49.759  51.756  1.00  0.00           H
ATOM   2353  CA  GLU X 149      41.058  51.691  52.494  1.00  0.00           C
ATOM   2354  HA  GLU X 149      40.945  52.554  51.838  1.00  0.00           H
ATOM   2355  CB  GLU X 149      39.699  51.095  52.945  1.00  0.00           C
ATOM   2356  HB2 GLU X 149      39.181  50.787  52.036  1.00  0.00           H
ATOM   2357  HB3 GLU X 149      39.900  50.327  53.692  1.00  0.00           H
ATOM   2358  CG  GLU X 149      38.767  52.149  53.660  1.00  0.00           C
ATOM   2359  HG2 GLU X 149      39.285  52.881  54.279  1.00  0.00           H
ATOM   2360  HG3 GLU X 149      38.300  52.695  52.839  1.00  0.00           H
ATOM   2361  CD  GLU X 149      37.644  51.350  54.357  1.00  0.00           C
ATOM   2362  OE1 GLU X 149      37.306  51.654  55.509  1.00  0.00           O
ATOM   2363  OE2 GLU X 149      37.074  50.425  53.790  1.00  0.00           O
ATOM   2364  C   GLU X 149      41.906  52.307  53.650  1.00  0.00           C
ATOM   2365  O   GLU X 149      42.004  53.493  53.858  1.00  0.00           O
ATOM   2366  N   ARG X 150      42.635  51.466  54.424  1.00  0.00           N
ATOM   2367  H   ARG X 150      42.540  50.487  54.200  1.00  0.00           H
ATOM   2368  CA  ARG X 150      43.646  51.830  55.430  1.00  0.00           C
ATOM   2369  HA  ARG X 150      43.230  52.634  56.038  1.00  0.00           H
ATOM   2370  CB  ARG X 150      43.882  50.695  56.451  1.00  0.00           C
ATOM   2371  HB2 ARG X 150      42.935  50.207  56.679  1.00  0.00           H
ATOM   2372  HB3 ARG X 150      44.472  49.964  55.897  1.00  0.00           H
ATOM   2373  CG  ARG X 150      44.760  51.106  57.660  1.00  0.00           C
ATOM   2374  HG2 ARG X 150      45.801  51.250  57.368  1.00  0.00           H
ATOM   2375  HG3 ARG X 150      44.395  52.013  58.142  1.00  0.00           H
ATOM   2376  CD  ARG X 150      44.717  49.976  58.700  1.00  0.00           C
ATOM   2377  HD2 ARG X 150      45.183  49.073  58.306  1.00  0.00           H
ATOM   2378  HD3 ARG X 150      45.300  50.154  59.604  1.00  0.00           H
ATOM   2379  NE  ARG X 150      43.384  49.642  59.250  1.00  0.00           N
ATOM   2380  HE  ARG X 150      42.675  50.329  59.034  1.00  0.00           H
ATOM   2381  CZ  ARG X 150      42.964  48.599  59.986  1.00  0.00           C
ATOM   2382  NH1 ARG X 150      43.650  47.622  60.206  1.00  0.00           N
ATOM   2383 HH11 ARG X 150      44.636  47.841  60.250  1.00  0.00           H
ATOM   2384 HH12 ARG X 150      43.216  46.826  60.649  1.00  0.00           H
ATOM   2385  NH2 ARG X 150      41.773  48.596  60.387  1.00  0.00           N
ATOM   2386 HH21 ARG X 150      41.098  49.347  60.372  1.00  0.00           H
ATOM   2387 HH22 ARG X 150      41.486  47.731  60.822  1.00  0.00           H
ATOM   2388  C   ARG X 150      44.902  52.481  54.806  1.00  0.00           C
ATOM   2389  O   ARG X 150      45.467  53.501  55.283  1.00  0.00           O
ATOM   2390  N   LEU X 151      45.484  51.931  53.711  1.00  0.00           N
ATOM   2391  H   LEU X 151      45.069  51.093  53.330  1.00  0.00           H
ATOM   2392  CA  LEU X 151      46.654  52.463  52.978  1.00  0.00           C
ATOM   2393  HA  LEU X 151      47.553  52.512  53.592  1.00  0.00           H
ATOM   2394  CB  LEU X 151      47.048  51.514  51.821  1.00  0.00           C
ATOM   2395  HB2 LEU X 151      46.109  51.327  51.299  1.00  0.00           H
ATOM   2396  HB3 LEU X 151      47.711  52.054  51.144  1.00  0.00           H
ATOM   2397  CG  LEU X 151      47.706  50.150  52.283  1.00  0.00           C
ATOM   2398  HG  LEU X 151      47.094  49.494  52.901  1.00  0.00           H
ATOM   2399  CD1 LEU X 151      48.024  49.285  51.002  1.00  0.00           C
ATOM   2400 HD11 LEU X 151      47.117  49.011  50.463  1.00  0.00           H
ATOM   2401 HD12 LEU X 151      48.778  49.727  50.351  1.00  0.00           H
ATOM   2402 HD13 LEU X 151      48.510  48.372  51.343  1.00  0.00           H
ATOM   2403  CD2 LEU X 151      49.051  50.439  53.013  1.00  0.00           C
ATOM   2404 HD21 LEU X 151      49.590  51.210  52.461  1.00  0.00           H
ATOM   2405 HD22 LEU X 151      48.813  50.766  54.025  1.00  0.00           H
ATOM   2406 HD23 LEU X 151      49.626  49.528  53.179  1.00  0.00           H
ATOM   2407  C   LEU X 151      46.430  53.842  52.374  1.00  0.00           C
ATOM   2408  O   LEU X 151      47.422  54.615  52.345  1.00  0.00           O
ATOM   2409  N   CYS X 152      45.139  54.147  52.025  1.00  0.00           N
ATOM   2410  H   CYS X 152      44.449  53.409  51.999  1.00  0.00           H
ATOM   2411  CA  CYS X 152      44.749  55.535  51.708  1.00  0.00           C
ATOM   2412  HA  CYS X 152      45.508  55.878  51.005  1.00  0.00           H
ATOM   2413  CB  CYS X 152      43.525  55.633  50.863  1.00  0.00           C
ATOM   2414  HB2 CYS X 152      42.732  55.144  51.430  1.00  0.00           H
ATOM   2415  HB3 CYS X 152      43.201  56.660  50.698  1.00  0.00           H
ATOM   2416  SG  CYS X 152      43.598  54.741  49.305  1.00  0.00           S
ATOM   2417  HG  CYS X 152      43.504  53.499  49.788  1.00  0.00           H
ATOM   2418  C   CYS X 152      44.796  56.396  52.944  1.00  0.00           C
ATOM   2419  O   CYS X 152      45.397  57.473  53.070  1.00  0.00           O
ATOM   2420  N   GLN X 153      44.163  55.973  54.058  1.00  0.00           N
ATOM   2421  H   GLN X 153      43.709  55.071  54.054  1.00  0.00           H
ATOM   2422  CA  GLN X 153      44.119  56.712  55.283  1.00  0.00           C
ATOM   2423  HA  GLN X 153      43.595  57.632  55.022  1.00  0.00           H
ATOM   2424  CB  GLN X 153      43.171  55.988  56.308  1.00  0.00           C
ATOM   2425  HB2 GLN X 153      43.477  54.946  56.215  1.00  0.00           H
ATOM   2426  HB3 GLN X 153      43.384  56.322  57.323  1.00  0.00           H
ATOM   2427  CG  GLN X 153      41.701  55.838  55.992  1.00  0.00           C
ATOM   2428  HG2 GLN X 153      41.299  56.736  56.461  1.00  0.00           H
ATOM   2429  HG3 GLN X 153      41.504  55.780  54.922  1.00  0.00           H
ATOM   2430  CD  GLN X 153      41.050  54.707  56.690  1.00  0.00           C
ATOM   2431  OE1 GLN X 153      41.533  53.955  57.531  1.00  0.00           O
ATOM   2432  NE2 GLN X 153      39.769  54.554  56.473  1.00  0.00           N
ATOM   2433 HE21 GLN X 153      39.118  53.971  56.981  1.00  0.00           H
ATOM   2434 HE22 GLN X 153      39.384  54.951  55.628  1.00  0.00           H
ATOM   2435  C   GLN X 153      45.455  57.073  55.881  1.00  0.00           C
ATOM   2436  O   GLN X 153      45.556  58.097  56.535  1.00  0.00           O
ATOM   2437  N   ALA X 154      46.413  56.263  55.861  1.00  0.00           N
ATOM   2438  H   ALA X 154      46.120  55.417  55.394  1.00  0.00           H
ATOM   2439  CA  ALA X 154      47.723  56.348  56.473  1.00  0.00           C
ATOM   2440  HA  ALA X 154      47.609  56.756  57.478  1.00  0.00           H
ATOM   2441  CB  ALA X 154      48.297  54.916  56.603  1.00  0.00           C
ATOM   2442  HB1 ALA X 154      48.585  54.569  55.611  1.00  0.00           H
ATOM   2443  HB2 ALA X 154      49.193  55.014  57.215  1.00  0.00           H
ATOM   2444  HB3 ALA X 154      47.497  54.266  56.958  1.00  0.00           H
ATOM   2445  C   ALA X 154      48.690  57.264  55.714  1.00  0.00           C
ATOM   2446  O   ALA X 154      49.317  58.138  56.261  1.00  0.00           O
ATOM   2447  N   PHE X 155      48.691  57.265  54.374  1.00  0.00           N
ATOM   2448  H   PHE X 155      48.006  56.682  53.914  1.00  0.00           H
ATOM   2449  CA  PHE X 155      49.651  58.020  53.557  1.00  0.00           C
ATOM   2450  HA  PHE X 155      50.371  58.605  54.129  1.00  0.00           H
ATOM   2451  CB  PHE X 155      50.472  56.996  52.780  1.00  0.00           C
ATOM   2452  HB2 PHE X 155      49.790  56.621  52.018  1.00  0.00           H
ATOM   2453  HB3 PHE X 155      51.304  57.516  52.304  1.00  0.00           H
ATOM   2454  CG  PHE X 155      50.958  55.766  53.610  1.00  0.00           C
ATOM   2455  CD1 PHE X 155      50.473  54.459  53.475  1.00  0.00           C
ATOM   2456  HD1 PHE X 155      49.753  54.281  52.690  1.00  0.00           H
ATOM   2457  CE1 PHE X 155      50.840  53.442  54.436  1.00  0.00           C
ATOM   2458  HE1 PHE X 155      50.388  52.464  54.356  1.00  0.00           H
ATOM   2459  CZ  PHE X 155      51.783  53.640  55.428  1.00  0.00           C
ATOM   2460  HZ  PHE X 155      52.090  52.868  56.117  1.00  0.00           H
ATOM   2461  CE2 PHE X 155      52.236  54.948  55.544  1.00  0.00           C
ATOM   2462  HE2 PHE X 155      53.025  55.124  56.261  1.00  0.00           H
ATOM   2463  CD2 PHE X 155      51.838  56.041  54.685  1.00  0.00           C
ATOM   2464  HD2 PHE X 155      52.416  56.941  54.837  1.00  0.00           H
ATOM   2465  C   PHE X 155      48.996  58.922  52.532  1.00  0.00           C
ATOM   2466  O   PHE X 155      49.669  59.818  51.986  1.00  0.00           O
ATOM   2467  N   GLY X 156      47.759  58.740  52.094  1.00  0.00           N
ATOM   2468  H   GLY X 156      47.204  58.010  52.518  1.00  0.00           H
ATOM   2469  CA  GLY X 156      46.990  59.521  51.108  1.00  0.00           C
ATOM   2470  HA2 GLY X 156      47.667  59.711  50.276  1.00  0.00           H
ATOM   2471  HA3 GLY X 156      46.135  58.922  50.794  1.00  0.00           H
ATOM   2472  C   GLY X 156      46.517  60.852  51.758  1.00  0.00           C
ATOM   2473  O   GLY X 156      46.040  60.848  52.844  1.00  0.00           O
ATOM   2474  N   PRO X 157      46.524  61.964  50.934  1.00  0.00           N
ATOM   2475  CD  PRO X 157      47.027  61.961  49.493  1.00  0.00           C
ATOM   2476  HD2 PRO X 157      46.558  61.200  48.869  1.00  0.00           H
ATOM   2477  HD3 PRO X 157      48.117  61.939  49.505  1.00  0.00           H
ATOM   2478  CG  PRO X 157      46.688  63.347  48.927  1.00  0.00           C
ATOM   2479  HG2 PRO X 157      45.656  63.267  48.583  1.00  0.00           H
ATOM   2480  HG3 PRO X 157      47.507  63.568  48.242  1.00  0.00           H
ATOM   2481  CB  PRO X 157      46.637  64.240  50.185  1.00  0.00           C
ATOM   2482  HB2 PRO X 157      46.004  65.117  50.052  1.00  0.00           H
ATOM   2483  HB3 PRO X 157      47.657  64.577  50.369  1.00  0.00           H
ATOM   2484  CA  PRO X 157      46.093  63.274  51.300  1.00  0.00           C
ATOM   2485  HA  PRO X 157      46.514  63.503  52.278  1.00  0.00           H
ATOM   2486  C   PRO X 157      44.591  63.328  51.321  1.00  0.00           C
ATOM   2487  O   PRO X 157      43.880  62.920  50.402  1.00  0.00           O
ATOM   2488  N   ARG X 158      43.989  63.763  52.437  1.00  0.00           N
ATOM   2489  H   ARG X 158      44.507  64.021  53.265  1.00  0.00           H
ATOM   2490  CA  ARG X 158      42.552  63.791  52.729  1.00  0.00           C
ATOM   2491  HA  ARG X 158      42.222  62.761  52.594  1.00  0.00           H
ATOM   2492  CB  ARG X 158      42.185  64.133  54.174  1.00  0.00           C
ATOM   2493  HB2 ARG X 158      42.999  63.810  54.821  1.00  0.00           H
ATOM   2494  HB3 ARG X 158      42.001  65.200  54.304  1.00  0.00           H
ATOM   2495  CG  ARG X 158      40.752  63.599  54.604  1.00  0.00           C
ATOM   2496  HG2 ARG X 158      40.002  63.811  53.842  1.00  0.00           H
ATOM   2497  HG3 ARG X 158      40.924  62.528  54.707  1.00  0.00           H
ATOM   2498  CD  ARG X 158      40.234  64.177  55.915  1.00  0.00           C
ATOM   2499  HD2 ARG X 158      39.236  63.772  56.085  1.00  0.00           H
ATOM   2500  HD3 ARG X 158      40.859  63.894  56.764  1.00  0.00           H
ATOM   2501  NE  ARG X 158      39.956  65.668  55.719  1.00  0.00           N
ATOM   2502  HE  ARG X 158      40.522  66.129  55.021  1.00  0.00           H
ATOM   2503  CZ  ARG X 158      39.058  66.434  56.371  1.00  0.00           C
ATOM   2504  NH1 ARG X 158      38.563  66.087  57.417  1.00  0.00           N
ATOM   2505 HH11 ARG X 158      38.684  65.147  57.762  1.00  0.00           H
ATOM   2506 HH12 ARG X 158      37.736  66.556  57.759  1.00  0.00           H
ATOM   2507  NH2 ARG X 158      38.675  67.578  55.789  1.00  0.00           N
ATOM   2508 HH21 ARG X 158      38.988  67.862  54.871  1.00  0.00           H
ATOM   2509 HH22 ARG X 158      37.986  68.191  56.201  1.00  0.00           H
ATOM   2510  C   ARG X 158      41.791  64.758  51.722  1.00  0.00           C
ATOM   2511  O   ARG X 158      42.161  65.972  51.501  1.00  0.00           O
ATOM   2512  N   LEU X 159      40.773  64.162  51.096  1.00  0.00           N
ATOM   2513  H   LEU X 159      40.642  63.184  51.314  1.00  0.00           H
ATOM   2514  CA  LEU X 159      39.850  64.809  50.180  1.00  0.00           C
ATOM   2515  HA  LEU X 159      40.411  65.649  49.771  1.00  0.00           H
ATOM   2516  CB  LEU X 159      39.454  63.873  48.966  1.00  0.00           C
ATOM   2517  HB2 LEU X 159      38.696  63.206  49.376  1.00  0.00           H
ATOM   2518  HB3 LEU X 159      38.937  64.519  48.256  1.00  0.00           H
ATOM   2519  CG  LEU X 159      40.535  63.015  48.352  1.00  0.00           C
ATOM   2520  HG  LEU X 159      41.072  62.496  49.145  1.00  0.00           H
ATOM   2521  CD1 LEU X 159      39.971  62.039  47.331  1.00  0.00           C
ATOM   2522 HD11 LEU X 159      40.686  61.249  47.102  1.00  0.00           H
ATOM   2523 HD12 LEU X 159      39.116  61.452  47.669  1.00  0.00           H
ATOM   2524 HD13 LEU X 159      39.695  62.642  46.466  1.00  0.00           H
ATOM   2525  CD2 LEU X 159      41.648  63.821  47.687  1.00  0.00           C
ATOM   2526 HD21 LEU X 159      42.182  64.318  48.497  1.00  0.00           H
ATOM   2527 HD22 LEU X 159      42.272  63.117  47.137  1.00  0.00           H
ATOM   2528 HD23 LEU X 159      41.325  64.590  46.983  1.00  0.00           H
ATOM   2529  C   LEU X 159      38.717  65.532  50.927  1.00  0.00           C
ATOM   2530  O   LEU X 159      38.793  66.711  51.095  1.00  0.00           O
ATOM   2531  N   ILE X 160      37.682  64.746  51.253  1.00  0.00           N
ATOM   2532  H   ILE X 160      37.829  63.754  51.128  1.00  0.00           H
ATOM   2533  CA  ILE X 160      36.454  65.162  51.884  1.00  0.00           C
ATOM   2534  HA  ILE X 160      36.708  66.091  52.396  1.00  0.00           H
ATOM   2535  CB  ILE X 160      35.291  65.625  50.962  1.00  0.00           C
ATOM   2536  HB  ILE X 160      34.599  66.079  51.670  1.00  0.00           H
ATOM   2537  CG2 ILE X 160      35.574  66.726  49.899  1.00  0.00           C
ATOM   2538 HG21 ILE X 160      35.832  67.693  50.332  1.00  0.00           H
ATOM   2539 HG22 ILE X 160      36.421  66.595  49.225  1.00  0.00           H
ATOM   2540 HG23 ILE X 160      34.705  67.006  49.305  1.00  0.00           H
ATOM   2541  CG1 ILE X 160      34.676  64.388  50.261  1.00  0.00           C
ATOM   2542 HG12 ILE X 160      35.057  64.323  49.243  1.00  0.00           H
ATOM   2543 HG13 ILE X 160      35.001  63.503  50.809  1.00  0.00           H
ATOM   2544  CD1 ILE X 160      33.194  64.471  50.419  1.00  0.00           C
ATOM   2545 HD11 ILE X 160      32.879  64.805  51.409  1.00  0.00           H
ATOM   2546 HD12 ILE X 160      32.803  65.288  49.811  1.00  0.00           H
ATOM   2547 HD13 ILE X 160      32.720  63.533  50.133  1.00  0.00           H
ATOM   2548  C   ILE X 160      35.918  64.200  52.912  1.00  0.00           C
ATOM   2549  O   ILE X 160      36.103  62.968  52.942  1.00  0.00           O
ATOM   2550  N   GLN X 161      35.179  64.747  53.963  1.00  0.00           N
ATOM   2551  H   GLN X 161      35.119  65.735  54.162  1.00  0.00           H
ATOM   2552  CA  GLN X 161      34.400  64.033  54.963  1.00  0.00           C
ATOM   2553  HA  GLN X 161      34.621  62.966  54.942  1.00  0.00           H
ATOM   2554  CB  GLN X 161      34.957  64.504  56.318  1.00  0.00           C
ATOM   2555  HB2 GLN X 161      36.027  64.375  56.158  1.00  0.00           H
ATOM   2556  HB3 GLN X 161      34.721  65.562  56.435  1.00  0.00           H
ATOM   2557  CG  GLN X 161      34.470  63.643  57.507  1.00  0.00           C
ATOM   2558  HG2 GLN X 161      33.453  63.909  57.795  1.00  0.00           H
ATOM   2559  HG3 GLN X 161      34.619  62.583  57.306  1.00  0.00           H
ATOM   2560  CD  GLN X 161      35.353  63.974  58.692  1.00  0.00           C
ATOM   2561  OE1 GLN X 161      35.490  65.131  59.037  1.00  0.00           O
ATOM   2562  NE2 GLN X 161      36.134  63.027  59.230  1.00  0.00           N
ATOM   2563 HE21 GLN X 161      36.860  63.336  59.859  1.00  0.00           H
ATOM   2564 HE22 GLN X 161      36.202  62.167  58.702  1.00  0.00           H
ATOM   2565  C   GLN X 161      32.902  64.160  54.736  1.00  0.00           C
ATOM   2566  O   GLN X 161      32.397  65.199  54.355  1.00  0.00           O
ATOM   2567  N   LEU X 162      32.159  63.098  55.051  1.00  0.00           N
ATOM   2568  H   LEU X 162      32.506  62.204  55.367  1.00  0.00           H
ATOM   2569  CA  LEU X 162      30.707  63.076  54.956  1.00  0.00           C
ATOM   2570  HA  LEU X 162      30.236  64.060  54.968  1.00  0.00           H
ATOM   2571  CB  LEU X 162      30.320  62.095  53.852  1.00  0.00           C
ATOM   2572  HB2 LEU X 162      30.723  61.123  54.138  1.00  0.00           H
ATOM   2573  HB3 LEU X 162      29.237  61.973  53.872  1.00  0.00           H
ATOM   2574  CG  LEU X 162      30.756  62.667  52.500  1.00  0.00           C
ATOM   2575  HG  LEU X 162      31.835  62.811  52.472  1.00  0.00           H
ATOM   2576  CD1 LEU X 162      30.583  61.701  51.343  1.00  0.00           C
ATOM   2577 HD11 LEU X 162      29.632  61.184  51.466  1.00  0.00           H
ATOM   2578 HD12 LEU X 162      30.671  62.295  50.434  1.00  0.00           H
ATOM   2579 HD13 LEU X 162      31.438  61.026  51.367  1.00  0.00           H
ATOM   2580  CD2 LEU X 162      30.047  63.973  52.119  1.00  0.00           C
ATOM   2581 HD21 LEU X 162      30.545  64.230  51.184  1.00  0.00           H
ATOM   2582 HD22 LEU X 162      28.965  63.853  52.071  1.00  0.00           H
ATOM   2583 HD23 LEU X 162      30.239  64.742  52.866  1.00  0.00           H
ATOM   2584  C   LEU X 162      30.237  62.465  56.313  1.00  0.00           C
ATOM   2585  O   LEU X 162      30.978  62.209  57.226  1.00  0.00           O
ATOM   2586  N   ASP X 163      28.893  62.408  56.539  1.00  0.00           N
ATOM   2587  H   ASP X 163      28.207  62.584  55.819  1.00  0.00           H
ATOM   2588  CA  ASP X 163      28.378  62.173  57.942  1.00  0.00           C
ATOM   2589  HA  ASP X 163      28.901  62.853  58.614  1.00  0.00           H
ATOM   2590  CB  ASP X 163      26.892  62.529  58.068  1.00  0.00           C
ATOM   2591  HB2 ASP X 163      26.268  61.728  57.672  1.00  0.00           H
ATOM   2592  HB3 ASP X 163      26.724  62.578  59.144  1.00  0.00           H
ATOM   2593  CG  ASP X 163      26.440  63.799  57.437  1.00  0.00           C
ATOM   2594  OD1 ASP X 163      27.139  64.823  57.297  1.00  0.00           O
ATOM   2595  OD2 ASP X 163      25.266  63.864  56.988  1.00  0.00           O
ATOM   2596  C   ASP X 163      28.613  60.779  58.476  1.00  0.00           C
ATOM   2597  O   ASP X 163      28.518  60.579  59.682  1.00  0.00           O
ATOM   2598  N   ASP X 164      28.940  59.782  57.583  1.00  0.00           N
ATOM   2599  H   ASP X 164      28.865  60.043  56.610  1.00  0.00           H
ATOM   2600  CA  ASP X 164      29.299  58.395  58.004  1.00  0.00           C
ATOM   2601  HA  ASP X 164      29.480  58.472  59.076  1.00  0.00           H
ATOM   2602  CB  ASP X 164      28.072  57.508  57.720  1.00  0.00           C
ATOM   2603  HB2 ASP X 164      28.266  56.507  58.105  1.00  0.00           H
ATOM   2604  HB3 ASP X 164      27.152  57.863  58.184  1.00  0.00           H
ATOM   2605  CG  ASP X 164      27.594  57.438  56.268  1.00  0.00           C
ATOM   2606  OD1 ASP X 164      28.328  57.816  55.349  1.00  0.00           O
ATOM   2607  OD2 ASP X 164      26.507  56.927  56.020  1.00  0.00           O
ATOM   2608  C   ASP X 164      30.501  57.760  57.232  1.00  0.00           C
ATOM   2609  O   ASP X 164      30.807  56.630  57.548  1.00  0.00           O
ATOM   2610  N   VAL X 165      31.246  58.504  56.409  1.00  0.00           N
ATOM   2611  H   VAL X 165      30.893  59.421  56.179  1.00  0.00           H
ATOM   2612  CA  VAL X 165      32.624  58.041  56.017  1.00  0.00           C
ATOM   2613  HA  VAL X 165      33.084  57.304  56.675  1.00  0.00           H
ATOM   2614  CB  VAL X 165      32.482  57.329  54.628  1.00  0.00           C
ATOM   2615  HB  VAL X 165      31.675  56.608  54.762  1.00  0.00           H
ATOM   2616  CG1 VAL X 165      32.147  58.323  53.435  1.00  0.00           C
ATOM   2617 HG11 VAL X 165      31.736  57.786  52.580  1.00  0.00           H
ATOM   2618 HG12 VAL X 165      31.405  59.079  53.691  1.00  0.00           H
ATOM   2619 HG13 VAL X 165      33.069  58.862  53.217  1.00  0.00           H
ATOM   2620  CG2 VAL X 165      33.718  56.528  54.272  1.00  0.00           C
ATOM   2621 HG21 VAL X 165      33.509  56.002  53.340  1.00  0.00           H
ATOM   2622 HG22 VAL X 165      34.623  57.135  54.309  1.00  0.00           H
ATOM   2623 HG23 VAL X 165      33.762  55.675  54.949  1.00  0.00           H
ATOM   2624  C   VAL X 165      33.557  59.245  55.845  1.00  0.00           C
ATOM   2625  O   VAL X 165      33.074  60.295  55.527  1.00  0.00           O
ATOM   2626  N   THR X 166      34.876  59.021  55.913  1.00  0.00           N
ATOM   2627  H   THR X 166      35.148  58.076  56.138  1.00  0.00           H
ATOM   2628  CA  THR X 166      35.992  59.969  55.330  1.00  0.00           C
ATOM   2629  HA  THR X 166      35.614  60.941  55.013  1.00  0.00           H
ATOM   2630  CB  THR X 166      37.033  60.123  56.451  1.00  0.00           C
ATOM   2631  HB  THR X 166      37.645  59.232  56.592  1.00  0.00           H
ATOM   2632  CG2 THR X 166      37.897  61.362  56.198  1.00  0.00           C
ATOM   2633 HG21 THR X 166      37.316  62.253  55.962  1.00  0.00           H
ATOM   2634 HG22 THR X 166      38.576  61.412  57.049  1.00  0.00           H
ATOM   2635 HG23 THR X 166      38.611  61.104  55.416  1.00  0.00           H
ATOM   2636  OG1 THR X 166      36.328  60.383  57.650  1.00  0.00           O
ATOM   2637  HG1 THR X 166      35.616  59.745  57.730  1.00  0.00           H
ATOM   2638  C   THR X 166      36.709  59.314  54.138  1.00  0.00           C
ATOM   2639  O   THR X 166      36.835  58.123  54.046  1.00  0.00           O
ATOM   2640  N   TYR X 167      37.242  60.184  53.257  1.00  0.00           N
ATOM   2641  H   TYR X 167      36.978  61.158  53.225  1.00  0.00           H
ATOM   2642  CA  TYR X 167      37.967  59.787  52.086  1.00  0.00           C
ATOM   2643  HA  TYR X 167      38.057  58.701  52.113  1.00  0.00           H
ATOM   2644  CB  TYR X 167      37.109  60.169  50.876  1.00  0.00           C
ATOM   2645  HB2 TYR X 167      36.847  61.221  50.994  1.00  0.00           H
ATOM   2646  HB3 TYR X 167      37.690  60.114  49.955  1.00  0.00           H
ATOM   2647  CG  TYR X 167      35.965  59.310  50.600  1.00  0.00           C
ATOM   2648  CD1 TYR X 167      34.620  59.726  50.686  1.00  0.00           C
ATOM   2649  HD1 TYR X 167      34.407  60.729  51.028  1.00  0.00           H
ATOM   2650  CE1 TYR X 167      33.655  58.871  50.330  1.00  0.00           C
ATOM   2651  HE1 TYR X 167      32.631  59.206  50.403  1.00  0.00           H
ATOM   2652  CZ  TYR X 167      33.849  57.515  50.004  1.00  0.00           C
ATOM   2653  OH  TYR X 167      32.834  56.695  49.787  1.00  0.00           O
ATOM   2654  HH  TYR X 167      31.992  57.101  50.008  1.00  0.00           H
ATOM   2655  CE2 TYR X 167      35.149  57.108  49.808  1.00  0.00           C
ATOM   2656  HE2 TYR X 167      35.429  56.094  49.563  1.00  0.00           H
ATOM   2657  CD2 TYR X 167      36.179  57.950  50.291  1.00  0.00           C
ATOM   2658  HD2 TYR X 167      37.181  57.549  50.281  1.00  0.00           H
ATOM   2659  C   TYR X 167      39.408  60.398  52.003  1.00  0.00           C
ATOM   2660  O   TYR X 167      39.715  61.593  52.309  1.00  0.00           O
ATOM   2661  N   HIE X 168      40.327  59.606  51.469  1.00  0.00           N
ATOM   2662  H   HIE X 168      40.160  58.617  51.351  1.00  0.00           H
ATOM   2663  CA  HIE X 168      41.708  60.021  51.125  1.00  0.00           C
ATOM   2664  HA  HIE X 168      41.822  61.095  51.265  1.00  0.00           H
ATOM   2665  CB  HIE X 168      42.613  59.305  52.124  1.00  0.00           C
ATOM   2666  HB2 HIE X 168      42.575  58.222  52.009  1.00  0.00           H
ATOM   2667  HB3 HIE X 168      43.612  59.638  51.841  1.00  0.00           H
ATOM   2668  CG  HIE X 168      42.325  59.592  53.632  1.00  0.00           C
ATOM   2669  ND1 HIE X 168      41.218  59.186  54.391  1.00  0.00           N
ATOM   2670  CE1 HIE X 168      41.404  59.700  55.671  1.00  0.00           C
ATOM   2671  HE1 HIE X 168      40.603  59.602  56.388  1.00  0.00           H
ATOM   2672  NE2 HIE X 168      42.445  60.445  55.690  1.00  0.00           N
ATOM   2673  HE2 HIE X 168      42.709  61.037  56.465  1.00  0.00           H
ATOM   2674  CD2 HIE X 168      43.125  60.334  54.482  1.00  0.00           C
ATOM   2675  HD2 HIE X 168      44.072  60.790  54.231  1.00  0.00           H
ATOM   2676  C   HIE X 168      42.134  59.646  49.736  1.00  0.00           C
ATOM   2677  O   HIE X 168      41.508  58.661  49.222  1.00  0.00           O
ATOM   2678  N   GLY X 169      43.025  60.445  49.096  1.00  0.00           N
ATOM   2679  H   GLY X 169      43.426  61.203  49.631  1.00  0.00           H
ATOM   2680  CA  GLY X 169      43.531  60.168  47.754  1.00  0.00           C
ATOM   2681  HA2 GLY X 169      42.692  59.875  47.123  1.00  0.00           H
ATOM   2682  HA3 GLY X 169      44.027  61.070  47.399  1.00  0.00           H
ATOM   2683  C   GLY X 169      44.363  58.893  47.764  1.00  0.00           C
ATOM   2684  O   GLY X 169      44.798  58.398  48.763  1.00  0.00           O
ATOM   2685  N   PHE X 170      44.769  58.410  46.566  1.00  0.00           N
ATOM   2686  H   PHE X 170      44.489  58.861  45.707  1.00  0.00           H
ATOM   2687  CA  PHE X 170      45.537  57.176  46.450  1.00  0.00           C
ATOM   2688  HA  PHE X 170      45.081  56.555  47.221  1.00  0.00           H
ATOM   2689  CB  PHE X 170      45.497  56.431  45.092  1.00  0.00           C
ATOM   2690  HB2 PHE X 170      44.629  56.785  44.538  1.00  0.00           H
ATOM   2691  HB3 PHE X 170      46.404  56.738  44.572  1.00  0.00           H
ATOM   2692  CG  PHE X 170      45.757  54.933  45.175  1.00  0.00           C
ATOM   2693  CD1 PHE X 170      44.879  54.114  45.777  1.00  0.00           C
ATOM   2694  HD1 PHE X 170      43.995  54.603  46.159  1.00  0.00           H
ATOM   2695  CE1 PHE X 170      45.203  52.711  45.906  1.00  0.00           C
ATOM   2696  HE1 PHE X 170      44.443  52.139  46.418  1.00  0.00           H
ATOM   2697  CZ  PHE X 170      46.413  52.251  45.453  1.00  0.00           C
ATOM   2698  HZ  PHE X 170      46.705  51.229  45.650  1.00  0.00           H
ATOM   2699  CE2 PHE X 170      47.387  53.107  44.891  1.00  0.00           C
ATOM   2700  HE2 PHE X 170      48.369  52.740  44.626  1.00  0.00           H
ATOM   2701  CD2 PHE X 170      47.037  54.441  44.832  1.00  0.00           C
ATOM   2702  HD2 PHE X 170      47.787  55.171  44.568  1.00  0.00           H
ATOM   2703  C   PHE X 170      46.935  57.363  47.043  1.00  0.00           C
ATOM   2704  O   PHE X 170      47.516  58.435  46.734  1.00  0.00           O
ATOM   2705  N   PRO X 171      47.534  56.421  47.814  1.00  0.00           N
ATOM   2706  CD  PRO X 171      47.086  55.097  48.266  1.00  0.00           C
ATOM   2707  HD2 PRO X 171      46.866  54.563  47.342  1.00  0.00           H
ATOM   2708  HD3 PRO X 171      46.270  55.216  48.977  1.00  0.00           H
ATOM   2709  CG  PRO X 171      48.299  54.498  48.933  1.00  0.00           C
ATOM   2710  HG2 PRO X 171      48.947  54.095  48.155  1.00  0.00           H
ATOM   2711  HG3 PRO X 171      48.109  53.631  49.567  1.00  0.00           H
ATOM   2712  CB  PRO X 171      49.092  55.734  49.458  1.00  0.00           C
ATOM   2713  HB2 PRO X 171      50.117  55.420  49.658  1.00  0.00           H
ATOM   2714  HB3 PRO X 171      48.621  55.981  50.409  1.00  0.00           H
ATOM   2715  CA  PRO X 171      48.834  56.794  48.401  1.00  0.00           C
ATOM   2716  HA  PRO X 171      48.773  57.759  48.904  1.00  0.00           H
ATOM   2717  C   PRO X 171      50.039  56.776  47.388  1.00  0.00           C
ATOM   2718  O   PRO X 171      50.046  55.991  46.461  1.00  0.00           O
ATOM   2719  N   SER X 172      51.047  57.627  47.600  1.00  0.00           N
ATOM   2720  H   SER X 172      51.034  58.211  48.424  1.00  0.00           H
ATOM   2721  CA  SER X 172      52.133  57.767  46.596  1.00  0.00           C
ATOM   2722  HA  SER X 172      51.738  57.784  45.580  1.00  0.00           H
ATOM   2723  CB  SER X 172      52.918  59.072  46.737  1.00  0.00           C
ATOM   2724  HB2 SER X 172      52.263  59.862  46.372  1.00  0.00           H
ATOM   2725  HB3 SER X 172      53.048  59.402  47.768  1.00  0.00           H
ATOM   2726  OG  SER X 172      54.103  59.220  46.150  1.00  0.00           O
ATOM   2727  HG  SER X 172      54.456  60.088  46.354  1.00  0.00           H
ATOM   2728  C   SER X 172      53.227  56.667  46.667  1.00  0.00           C
ATOM   2729  O   SER X 172      53.470  56.063  47.713  1.00  0.00           O
ATOM   2730  N   LEU X 173      53.778  56.428  45.458  1.00  0.00           N
ATOM   2731  H   LEU X 173      53.681  57.069  44.683  1.00  0.00           H
ATOM   2732  CA  LEU X 173      54.751  55.349  45.293  1.00  0.00           C
ATOM   2733  HA  LEU X 173      54.423  54.388  45.689  1.00  0.00           H
ATOM   2734  CB  LEU X 173      55.062  55.312  43.835  1.00  0.00           C
ATOM   2735  HB2 LEU X 173      54.184  54.990  43.276  1.00  0.00           H
ATOM   2736  HB3 LEU X 173      55.210  56.319  43.444  1.00  0.00           H
ATOM   2737  CG  LEU X 173      56.335  54.473  43.451  1.00  0.00           C
ATOM   2738  HG  LEU X 173      57.216  55.033  43.760  1.00  0.00           H
ATOM   2739  CD1 LEU X 173      56.318  53.059  43.963  1.00  0.00           C
ATOM   2740 HD11 LEU X 173      55.286  52.710  44.011  1.00  0.00           H
ATOM   2741 HD12 LEU X 173      56.840  52.313  43.365  1.00  0.00           H
ATOM   2742 HD13 LEU X 173      56.713  53.110  44.977  1.00  0.00           H
ATOM   2743  CD2 LEU X 173      56.374  54.477  41.906  1.00  0.00           C
ATOM   2744 HD21 LEU X 173      55.500  53.973  41.495  1.00  0.00           H
ATOM   2745 HD22 LEU X 173      56.526  55.515  41.610  1.00  0.00           H
ATOM   2746 HD23 LEU X 173      57.231  53.844  41.676  1.00  0.00           H
ATOM   2747  C   LEU X 173      55.961  55.660  46.309  1.00  0.00           C
ATOM   2748  O   LEU X 173      56.490  54.821  47.015  1.00  0.00           O
ATOM   2749  N   GLN X 174      56.316  57.012  46.307  1.00  0.00           N
ATOM   2750  H   GLN X 174      55.883  57.687  45.694  1.00  0.00           H
ATOM   2751  CA  GLN X 174      57.431  57.534  47.113  1.00  0.00           C
ATOM   2752  HA  GLN X 174      58.364  57.000  46.932  1.00  0.00           H
ATOM   2753  CB  GLN X 174      57.753  59.024  46.742  1.00  0.00           C
ATOM   2754  HB2 GLN X 174      56.919  59.717  46.853  1.00  0.00           H
ATOM   2755  HB3 GLN X 174      58.552  59.389  47.386  1.00  0.00           H
ATOM   2756  CG  GLN X 174      58.296  59.240  45.386  1.00  0.00           C
ATOM   2757  HG2 GLN X 174      58.868  60.166  45.435  1.00  0.00           H
ATOM   2758  HG3 GLN X 174      59.041  58.507  45.077  1.00  0.00           H
ATOM   2759  CD  GLN X 174      57.214  59.355  44.320  1.00  0.00           C
ATOM   2760  OE1 GLN X 174      56.905  58.396  43.647  1.00  0.00           O
ATOM   2761  NE2 GLN X 174      56.594  60.485  44.197  1.00  0.00           N
ATOM   2762 HE21 GLN X 174      55.871  60.575  43.499  1.00  0.00           H
ATOM   2763 HE22 GLN X 174      56.850  61.263  44.788  1.00  0.00           H
ATOM   2764  C   GLN X 174      57.045  57.427  48.577  1.00  0.00           C
ATOM   2765  O   GLN X 174      57.953  57.500  49.462  1.00  0.00           O
ATOM   2766  N   ALA X 175      55.713  57.288  48.971  1.00  0.00           N
ATOM   2767  H   ALA X 175      55.073  57.150  48.202  1.00  0.00           H
ATOM   2768  CA  ALA X 175      55.374  57.161  50.344  1.00  0.00           C
ATOM   2769  HA  ALA X 175      56.014  57.805  50.947  1.00  0.00           H
ATOM   2770  CB  ALA X 175      53.847  57.575  50.575  1.00  0.00           C
ATOM   2771  HB1 ALA X 175      53.181  56.800  50.198  1.00  0.00           H
ATOM   2772  HB2 ALA X 175      53.679  57.618  51.651  1.00  0.00           H
ATOM   2773  HB3 ALA X 175      53.619  58.583  50.228  1.00  0.00           H
ATOM   2774  C   ALA X 175      55.583  55.745  50.817  1.00  0.00           C
ATOM   2775  O   ALA X 175      56.359  55.472  51.740  1.00  0.00           O
ATOM   2776  N   LEU X 176      55.051  54.697  50.070  1.00  0.00           N
ATOM   2777  H   LEU X 176      54.515  55.008  49.273  1.00  0.00           H
ATOM   2778  CA  LEU X 176      55.167  53.320  50.422  1.00  0.00           C
ATOM   2779  HA  LEU X 176      55.006  53.384  51.498  1.00  0.00           H
ATOM   2780  CB  LEU X 176      54.207  52.435  49.672  1.00  0.00           C
ATOM   2781  HB2 LEU X 176      54.194  52.818  48.651  1.00  0.00           H
ATOM   2782  HB3 LEU X 176      54.805  51.524  49.661  1.00  0.00           H
ATOM   2783  CG  LEU X 176      52.800  52.196  50.118  1.00  0.00           C
ATOM   2784  HG  LEU X 176      52.250  51.705  49.315  1.00  0.00           H
ATOM   2785  CD1 LEU X 176      52.826  51.263  51.341  1.00  0.00           C
ATOM   2786 HD11 LEU X 176      53.303  51.763  52.184  1.00  0.00           H
ATOM   2787 HD12 LEU X 176      51.847  51.033  51.763  1.00  0.00           H
ATOM   2788 HD13 LEU X 176      53.348  50.332  51.125  1.00  0.00           H
ATOM   2789  CD2 LEU X 176      52.007  53.502  50.430  1.00  0.00           C
ATOM   2790 HD21 LEU X 176      52.178  54.181  49.597  1.00  0.00           H
ATOM   2791 HD22 LEU X 176      50.930  53.352  50.515  1.00  0.00           H
ATOM   2792 HD23 LEU X 176      52.306  54.062  51.316  1.00  0.00           H
ATOM   2793  C   LEU X 176      56.654  52.772  50.255  1.00  0.00           C
ATOM   2794  O   LEU X 176      56.838  51.813  50.994  1.00  0.00           O
ATOM   2795  N   ALA X 177      57.487  53.447  49.528  1.00  0.00           N
ATOM   2796  H   ALA X 177      57.020  53.990  48.816  1.00  0.00           H
ATOM   2797  CA  ALA X 177      58.921  53.351  49.425  1.00  0.00           C
ATOM   2798  HA  ALA X 177      59.075  52.284  49.261  1.00  0.00           H
ATOM   2799  CB  ALA X 177      59.368  54.210  48.303  1.00  0.00           C
ATOM   2800  HB1 ALA X 177      59.195  55.258  48.546  1.00  0.00           H
ATOM   2801  HB2 ALA X 177      60.374  53.843  48.098  1.00  0.00           H
ATOM   2802  HB3 ALA X 177      58.874  54.036  47.347  1.00  0.00           H
ATOM   2803  C   ALA X 177      59.603  53.781  50.693  1.00  0.00           C
ATOM   2804  O   ALA X 177      60.721  53.242  50.914  1.00  0.00           O
ATOM   2805  N   GLY X 178      59.037  54.612  51.522  1.00  0.00           N
ATOM   2806  H   GLY X 178      58.137  54.898  51.166  1.00  0.00           H
ATOM   2807  CA  GLY X 178      59.799  55.441  52.463  1.00  0.00           C
ATOM   2808  HA2 GLY X 178      60.567  55.917  51.852  1.00  0.00           H
ATOM   2809  HA3 GLY X 178      59.093  56.121  52.941  1.00  0.00           H
ATOM   2810  C   GLY X 178      60.516  54.617  53.616  1.00  0.00           C
ATOM   2811  O   GLY X 178      60.132  53.406  53.722  1.00  0.00           O
ATOM   2812  N   PRO X 179      61.488  55.144  54.387  1.00  0.00           N
ATOM   2813  CD  PRO X 179      62.077  56.494  54.231  1.00  0.00           C
ATOM   2814  HD2 PRO X 179      61.281  57.221  54.394  1.00  0.00           H
ATOM   2815  HD3 PRO X 179      62.405  56.529  53.192  1.00  0.00           H
ATOM   2816  CG  PRO X 179      63.129  56.685  55.261  1.00  0.00           C
ATOM   2817  HG2 PRO X 179      62.676  57.051  56.183  1.00  0.00           H
ATOM   2818  HG3 PRO X 179      63.906  57.319  54.834  1.00  0.00           H
ATOM   2819  CB  PRO X 179      63.651  55.229  55.409  1.00  0.00           C
ATOM   2820  HB2 PRO X 179      64.021  55.055  56.420  1.00  0.00           H
ATOM   2821  HB3 PRO X 179      64.346  55.056  54.587  1.00  0.00           H
ATOM   2822  CA  PRO X 179      62.460  54.329  55.161  1.00  0.00           C
ATOM   2823  HA  PRO X 179      62.751  53.472  54.555  1.00  0.00           H
ATOM   2824  C   PRO X 179      61.768  53.879  56.492  1.00  0.00           C
ATOM   2825  O   PRO X 179      61.150  54.737  57.116  1.00  0.00           O
ATOM   2826  N   GLU X 180      61.830  52.602  56.945  1.00  0.00           N
ATOM   2827  H   GLU X 180      62.341  51.983  56.332  1.00  0.00           H
ATOM   2828  CA  GLU X 180      61.142  51.966  58.138  1.00  0.00           C
ATOM   2829  HA  GLU X 180      61.433  50.929  57.971  1.00  0.00           H
ATOM   2830  CB  GLU X 180      61.583  52.447  59.521  1.00  0.00           C
ATOM   2831  HB2 GLU X 180      61.000  53.337  59.756  1.00  0.00           H
ATOM   2832  HB3 GLU X 180      61.252  51.661  60.200  1.00  0.00           H
ATOM   2833  CG  GLU X 180      63.050  52.775  59.889  1.00  0.00           C
ATOM   2834  HG2 GLU X 180      63.170  53.781  59.486  1.00  0.00           H
ATOM   2835  HG3 GLU X 180      63.145  52.764  60.975  1.00  0.00           H
ATOM   2836  CD  GLU X 180      64.003  51.687  59.352  1.00  0.00           C
ATOM   2837  OE1 GLU X 180      65.005  51.942  58.690  1.00  0.00           O
ATOM   2838  OE2 GLU X 180      63.768  50.507  59.745  1.00  0.00           O
ATOM   2839  C   GLU X 180      59.570  51.981  58.013  1.00  0.00           C
ATOM   2840  O   GLU X 180      58.914  51.778  59.084  1.00  0.00           O
ATOM   2841  N   VAL X 181      58.918  52.253  56.884  1.00  0.00           N
ATOM   2842  H   VAL X 181      59.468  52.576  56.100  1.00  0.00           H
ATOM   2843  CA  VAL X 181      57.438  52.206  56.822  1.00  0.00           C
ATOM   2844  HA  VAL X 181      56.937  52.723  57.641  1.00  0.00           H
ATOM   2845  CB  VAL X 181      56.899  52.908  55.596  1.00  0.00           C
ATOM   2846  HB  VAL X 181      57.634  53.695  55.427  1.00  0.00           H
ATOM   2847  CG1 VAL X 181      56.879  52.042  54.267  1.00  0.00           C
ATOM   2848 HG11 VAL X 181      56.649  52.668  53.404  1.00  0.00           H
ATOM   2849 HG12 VAL X 181      57.874  51.635  54.082  1.00  0.00           H
ATOM   2850 HG13 VAL X 181      56.132  51.249  54.203  1.00  0.00           H
ATOM   2851  CG2 VAL X 181      55.543  53.560  55.645  1.00  0.00           C
ATOM   2852 HG21 VAL X 181      55.432  54.128  56.569  1.00  0.00           H
ATOM   2853 HG22 VAL X 181      55.393  54.177  54.759  1.00  0.00           H
ATOM   2854 HG23 VAL X 181      54.707  52.864  55.568  1.00  0.00           H
ATOM   2855  C   VAL X 181      56.836  50.839  57.124  1.00  0.00           C
ATOM   2856  O   VAL X 181      55.789  50.687  57.603  1.00  0.00           O
ATOM   2857  N   GLU X 182      57.493  49.761  56.775  1.00  0.00           N
ATOM   2858  H   GLU X 182      58.296  49.890  56.177  1.00  0.00           H
ATOM   2859  CA  GLU X 182      57.160  48.374  57.207  1.00  0.00           C
ATOM   2860  HA  GLU X 182      56.204  48.150  56.735  1.00  0.00           H
ATOM   2861  CB  GLU X 182      58.206  47.373  56.753  1.00  0.00           C
ATOM   2862  HB2 GLU X 182      59.181  47.607  57.178  1.00  0.00           H
ATOM   2863  HB3 GLU X 182      57.858  46.418  57.147  1.00  0.00           H
ATOM   2864  CG  GLU X 182      58.187  47.490  55.231  1.00  0.00           C
ATOM   2865  HG2 GLU X 182      58.019  46.543  54.717  1.00  0.00           H
ATOM   2866  HG3 GLU X 182      57.354  48.029  54.781  1.00  0.00           H
ATOM   2867  CD  GLU X 182      59.579  48.022  54.824  1.00  0.00           C
ATOM   2868  OE1 GLU X 182      59.782  49.203  55.247  1.00  0.00           O
ATOM   2869  OE2 GLU X 182      60.407  47.385  54.178  1.00  0.00           O
ATOM   2870  C   GLU X 182      57.020  48.108  58.738  1.00  0.00           C
ATOM   2871  O   GLU X 182      56.376  47.095  59.094  1.00  0.00           O
ATOM   2872  N   ALA X 183      57.527  49.014  59.598  1.00  0.00           N
ATOM   2873  H   ALA X 183      58.062  49.792  59.237  1.00  0.00           H
ATOM   2874  CA  ALA X 183      57.215  48.980  60.957  1.00  0.00           C
ATOM   2875  HA  ALA X 183      57.081  47.964  61.329  1.00  0.00           H
ATOM   2876  CB  ALA X 183      58.311  49.697  61.764  1.00  0.00           C
ATOM   2877  HB1 ALA X 183      58.255  50.782  61.673  1.00  0.00           H
ATOM   2878  HB2 ALA X 183      58.197  49.322  62.781  1.00  0.00           H
ATOM   2879  HB3 ALA X 183      59.182  49.314  61.233  1.00  0.00           H
ATOM   2880  C   ALA X 183      55.880  49.580  61.293  1.00  0.00           C
ATOM   2881  O   ALA X 183      55.087  49.028  61.987  1.00  0.00           O
ATOM   2882  N   HIE X 184      55.471  50.673  60.519  1.00  0.00           N
ATOM   2883  H   HIE X 184      56.128  51.117  59.894  1.00  0.00           H
ATOM   2884  CA  HIE X 184      54.186  51.261  60.689  1.00  0.00           C
ATOM   2885  HA  HIE X 184      54.007  51.198  61.761  1.00  0.00           H
ATOM   2886  CB  HIE X 184      54.209  52.725  60.226  1.00  0.00           C
ATOM   2887  HB2 HIE X 184      54.982  53.367  60.649  1.00  0.00           H
ATOM   2888  HB3 HIE X 184      54.214  52.609  59.142  1.00  0.00           H
ATOM   2889  CG  HIE X 184      52.859  53.430  60.662  1.00  0.00           C
ATOM   2890  ND1 HIE X 184      52.425  53.469  61.944  1.00  0.00           N
ATOM   2891  CE1 HIE X 184      51.363  54.260  61.934  1.00  0.00           C
ATOM   2892  HE1 HIE X 184      50.773  54.527  62.798  1.00  0.00           H
ATOM   2893  NE2 HIE X 184      51.067  54.695  60.716  1.00  0.00           N
ATOM   2894  HE2 HIE X 184      50.331  55.372  60.572  1.00  0.00           H
ATOM   2895  CD2 HIE X 184      52.059  54.202  59.874  1.00  0.00           C
ATOM   2896  HD2 HIE X 184      52.231  54.490  58.847  1.00  0.00           H
ATOM   2897  C   HIE X 184      52.985  50.483  59.961  1.00  0.00           C
ATOM   2898  O   HIE X 184      51.872  50.564  60.441  1.00  0.00           O
ATOM   2899  N   LEU X 185      53.296  49.765  58.829  1.00  0.00           N
ATOM   2900  H   LEU X 185      54.224  49.832  58.435  1.00  0.00           H
ATOM   2901  CA  LEU X 185      52.366  48.824  58.296  1.00  0.00           C
ATOM   2902  HA  LEU X 185      51.406  49.259  58.018  1.00  0.00           H
ATOM   2903  CB  LEU X 185      52.916  48.140  57.036  1.00  0.00           C
ATOM   2904  HB2 LEU X 185      53.768  47.526  57.325  1.00  0.00           H
ATOM   2905  HB3 LEU X 185      52.103  47.514  56.671  1.00  0.00           H
ATOM   2906  CG  LEU X 185      53.301  49.212  55.949  1.00  0.00           C
ATOM   2907  HG  LEU X 185      53.781  50.141  56.255  1.00  0.00           H
ATOM   2908  CD1 LEU X 185      54.050  48.467  54.841  1.00  0.00           C
ATOM   2909 HD11 LEU X 185      55.113  48.685  54.934  1.00  0.00           H
ATOM   2910 HD12 LEU X 185      53.881  47.393  54.760  1.00  0.00           H
ATOM   2911 HD13 LEU X 185      53.739  48.868  53.876  1.00  0.00           H
ATOM   2912  CD2 LEU X 185      51.929  49.733  55.292  1.00  0.00           C
ATOM   2913 HD21 LEU X 185      51.180  48.943  55.241  1.00  0.00           H
ATOM   2914 HD22 LEU X 185      51.525  50.523  55.924  1.00  0.00           H
ATOM   2915 HD23 LEU X 185      52.126  50.171  54.313  1.00  0.00           H
ATOM   2916  C   LEU X 185      52.042  47.773  59.380  1.00  0.00           C
ATOM   2917  O   LEU X 185      50.931  47.450  59.678  1.00  0.00           O
ATOM   2918  N   ARG X 186      53.029  47.322  60.211  1.00  0.00           N
ATOM   2919  H   ARG X 186      53.961  47.680  60.063  1.00  0.00           H
ATOM   2920  CA  ARG X 186      52.795  46.309  61.269  1.00  0.00           C
ATOM   2921  HA  ARG X 186      52.154  45.522  60.869  1.00  0.00           H
ATOM   2922  CB  ARG X 186      54.131  45.779  61.789  1.00  0.00           C
ATOM   2923  HB2 ARG X 186      54.877  46.573  61.790  1.00  0.00           H
ATOM   2924  HB3 ARG X 186      53.819  45.433  62.775  1.00  0.00           H
ATOM   2925  CG  ARG X 186      54.558  44.617  60.936  1.00  0.00           C
ATOM   2926  HG2 ARG X 186      53.787  43.846  60.940  1.00  0.00           H
ATOM   2927  HG3 ARG X 186      54.785  44.863  59.898  1.00  0.00           H
ATOM   2928  CD  ARG X 186      55.757  43.959  61.617  1.00  0.00           C
ATOM   2929  HD2 ARG X 186      56.590  44.658  61.695  1.00  0.00           H
ATOM   2930  HD3 ARG X 186      55.370  43.709  62.604  1.00  0.00           H
ATOM   2931  NE  ARG X 186      56.241  42.824  60.928  1.00  0.00           N
ATOM   2932  HE  ARG X 186      55.535  42.302  60.429  1.00  0.00           H
ATOM   2933  CZ  ARG X 186      57.439  42.212  60.830  1.00  0.00           C
ATOM   2934  NH1 ARG X 186      58.502  42.596  61.544  1.00  0.00           N
ATOM   2935 HH11 ARG X 186      58.600  43.434  62.098  1.00  0.00           H
ATOM   2936 HH12 ARG X 186      59.349  42.055  61.438  1.00  0.00           H
ATOM   2937  NH2 ARG X 186      57.580  41.103  60.164  1.00  0.00           N
ATOM   2938 HH21 ARG X 186      56.751  40.681  59.773  1.00  0.00           H
ATOM   2939 HH22 ARG X 186      58.523  40.746  60.216  1.00  0.00           H
ATOM   2940  C   ARG X 186      51.916  46.924  62.393  1.00  0.00           C
ATOM   2941  O   ARG X 186      51.112  46.285  63.090  1.00  0.00           O
ATOM   2942  N   LYS X 187      52.064  48.184  62.708  1.00  0.00           N
ATOM   2943  H   LYS X 187      52.559  48.746  62.030  1.00  0.00           H
ATOM   2944  CA  LYS X 187      51.336  48.996  63.753  1.00  0.00           C
ATOM   2945  HA  LYS X 187      51.421  48.498  64.719  1.00  0.00           H
ATOM   2946  CB  LYS X 187      52.012  50.375  63.925  1.00  0.00           C
ATOM   2947  HB2 LYS X 187      53.040  50.171  64.227  1.00  0.00           H
ATOM   2948  HB3 LYS X 187      52.054  51.007  63.038  1.00  0.00           H
ATOM   2949  CG  LYS X 187      51.306  51.329  64.974  1.00  0.00           C
ATOM   2950  HG2 LYS X 187      51.782  52.309  64.986  1.00  0.00           H
ATOM   2951  HG3 LYS X 187      50.298  51.503  64.597  1.00  0.00           H
ATOM   2952  CD  LYS X 187      51.267  50.832  66.426  1.00  0.00           C
ATOM   2953  HD2 LYS X 187      50.767  51.520  67.109  1.00  0.00           H
ATOM   2954  HD3 LYS X 187      50.639  49.950  66.299  1.00  0.00           H
ATOM   2955  CE  LYS X 187      52.755  50.526  66.899  1.00  0.00           C
ATOM   2956  HE2 LYS X 187      52.625  50.170  67.921  1.00  0.00           H
ATOM   2957  HE3 LYS X 187      53.114  49.730  66.246  1.00  0.00           H
ATOM   2958  NZ  LYS X 187      53.693  51.718  66.906  1.00  0.00           N
ATOM   2959  HZ1 LYS X 187      53.401  52.423  67.568  1.00  0.00           H
ATOM   2960  HZ2 LYS X 187      54.542  51.356  67.316  1.00  0.00           H
ATOM   2961  HZ3 LYS X 187      53.797  51.937  65.926  1.00  0.00           H
ATOM   2962  C   LYS X 187      49.856  49.161  63.372  1.00  0.00           C
ATOM   2963  O   LYS X 187      48.972  48.575  64.061  1.00  0.00           O
ATOM   2964  N   LEU X 188      49.591  49.618  62.130  1.00  0.00           N
ATOM   2965  H   LEU X 188      50.458  49.879  61.683  1.00  0.00           H
ATOM   2966  CA  LEU X 188      48.311  49.612  61.426  1.00  0.00           C
ATOM   2967  HA  LEU X 188      47.621  50.119  62.102  1.00  0.00           H
ATOM   2968  CB  LEU X 188      48.380  50.270  60.040  1.00  0.00           C
ATOM   2969  HB2 LEU X 188      49.217  49.767  59.553  1.00  0.00           H
ATOM   2970  HB3 LEU X 188      47.486  50.186  59.423  1.00  0.00           H
ATOM   2971  CG  LEU X 188      48.821  51.810  60.189  1.00  0.00           C
ATOM   2972  HG  LEU X 188      49.678  51.951  60.847  1.00  0.00           H
ATOM   2973  CD1 LEU X 188      49.239  52.442  58.893  1.00  0.00           C
ATOM   2974 HD11 LEU X 188      50.243  52.142  58.593  1.00  0.00           H
ATOM   2975 HD12 LEU X 188      48.457  52.253  58.158  1.00  0.00           H
ATOM   2976 HD13 LEU X 188      49.179  53.528  58.976  1.00  0.00           H
ATOM   2977  CD2 LEU X 188      47.623  52.632  60.744  1.00  0.00           C
ATOM   2978 HD21 LEU X 188      46.817  52.700  60.014  1.00  0.00           H
ATOM   2979 HD22 LEU X 188      47.232  52.209  61.669  1.00  0.00           H
ATOM   2980 HD23 LEU X 188      48.081  53.611  60.884  1.00  0.00           H
ATOM   2981  C   LEU X 188      47.615  48.201  61.247  1.00  0.00           C
ATOM   2982  O   LEU X 188      46.448  48.123  60.771  1.00  0.00           O
ATOM   2983  N   GLY X 189      48.321  47.144  61.674  1.00  0.00           N
ATOM   2984  H   GLY X 189      49.180  47.263  62.193  1.00  0.00           H
ATOM   2985  CA  GLY X 189      47.885  45.754  61.533  1.00  0.00           C
ATOM   2986  HA2 GLY X 189      48.350  45.267  62.391  1.00  0.00           H
ATOM   2987  HA3 GLY X 189      46.816  45.742  61.745  1.00  0.00           H
ATOM   2988  C   GLY X 189      48.055  45.132  60.187  1.00  0.00           C
ATOM   2989  O   GLY X 189      47.563  43.990  60.023  1.00  0.00           O
ATOM   2990  N   LEU X 190      48.694  45.827  59.279  1.00  0.00           N
ATOM   2991  H   LEU X 190      49.315  46.581  59.539  1.00  0.00           H
ATOM   2992  CA  LEU X 190      48.512  45.514  57.813  1.00  0.00           C
ATOM   2993  HA  LEU X 190      47.472  45.212  57.680  1.00  0.00           H
ATOM   2994  CB  LEU X 190      48.705  46.842  56.919  1.00  0.00           C
ATOM   2995  HB2 LEU X 190      49.613  47.396  57.154  1.00  0.00           H
ATOM   2996  HB3 LEU X 190      48.849  46.657  55.854  1.00  0.00           H
ATOM   2997  CG  LEU X 190      47.500  47.685  56.950  1.00  0.00           C
ATOM   2998  HG  LEU X 190      47.338  47.941  57.997  1.00  0.00           H
ATOM   2999  CD1 LEU X 190      47.689  48.991  56.129  1.00  0.00           C
ATOM   3000 HD11 LEU X 190      46.889  49.696  56.355  1.00  0.00           H
ATOM   3001 HD12 LEU X 190      48.629  49.426  56.468  1.00  0.00           H
ATOM   3002 HD13 LEU X 190      47.714  48.757  55.064  1.00  0.00           H
ATOM   3003  CD2 LEU X 190      46.282  47.011  56.363  1.00  0.00           C
ATOM   3004 HD21 LEU X 190      46.462  46.755  55.318  1.00  0.00           H
ATOM   3005 HD22 LEU X 190      46.061  46.205  57.061  1.00  0.00           H
ATOM   3006 HD23 LEU X 190      45.487  47.756  56.400  1.00  0.00           H
ATOM   3007  C   LEU X 190      49.219  44.234  57.330  1.00  0.00           C
ATOM   3008  O   LEU X 190      48.653  43.525  56.452  1.00  0.00           O
ATOM   3009  N   GLY X 191      50.288  43.849  57.969  1.00  0.00           N
ATOM   3010  H   GLY X 191      50.581  44.321  58.813  1.00  0.00           H
ATOM   3011  CA  GLY X 191      50.825  42.540  57.706  1.00  0.00           C
ATOM   3012  HA2 GLY X 191      51.627  42.335  58.415  1.00  0.00           H
ATOM   3013  HA3 GLY X 191      50.098  41.736  57.819  1.00  0.00           H
ATOM   3014  C   GLY X 191      51.514  42.345  56.344  1.00  0.00           C
ATOM   3015  O   GLY X 191      51.900  43.148  55.510  1.00  0.00           O
ATOM   3016  N   TYR X 192      51.981  41.085  56.271  1.00  0.00           N
ATOM   3017  H   TYR X 192      51.656  40.490  57.020  1.00  0.00           H
ATOM   3018  CA  TYR X 192      52.861  40.530  55.252  1.00  0.00           C
ATOM   3019  HA  TYR X 192      53.876  40.874  55.450  1.00  0.00           H
ATOM   3020  CB  TYR X 192      52.879  39.007  55.549  1.00  0.00           C
ATOM   3021  HB2 TYR X 192      53.771  38.504  55.177  1.00  0.00           H
ATOM   3022  HB3 TYR X 192      53.045  38.845  56.613  1.00  0.00           H
ATOM   3023  CG  TYR X 192      51.644  38.184  55.136  1.00  0.00           C
ATOM   3024  CD1 TYR X 192      51.504  37.754  53.780  1.00  0.00           C
ATOM   3025  HD1 TYR X 192      52.268  37.934  53.038  1.00  0.00           H
ATOM   3026  CE1 TYR X 192      50.346  37.001  53.455  1.00  0.00           C
ATOM   3027  HE1 TYR X 192      50.267  36.768  52.403  1.00  0.00           H
ATOM   3028  CZ  TYR X 192      49.398  36.709  54.340  1.00  0.00           C
ATOM   3029  OH  TYR X 192      48.331  35.888  53.997  1.00  0.00           O
ATOM   3030  HH  TYR X 192      47.651  36.108  54.637  1.00  0.00           H
ATOM   3031  CE2 TYR X 192      49.517  37.257  55.633  1.00  0.00           C
ATOM   3032  HE2 TYR X 192      48.771  37.113  56.401  1.00  0.00           H
ATOM   3033  CD2 TYR X 192      50.541  38.134  55.950  1.00  0.00           C
ATOM   3034  HD2 TYR X 192      50.641  38.639  56.900  1.00  0.00           H
ATOM   3035  C   TYR X 192      52.538  40.808  53.767  1.00  0.00           C
ATOM   3036  O   TYR X 192      53.455  40.932  52.995  1.00  0.00           O
ATOM   3037  N   ARG X 193      51.281  41.129  53.373  1.00  0.00           N
ATOM   3038  H   ARG X 193      50.534  41.016  54.043  1.00  0.00           H
ATOM   3039  CA  ARG X 193      50.843  41.478  52.013  1.00  0.00           C
ATOM   3040  HA  ARG X 193      51.503  40.994  51.293  1.00  0.00           H
ATOM   3041  CB  ARG X 193      49.390  41.140  51.636  1.00  0.00           C
ATOM   3042  HB2 ARG X 193      48.835  41.869  52.226  1.00  0.00           H
ATOM   3043  HB3 ARG X 193      49.238  41.440  50.599  1.00  0.00           H
ATOM   3044  CG  ARG X 193      48.702  39.742  51.785  1.00  0.00           C
ATOM   3045  HG2 ARG X 193      49.123  38.950  51.167  1.00  0.00           H
ATOM   3046  HG3 ARG X 193      48.849  39.448  52.824  1.00  0.00           H
ATOM   3047  CD  ARG X 193      47.130  40.015  51.602  1.00  0.00           C
ATOM   3048  HD2 ARG X 193      46.753  40.884  52.142  1.00  0.00           H
ATOM   3049  HD3 ARG X 193      46.884  40.047  50.541  1.00  0.00           H
ATOM   3050  NE  ARG X 193      46.399  38.847  52.099  1.00  0.00           N
ATOM   3051  HE  ARG X 193      45.943  38.282  51.396  1.00  0.00           H
ATOM   3052  CZ  ARG X 193      46.222  38.491  53.382  1.00  0.00           C
ATOM   3053  NH1 ARG X 193      46.746  39.099  54.380  1.00  0.00           N
ATOM   3054 HH11 ARG X 193      47.493  39.759  54.221  1.00  0.00           H
ATOM   3055 HH12 ARG X 193      46.625  38.711  55.304  1.00  0.00           H
ATOM   3056  NH2 ARG X 193      45.523  37.485  53.694  1.00  0.00           N
ATOM   3057 HH21 ARG X 193      45.127  36.850  53.016  1.00  0.00           H
ATOM   3058 HH22 ARG X 193      45.599  37.236  54.671  1.00  0.00           H
ATOM   3059  C   ARG X 193      51.088  43.046  51.802  1.00  0.00           C
ATOM   3060  O   ARG X 193      51.494  43.474  50.762  1.00  0.00           O
ATOM   3061  N   ALA X 194      50.990  43.867  52.870  1.00  0.00           N
ATOM   3062  H   ALA X 194      50.826  43.413  53.757  1.00  0.00           H
ATOM   3063  CA  ALA X 194      51.426  45.237  52.859  1.00  0.00           C
ATOM   3064  HA  ALA X 194      51.008  45.690  51.960  1.00  0.00           H
ATOM   3065  CB  ALA X 194      50.861  45.998  54.116  1.00  0.00           C
ATOM   3066  HB1 ALA X 194      51.389  45.669  55.010  1.00  0.00           H
ATOM   3067  HB2 ALA X 194      50.918  47.080  54.000  1.00  0.00           H
ATOM   3068  HB3 ALA X 194      49.843  45.620  54.213  1.00  0.00           H
ATOM   3069  C   ALA X 194      52.908  45.386  52.695  1.00  0.00           C
ATOM   3070  O   ALA X 194      53.522  46.267  52.056  1.00  0.00           O
ATOM   3071  N   ARG X 195      53.670  44.564  53.512  1.00  0.00           N
ATOM   3072  H   ARG X 195      53.193  43.878  54.079  1.00  0.00           H
ATOM   3073  CA  ARG X 195      55.142  44.473  53.435  1.00  0.00           C
ATOM   3074  HA  ARG X 195      55.562  45.472  53.550  1.00  0.00           H
ATOM   3075  CB  ARG X 195      55.793  43.557  54.518  1.00  0.00           C
ATOM   3076  HB2 ARG X 195      55.569  42.508  54.327  1.00  0.00           H
ATOM   3077  HB3 ARG X 195      56.871  43.714  54.518  1.00  0.00           H
ATOM   3078  CG  ARG X 195      55.436  43.929  55.989  1.00  0.00           C
ATOM   3079  HG2 ARG X 195      55.657  44.981  56.163  1.00  0.00           H
ATOM   3080  HG3 ARG X 195      54.388  43.693  56.170  1.00  0.00           H
ATOM   3081  CD  ARG X 195      56.207  43.193  57.063  1.00  0.00           C
ATOM   3082  HD2 ARG X 195      55.673  43.186  58.014  1.00  0.00           H
ATOM   3083  HD3 ARG X 195      56.229  42.151  56.747  1.00  0.00           H
ATOM   3084  NE  ARG X 195      57.538  43.822  57.152  1.00  0.00           N
ATOM   3085  HE  ARG X 195      57.571  44.665  57.709  1.00  0.00           H
ATOM   3086  CZ  ARG X 195      58.682  43.485  56.623  1.00  0.00           C
ATOM   3087  NH1 ARG X 195      58.670  42.387  55.932  1.00  0.00           N
ATOM   3088 HH11 ARG X 195      57.827  41.835  55.873  1.00  0.00           H
ATOM   3089 HH12 ARG X 195      59.513  42.187  55.414  1.00  0.00           H
ATOM   3090  NH2 ARG X 195      59.788  44.162  56.725  1.00  0.00           N
ATOM   3091 HH21 ARG X 195      59.814  44.910  57.403  1.00  0.00           H
ATOM   3092 HH22 ARG X 195      60.579  43.734  56.266  1.00  0.00           H
ATOM   3093  C   ARG X 195      55.726  44.178  51.992  1.00  0.00           C
ATOM   3094  O   ARG X 195      56.376  45.029  51.409  1.00  0.00           O
ATOM   3095  N   LYS X 196      55.182  43.137  51.298  1.00  0.00           N
ATOM   3096  H   LYS X 196      54.597  42.479  51.790  1.00  0.00           H
ATOM   3097  CA  LYS X 196      55.415  42.912  49.898  1.00  0.00           C
ATOM   3098  HA  LYS X 196      56.466  42.654  49.761  1.00  0.00           H
ATOM   3099  CB  LYS X 196      54.645  41.670  49.438  1.00  0.00           C
ATOM   3100  HB2 LYS X 196      53.633  41.850  49.801  1.00  0.00           H
ATOM   3101  HB3 LYS X 196      54.552  41.477  48.370  1.00  0.00           H
ATOM   3102  CG  LYS X 196      55.181  40.363  49.995  1.00  0.00           C
ATOM   3103  HG2 LYS X 196      56.121  40.121  49.499  1.00  0.00           H
ATOM   3104  HG3 LYS X 196      55.455  40.492  51.042  1.00  0.00           H
ATOM   3105  CD  LYS X 196      54.326  39.127  49.863  1.00  0.00           C
ATOM   3106  HD2 LYS X 196      53.354  39.500  50.185  1.00  0.00           H
ATOM   3107  HD3 LYS X 196      54.296  38.962  48.786  1.00  0.00           H
ATOM   3108  CE  LYS X 196      54.705  37.867  50.693  1.00  0.00           C
ATOM   3109  HE2 LYS X 196      54.564  38.007  51.765  1.00  0.00           H
ATOM   3110  HE3 LYS X 196      53.987  37.070  50.499  1.00  0.00           H
ATOM   3111  NZ  LYS X 196      55.975  37.191  50.343  1.00  0.00           N
ATOM   3112  HZ1 LYS X 196      56.728  37.618  50.862  1.00  0.00           H
ATOM   3113  HZ2 LYS X 196      56.020  36.264  50.743  1.00  0.00           H
ATOM   3114  HZ3 LYS X 196      56.045  37.148  49.337  1.00  0.00           H
ATOM   3115  C   LYS X 196      55.154  44.142  49.020  1.00  0.00           C
ATOM   3116  O   LYS X 196      55.900  44.467  48.106  1.00  0.00           O
ATOM   3117  N   VAL X 197      54.086  44.897  49.237  1.00  0.00           N
ATOM   3118  H   VAL X 197      53.394  44.625  49.920  1.00  0.00           H
ATOM   3119  CA  VAL X 197      53.799  46.140  48.486  1.00  0.00           C
ATOM   3120  HA  VAL X 197      53.980  45.874  47.445  1.00  0.00           H
ATOM   3121  CB  VAL X 197      52.383  46.645  48.857  1.00  0.00           C
ATOM   3122  HB  VAL X 197      52.390  46.578  49.945  1.00  0.00           H
ATOM   3123  CG1 VAL X 197      51.995  48.073  48.609  1.00  0.00           C
ATOM   3124 HG11 VAL X 197      52.560  48.591  49.385  1.00  0.00           H
ATOM   3125 HG12 VAL X 197      52.371  48.438  47.652  1.00  0.00           H
ATOM   3126 HG13 VAL X 197      50.911  48.185  48.619  1.00  0.00           H
ATOM   3127  CG2 VAL X 197      51.372  45.721  48.168  1.00  0.00           C
ATOM   3128 HG21 VAL X 197      50.332  45.969  48.382  1.00  0.00           H
ATOM   3129 HG22 VAL X 197      51.461  45.781  47.083  1.00  0.00           H
ATOM   3130 HG23 VAL X 197      51.347  44.674  48.471  1.00  0.00           H
ATOM   3131  C   VAL X 197      54.849  47.248  48.860  1.00  0.00           C
ATOM   3132  O   VAL X 197      55.298  47.913  47.938  1.00  0.00           O
ATOM   3133  N   SER X 198      55.166  47.511  50.158  1.00  0.00           N
ATOM   3134  H   SER X 198      54.691  46.965  50.863  1.00  0.00           H
ATOM   3135  CA  SER X 198      56.223  48.469  50.497  1.00  0.00           C
ATOM   3136  HA  SER X 198      56.004  49.492  50.190  1.00  0.00           H
ATOM   3137  CB  SER X 198      56.530  48.578  52.040  1.00  0.00           C
ATOM   3138  HB2 SER X 198      55.615  48.732  52.612  1.00  0.00           H
ATOM   3139  HB3 SER X 198      56.889  47.609  52.389  1.00  0.00           H
ATOM   3140  OG  SER X 198      57.489  49.561  52.318  1.00  0.00           O
ATOM   3141  HG  SER X 198      57.145  50.387  51.969  1.00  0.00           H
ATOM   3142  C   SER X 198      57.534  48.078  49.809  1.00  0.00           C
ATOM   3143  O   SER X 198      58.096  48.969  49.184  1.00  0.00           O
ATOM   3144  N   ALA X 199      57.828  46.764  49.768  1.00  0.00           N
ATOM   3145  H   ALA X 199      57.362  46.097  50.365  1.00  0.00           H
ATOM   3146  CA  ALA X 199      59.054  46.271  49.148  1.00  0.00           C
ATOM   3147  HA  ALA X 199      59.853  46.898  49.543  1.00  0.00           H
ATOM   3148  CB  ALA X 199      59.316  44.836  49.623  1.00  0.00           C
ATOM   3149  HB1 ALA X 199      60.341  44.558  49.379  1.00  0.00           H
ATOM   3150  HB2 ALA X 199      59.224  44.772  50.708  1.00  0.00           H
ATOM   3151  HB3 ALA X 199      58.678  44.133  49.087  1.00  0.00           H
ATOM   3152  C   ALA X 199      58.986  46.425  47.611  1.00  0.00           C
ATOM   3153  O   ALA X 199      59.922  46.951  47.003  1.00  0.00           O
ATOM   3154  N   SER X 200      57.962  45.991  46.957  1.00  0.00           N
ATOM   3155  H   SER X 200      57.260  45.508  47.499  1.00  0.00           H
ATOM   3156  CA  SER X 200      57.698  46.282  45.503  1.00  0.00           C
ATOM   3157  HA  SER X 200      58.571  45.938  44.949  1.00  0.00           H
ATOM   3158  CB  SER X 200      56.549  45.602  44.883  1.00  0.00           C
ATOM   3159  HB2 SER X 200      56.330  46.142  43.963  1.00  0.00           H
ATOM   3160  HB3 SER X 200      56.799  44.547  44.763  1.00  0.00           H
ATOM   3161  OG  SER X 200      55.365  45.791  45.700  1.00  0.00           O
ATOM   3162  HG  SER X 200      55.261  45.219  46.465  1.00  0.00           H
ATOM   3163  C   SER X 200      57.615  47.799  45.170  1.00  0.00           C
ATOM   3164  O   SER X 200      58.385  48.203  44.310  1.00  0.00           O
ATOM   3165  N   ALA X 201      56.975  48.686  45.945  1.00  0.00           N
ATOM   3166  H   ALA X 201      56.528  48.251  46.739  1.00  0.00           H
ATOM   3167  CA  ALA X 201      57.064  50.119  45.798  1.00  0.00           C
ATOM   3168  HA  ALA X 201      56.487  50.326  44.896  1.00  0.00           H
ATOM   3169  CB  ALA X 201      56.283  50.824  46.999  1.00  0.00           C
ATOM   3170  HB1 ALA X 201      55.294  50.369  47.045  1.00  0.00           H
ATOM   3171  HB2 ALA X 201      56.838  50.785  47.937  1.00  0.00           H
ATOM   3172  HB3 ALA X 201      56.192  51.897  46.830  1.00  0.00           H
ATOM   3173  C   ALA X 201      58.580  50.660  45.733  1.00  0.00           C
ATOM   3174  O   ALA X 201      59.090  51.314  44.802  1.00  0.00           O
ATOM   3175  N   ARG X 202      59.232  50.352  46.849  1.00  0.00           N
ATOM   3176  H   ARG X 202      58.725  49.913  47.604  1.00  0.00           H
ATOM   3177  CA  ARG X 202      60.691  50.569  47.090  1.00  0.00           C
ATOM   3178  HA  ARG X 202      60.836  51.648  47.148  1.00  0.00           H
ATOM   3179  CB  ARG X 202      61.236  50.027  48.398  1.00  0.00           C
ATOM   3180  HB2 ARG X 202      60.475  50.224  49.153  1.00  0.00           H
ATOM   3181  HB3 ARG X 202      61.418  48.951  48.418  1.00  0.00           H
ATOM   3182  CG  ARG X 202      62.465  50.833  48.754  1.00  0.00           C
ATOM   3183  HG2 ARG X 202      63.293  50.497  48.128  1.00  0.00           H
ATOM   3184  HG3 ARG X 202      62.360  51.897  48.544  1.00  0.00           H
ATOM   3185  CD  ARG X 202      63.015  50.535  50.172  1.00  0.00           C
ATOM   3186  HD2 ARG X 202      63.362  49.507  50.282  1.00  0.00           H
ATOM   3187  HD3 ARG X 202      63.928  51.113  50.317  1.00  0.00           H
ATOM   3188  NE  ARG X 202      62.085  50.890  51.233  1.00  0.00           N
ATOM   3189  HE  ARG X 202      61.803  51.859  51.277  1.00  0.00           H
ATOM   3190  CZ  ARG X 202      61.436  50.159  52.156  1.00  0.00           C
ATOM   3191  NH1 ARG X 202      61.560  48.905  52.152  1.00  0.00           N
ATOM   3192 HH11 ARG X 202      62.215  48.410  51.563  1.00  0.00           H
ATOM   3193 HH12 ARG X 202      61.059  48.448  52.901  1.00  0.00           H
ATOM   3194  NH2 ARG X 202      60.683  50.694  53.005  1.00  0.00           N
ATOM   3195 HH21 ARG X 202      60.378  51.657  52.991  1.00  0.00           H
ATOM   3196 HH22 ARG X 202      60.118  50.042  53.529  1.00  0.00           H
ATOM   3197  C   ARG X 202      61.557  50.096  45.922  1.00  0.00           C
ATOM   3198  O   ARG X 202      62.292  50.926  45.333  1.00  0.00           O
ATOM   3199  N   ALA X 203      61.397  48.813  45.481  1.00  0.00           N
ATOM   3200  H   ALA X 203      60.920  48.156  46.081  1.00  0.00           H
ATOM   3201  CA  ALA X 203      62.288  48.160  44.456  1.00  0.00           C
ATOM   3202  HA  ALA X 203      63.323  48.198  44.793  1.00  0.00           H
ATOM   3203  CB  ALA X 203      61.742  46.735  44.271  1.00  0.00           C
ATOM   3204  HB1 ALA X 203      60.711  46.785  43.924  1.00  0.00           H
ATOM   3205  HB2 ALA X 203      62.343  46.389  43.430  1.00  0.00           H
ATOM   3206  HB3 ALA X 203      61.816  46.031  45.100  1.00  0.00           H
ATOM   3207  C   ALA X 203      62.099  48.874  43.149  1.00  0.00           C
ATOM   3208  O   ALA X 203      63.154  49.026  42.532  1.00  0.00           O
ATOM   3209  N   ILE X 204      60.902  49.196  42.695  1.00  0.00           N
ATOM   3210  H   ILE X 204      60.131  48.900  43.276  1.00  0.00           H
ATOM   3211  CA  ILE X 204      60.695  50.039  41.476  1.00  0.00           C
ATOM   3212  HA  ILE X 204      60.988  49.446  40.610  1.00  0.00           H
ATOM   3213  CB  ILE X 204      59.229  50.384  41.319  1.00  0.00           C
ATOM   3214  HB  ILE X 204      58.982  50.894  42.250  1.00  0.00           H
ATOM   3215  CG2 ILE X 204      59.066  51.373  40.167  1.00  0.00           C
ATOM   3216 HG21 ILE X 204      59.551  52.332  40.349  1.00  0.00           H
ATOM   3217 HG22 ILE X 204      59.634  51.045  39.297  1.00  0.00           H
ATOM   3218 HG23 ILE X 204      58.025  51.585  39.925  1.00  0.00           H
ATOM   3219  CG1 ILE X 204      58.411  49.176  41.040  1.00  0.00           C
ATOM   3220 HG12 ILE X 204      58.711  48.877  40.035  1.00  0.00           H
ATOM   3221 HG13 ILE X 204      58.517  48.359  41.753  1.00  0.00           H
ATOM   3222  CD1 ILE X 204      56.839  49.261  40.867  1.00  0.00           C
ATOM   3223 HD11 ILE X 204      56.447  48.257  40.706  1.00  0.00           H
ATOM   3224 HD12 ILE X 204      56.352  49.680  41.747  1.00  0.00           H
ATOM   3225 HD13 ILE X 204      56.570  49.766  39.940  1.00  0.00           H
ATOM   3226  C   ILE X 204      61.588  51.273  41.543  1.00  0.00           C
ATOM   3227  O   ILE X 204      62.199  51.554  40.557  1.00  0.00           O
ATOM   3228  N   LEU X 205      61.690  52.012  42.640  1.00  0.00           N
ATOM   3229  H   LEU X 205      61.219  51.786  43.505  1.00  0.00           H
ATOM   3230  CA  LEU X 205      62.436  53.227  42.611  1.00  0.00           C
ATOM   3231  HA  LEU X 205      62.277  53.693  41.638  1.00  0.00           H
ATOM   3232  CB  LEU X 205      61.904  54.159  43.703  1.00  0.00           C
ATOM   3233  HB2 LEU X 205      62.144  53.643  44.632  1.00  0.00           H
ATOM   3234  HB3 LEU X 205      62.560  55.026  43.624  1.00  0.00           H
ATOM   3235  CG  LEU X 205      60.469  54.552  43.754  1.00  0.00           C
ATOM   3236  HG  LEU X 205      59.835  53.697  43.988  1.00  0.00           H
ATOM   3237  CD1 LEU X 205      60.274  55.637  44.795  1.00  0.00           C
ATOM   3238 HD11 LEU X 205      59.277  56.077  44.807  1.00  0.00           H
ATOM   3239 HD12 LEU X 205      60.593  55.233  45.755  1.00  0.00           H
ATOM   3240 HD13 LEU X 205      60.982  56.441  44.598  1.00  0.00           H
ATOM   3241  CD2 LEU X 205      60.058  55.135  42.343  1.00  0.00           C
ATOM   3242 HD21 LEU X 205      60.297  54.464  41.518  1.00  0.00           H
ATOM   3243 HD22 LEU X 205      58.971  55.225  42.332  1.00  0.00           H
ATOM   3244 HD23 LEU X 205      60.664  56.036  42.253  1.00  0.00           H
ATOM   3245  C   LEU X 205      63.947  52.999  42.818  1.00  0.00           C
ATOM   3246  O   LEU X 205      64.820  53.510  42.076  1.00  0.00           O
ATOM   3247  N   GLU X 206      64.312  52.166  43.788  1.00  0.00           N
ATOM   3248  H   GLU X 206      63.619  51.757  44.397  1.00  0.00           H
ATOM   3249  CA  GLU X 206      65.641  52.082  44.238  1.00  0.00           C
ATOM   3250  HA  GLU X 206      66.197  53.017  44.191  1.00  0.00           H
ATOM   3251  CB  GLU X 206      65.682  51.641  45.678  1.00  0.00           C
ATOM   3252  HB2 GLU X 206      65.326  50.611  45.716  1.00  0.00           H
ATOM   3253  HB3 GLU X 206      66.708  51.683  46.045  1.00  0.00           H
ATOM   3254  CG  GLU X 206      64.874  52.590  46.582  1.00  0.00           C
ATOM   3255  HG2 GLU X 206      63.886  52.774  46.158  1.00  0.00           H
ATOM   3256  HG3 GLU X 206      64.776  52.041  47.518  1.00  0.00           H
ATOM   3257  CD  GLU X 206      65.658  53.894  47.067  1.00  0.00           C
ATOM   3258  OE1 GLU X 206      66.726  53.845  47.516  1.00  0.00           O
ATOM   3259  OE2 GLU X 206      65.080  54.997  46.859  1.00  0.00           O
ATOM   3260  C   GLU X 206      66.391  51.094  43.354  1.00  0.00           C
ATOM   3261  O   GLU X 206      67.568  50.968  43.532  1.00  0.00           O
ATOM   3262  N   GLU X 207      65.775  50.377  42.462  1.00  0.00           N
ATOM   3263  H   GLU X 207      64.797  50.577  42.298  1.00  0.00           H
ATOM   3264  CA  GLU X 207      66.468  49.253  41.769  1.00  0.00           C
ATOM   3265  HA  GLU X 207      67.523  49.529  41.752  1.00  0.00           H
ATOM   3266  CB  GLU X 207      66.386  47.857  42.434  1.00  0.00           C
ATOM   3267  HB2 GLU X 207      66.048  47.965  43.465  1.00  0.00           H
ATOM   3268  HB3 GLU X 207      65.516  47.343  42.023  1.00  0.00           H
ATOM   3269  CG  GLU X 207      67.510  46.875  42.245  1.00  0.00           C
ATOM   3270  HG2 GLU X 207      67.093  45.952  42.647  1.00  0.00           H
ATOM   3271  HG3 GLU X 207      67.691  46.693  41.186  1.00  0.00           H
ATOM   3272  CD  GLU X 207      68.817  47.240  42.827  1.00  0.00           C
ATOM   3273  OE1 GLU X 207      68.905  47.738  44.003  1.00  0.00           O
ATOM   3274  OE2 GLU X 207      69.860  46.998  42.175  1.00  0.00           O
ATOM   3275  C   GLU X 207      66.141  49.068  40.278  1.00  0.00           C
ATOM   3276  O   GLU X 207      67.037  49.075  39.463  1.00  0.00           O
ATOM   3277  N   GLN X 208      64.823  49.135  39.871  1.00  0.00           N
ATOM   3278  H   GLN X 208      64.180  49.071  40.646  1.00  0.00           H
ATOM   3279  CA  GLN X 208      64.326  48.837  38.581  1.00  0.00           C
ATOM   3280  HA  GLN X 208      65.021  48.081  38.214  1.00  0.00           H
ATOM   3281  CB  GLN X 208      62.885  48.181  38.607  1.00  0.00           C
ATOM   3282  HB2 GLN X 208      62.161  48.844  39.080  1.00  0.00           H
ATOM   3283  HB3 GLN X 208      62.541  48.009  37.587  1.00  0.00           H
ATOM   3284  CG  GLN X 208      62.805  46.932  39.517  1.00  0.00           C
ATOM   3285  HG2 GLN X 208      63.074  47.080  40.563  1.00  0.00           H
ATOM   3286  HG3 GLN X 208      61.803  46.501  39.534  1.00  0.00           H
ATOM   3287  CD  GLN X 208      63.722  45.917  38.872  1.00  0.00           C
ATOM   3288  OE1 GLN X 208      64.865  45.866  39.268  1.00  0.00           O
ATOM   3289  NE2 GLN X 208      63.313  45.211  37.837  1.00  0.00           N
ATOM   3290 HE21 GLN X 208      64.006  44.689  37.319  1.00  0.00           H
ATOM   3291 HE22 GLN X 208      62.353  45.325  37.544  1.00  0.00           H
ATOM   3292  C   GLN X 208      64.319  50.026  37.677  1.00  0.00           C
ATOM   3293  O   GLN X 208      64.629  49.841  36.541  1.00  0.00           O
ATOM   3294  N   GLY X 209      63.909  51.244  38.167  1.00  0.00           N
ATOM   3295  H   GLY X 209      63.681  51.421  39.135  1.00  0.00           H
ATOM   3296  CA  GLY X 209      64.068  52.408  37.325  1.00  0.00           C
ATOM   3297  HA2 GLY X 209      64.901  53.008  37.691  1.00  0.00           H
ATOM   3298  HA3 GLY X 209      64.275  52.107  36.298  1.00  0.00           H
ATOM   3299  C   GLY X 209      62.786  53.236  37.155  1.00  0.00           C
ATOM   3300  O   GLY X 209      62.716  53.877  36.084  1.00  0.00           O
ATOM   3301  N   GLY X 210      61.971  53.461  38.193  1.00  0.00           N
ATOM   3302  H   GLY X 210      62.087  52.905  39.028  1.00  0.00           H
ATOM   3303  CA  GLY X 210      60.868  54.520  38.241  1.00  0.00           C
ATOM   3304  HA2 GLY X 210      60.381  54.210  39.166  1.00  0.00           H
ATOM   3305  HA3 GLY X 210      61.216  55.537  38.414  1.00  0.00           H
ATOM   3306  C   GLY X 210      59.949  54.543  37.066  1.00  0.00           C
ATOM   3307  O   GLY X 210      59.585  53.536  36.471  1.00  0.00           O
ATOM   3308  N   LEU X 211      59.389  55.755  36.777  1.00  0.00           N
ATOM   3309  H   LEU X 211      59.574  56.492  37.442  1.00  0.00           H
ATOM   3310  CA  LEU X 211      58.387  55.928  35.766  1.00  0.00           C
ATOM   3311  HA  LEU X 211      57.413  55.445  35.862  1.00  0.00           H
ATOM   3312  CB  LEU X 211      57.900  57.388  35.659  1.00  0.00           C
ATOM   3313  HB2 LEU X 211      58.742  58.068  35.787  1.00  0.00           H
ATOM   3314  HB3 LEU X 211      57.437  57.492  34.678  1.00  0.00           H
ATOM   3315  CG  LEU X 211      56.906  57.658  36.831  1.00  0.00           C
ATOM   3316  HG  LEU X 211      57.242  56.985  37.620  1.00  0.00           H
ATOM   3317  CD1 LEU X 211      57.040  59.134  37.225  1.00  0.00           C
ATOM   3318 HD11 LEU X 211      56.099  59.498  37.636  1.00  0.00           H
ATOM   3319 HD12 LEU X 211      57.760  59.222  38.039  1.00  0.00           H
ATOM   3320 HD13 LEU X 211      57.283  59.702  36.327  1.00  0.00           H
ATOM   3321  CD2 LEU X 211      55.477  57.364  36.597  1.00  0.00           C
ATOM   3322 HD21 LEU X 211      54.887  57.551  37.493  1.00  0.00           H
ATOM   3323 HD22 LEU X 211      55.108  58.025  35.812  1.00  0.00           H
ATOM   3324 HD23 LEU X 211      55.191  56.350  36.317  1.00  0.00           H
ATOM   3325  C   LEU X 211      58.956  55.495  34.421  1.00  0.00           C
ATOM   3326  O   LEU X 211      58.176  55.023  33.591  1.00  0.00           O
ATOM   3327  N   ALA X 212      60.207  55.534  34.217  1.00  0.00           N
ATOM   3328  H   ALA X 212      60.800  55.920  34.937  1.00  0.00           H
ATOM   3329  CA  ALA X 212      60.842  55.179  32.979  1.00  0.00           C
ATOM   3330  HA  ALA X 212      60.506  55.754  32.116  1.00  0.00           H
ATOM   3331  CB  ALA X 212      62.339  55.623  33.008  1.00  0.00           C
ATOM   3332  HB1 ALA X 212      62.685  55.363  34.007  1.00  0.00           H
ATOM   3333  HB2 ALA X 212      62.980  55.117  32.285  1.00  0.00           H
ATOM   3334  HB3 ALA X 212      62.428  56.695  32.833  1.00  0.00           H
ATOM   3335  C   ALA X 212      60.589  53.722  32.645  1.00  0.00           C
ATOM   3336  O   ALA X 212      60.055  53.375  31.595  1.00  0.00           O
ATOM   3337  N   TRP X 213      60.797  52.775  33.550  1.00  0.00           N
ATOM   3338  H   TRP X 213      61.094  53.172  34.430  1.00  0.00           H
ATOM   3339  CA  TRP X 213      60.637  51.296  33.623  1.00  0.00           C
ATOM   3340  HA  TRP X 213      61.155  50.805  32.799  1.00  0.00           H
ATOM   3341  CB  TRP X 213      61.201  50.790  34.938  1.00  0.00           C
ATOM   3342  HB2 TRP X 213      62.157  51.233  35.216  1.00  0.00           H
ATOM   3343  HB3 TRP X 213      60.559  51.105  35.760  1.00  0.00           H
ATOM   3344  CG  TRP X 213      61.411  49.331  35.019  1.00  0.00           C
ATOM   3345  CD1 TRP X 213      62.179  48.565  34.147  1.00  0.00           C
ATOM   3346  HD1 TRP X 213      62.877  48.942  33.413  1.00  0.00           H
ATOM   3347  NE1 TRP X 213      62.044  47.276  34.530  1.00  0.00           N
ATOM   3348  HE1 TRP X 213      62.573  46.493  34.175  1.00  0.00           H
ATOM   3349  CE2 TRP X 213      61.085  47.074  35.509  1.00  0.00           C
ATOM   3350  CZ2 TRP X 213      60.513  45.931  36.103  1.00  0.00           C
ATOM   3351  HZ2 TRP X 213      60.697  44.962  35.663  1.00  0.00           H
ATOM   3352  CH2 TRP X 213      59.608  46.062  37.185  1.00  0.00           C
ATOM   3353  HH2 TRP X 213      59.023  45.182  37.410  1.00  0.00           H
ATOM   3354  CZ3 TRP X 213      59.191  47.345  37.545  1.00  0.00           C
ATOM   3355  HZ3 TRP X 213      58.451  47.380  38.331  1.00  0.00           H
ATOM   3356  CE3 TRP X 213      59.641  48.487  36.866  1.00  0.00           C
ATOM   3357  HE3 TRP X 213      59.320  49.487  37.120  1.00  0.00           H
ATOM   3358  CD2 TRP X 213      60.692  48.383  35.844  1.00  0.00           C
ATOM   3359  C   TRP X 213      59.121  50.943  33.532  1.00  0.00           C
ATOM   3360  O   TRP X 213      58.787  50.126  32.671  1.00  0.00           O
ATOM   3361  N   LEU X 214      58.206  51.593  34.183  1.00  0.00           N
ATOM   3362  H   LEU X 214      58.517  52.307  34.825  1.00  0.00           H
ATOM   3363  CA  LEU X 214      56.755  51.441  33.957  1.00  0.00           C
ATOM   3364  HA  LEU X 214      56.602  50.369  34.076  1.00  0.00           H
ATOM   3365  CB  LEU X 214      55.898  52.169  35.026  1.00  0.00           C
ATOM   3366  HB2 LEU X 214      56.231  53.206  35.041  1.00  0.00           H
ATOM   3367  HB3 LEU X 214      54.849  52.144  34.734  1.00  0.00           H
ATOM   3368  CG  LEU X 214      55.920  51.577  36.463  1.00  0.00           C
ATOM   3369  HG  LEU X 214      56.936  51.681  36.842  1.00  0.00           H
ATOM   3370  CD1 LEU X 214      55.093  52.512  37.419  1.00  0.00           C
ATOM   3371 HD11 LEU X 214      55.101  52.073  38.416  1.00  0.00           H
ATOM   3372 HD12 LEU X 214      55.481  53.520  37.271  1.00  0.00           H
ATOM   3373 HD13 LEU X 214      54.054  52.400  37.108  1.00  0.00           H
ATOM   3374  CD2 LEU X 214      55.373  50.122  36.469  1.00  0.00           C
ATOM   3375 HD21 LEU X 214      54.629  49.828  35.728  1.00  0.00           H
ATOM   3376 HD22 LEU X 214      56.190  49.412  36.339  1.00  0.00           H
ATOM   3377 HD23 LEU X 214      55.042  49.839  37.468  1.00  0.00           H
ATOM   3378  C   LEU X 214      56.429  51.664  32.423  1.00  0.00           C
ATOM   3379  O   LEU X 214      55.772  50.837  31.800  1.00  0.00           O
ATOM   3380  N   GLN X 215      56.977  52.787  31.865  1.00  0.00           N
ATOM   3381  H   GLN X 215      57.678  53.262  32.417  1.00  0.00           H
ATOM   3382  CA  GLN X 215      56.889  52.957  30.385  1.00  0.00           C
ATOM   3383  HA  GLN X 215      55.853  52.650  30.243  1.00  0.00           H
ATOM   3384  CB  GLN X 215      57.148  54.431  29.981  1.00  0.00           C
ATOM   3385  HB2 GLN X 215      56.598  55.065  30.676  1.00  0.00           H
ATOM   3386  HB3 GLN X 215      58.205  54.647  30.134  1.00  0.00           H
ATOM   3387  CG  GLN X 215      56.873  54.957  28.564  1.00  0.00           C
ATOM   3388  HG2 GLN X 215      56.916  56.036  28.419  1.00  0.00           H
ATOM   3389  HG3 GLN X 215      57.576  54.578  27.821  1.00  0.00           H
ATOM   3390  CD  GLN X 215      55.446  54.615  28.082  1.00  0.00           C
ATOM   3391  OE1 GLN X 215      54.371  54.651  28.701  1.00  0.00           O
ATOM   3392  NE2 GLN X 215      55.340  54.248  26.806  1.00  0.00           N
ATOM   3393 HE21 GLN X 215      54.425  54.162  26.387  1.00  0.00           H
ATOM   3394 HE22 GLN X 215      56.154  54.497  26.262  1.00  0.00           H
ATOM   3395  C   GLN X 215      57.675  51.971  29.547  1.00  0.00           C
ATOM   3396  O   GLN X 215      57.210  51.580  28.473  1.00  0.00           O
ATOM   3397  N   GLN X 216      58.808  51.480  29.946  1.00  0.00           N
ATOM   3398  H   GLN X 216      59.087  51.656  30.901  1.00  0.00           H
ATOM   3399  CA  GLN X 216      59.612  50.576  29.152  1.00  0.00           C
ATOM   3400  HA  GLN X 216      59.685  50.964  28.135  1.00  0.00           H
ATOM   3401  CB  GLN X 216      61.060  50.590  29.663  1.00  0.00           C
ATOM   3402  HB2 GLN X 216      61.269  51.653  29.787  1.00  0.00           H
ATOM   3403  HB3 GLN X 216      61.012  50.046  30.606  1.00  0.00           H
ATOM   3404  CG  GLN X 216      62.205  50.051  28.762  1.00  0.00           C
ATOM   3405  HG2 GLN X 216      61.783  49.146  28.325  1.00  0.00           H
ATOM   3406  HG3 GLN X 216      62.412  50.770  27.970  1.00  0.00           H
ATOM   3407  CD  GLN X 216      63.433  49.685  29.403  1.00  0.00           C
ATOM   3408  OE1 GLN X 216      64.258  50.608  29.759  1.00  0.00           O
ATOM   3409  NE2 GLN X 216      63.807  48.478  29.650  1.00  0.00           N
ATOM   3410 HE21 GLN X 216      64.555  48.423  30.326  1.00  0.00           H
ATOM   3411 HE22 GLN X 216      63.153  47.711  29.578  1.00  0.00           H
ATOM   3412  C   GLN X 216      59.023  49.099  29.075  1.00  0.00           C
ATOM   3413  O   GLN X 216      59.054  48.412  28.046  1.00  0.00           O
ATOM   3414  N   LEU X 217      58.272  48.750  30.125  1.00  0.00           N
ATOM   3415  H   LEU X 217      58.382  49.255  30.994  1.00  0.00           H
ATOM   3416  CA  LEU X 217      57.367  47.613  30.141  1.00  0.00           C
ATOM   3417  HA  LEU X 217      57.866  46.740  29.720  1.00  0.00           H
ATOM   3418  CB  LEU X 217      57.026  47.347  31.633  1.00  0.00           C
ATOM   3419  HB2 LEU X 217      56.559  48.279  31.949  1.00  0.00           H
ATOM   3420  HB3 LEU X 217      56.288  46.545  31.623  1.00  0.00           H
ATOM   3421  CG  LEU X 217      58.132  47.065  32.575  1.00  0.00           C
ATOM   3422  HG  LEU X 217      58.926  47.790  32.400  1.00  0.00           H
ATOM   3423  CD1 LEU X 217      57.688  47.137  34.041  1.00  0.00           C
ATOM   3424 HD11 LEU X 217      58.605  46.917  34.589  1.00  0.00           H
ATOM   3425 HD12 LEU X 217      57.339  48.156  34.205  1.00  0.00           H
ATOM   3426 HD13 LEU X 217      56.924  46.395  34.277  1.00  0.00           H
ATOM   3427  CD2 LEU X 217      58.553  45.656  32.316  1.00  0.00           C
ATOM   3428 HD21 LEU X 217      57.758  45.087  32.797  1.00  0.00           H
ATOM   3429 HD22 LEU X 217      58.543  45.541  31.232  1.00  0.00           H
ATOM   3430 HD23 LEU X 217      59.504  45.440  32.800  1.00  0.00           H
ATOM   3431  C   LEU X 217      56.060  47.804  29.344  1.00  0.00           C
ATOM   3432  O   LEU X 217      55.610  46.830  28.813  1.00  0.00           O
ATOM   3433  N   ARG X 218      55.513  49.000  29.225  1.00  0.00           N
ATOM   3434  H   ARG X 218      55.773  49.749  29.850  1.00  0.00           H
ATOM   3435  CA  ARG X 218      54.369  49.303  28.251  1.00  0.00           C
ATOM   3436  HA  ARG X 218      53.550  48.603  28.413  1.00  0.00           H
ATOM   3437  CB  ARG X 218      53.834  50.660  28.481  1.00  0.00           C
ATOM   3438  HB2 ARG X 218      53.811  50.953  29.531  1.00  0.00           H
ATOM   3439  HB3 ARG X 218      54.490  51.436  28.086  1.00  0.00           H
ATOM   3440  CG  ARG X 218      52.443  50.844  27.970  1.00  0.00           C
ATOM   3441  HG2 ARG X 218      52.596  50.629  26.913  1.00  0.00           H
ATOM   3442  HG3 ARG X 218      51.745  50.213  28.520  1.00  0.00           H
ATOM   3443  CD  ARG X 218      51.896  52.255  28.254  1.00  0.00           C
ATOM   3444  HD2 ARG X 218      52.667  52.915  27.858  1.00  0.00           H
ATOM   3445  HD3 ARG X 218      51.022  52.420  27.625  1.00  0.00           H
ATOM   3446  NE  ARG X 218      51.777  52.696  29.683  1.00  0.00           N
ATOM   3447  HE  ARG X 218      52.646  52.990  30.108  1.00  0.00           H
ATOM   3448  CZ  ARG X 218      50.734  52.634  30.452  1.00  0.00           C
ATOM   3449  NH1 ARG X 218      49.475  52.317  30.098  1.00  0.00           N
ATOM   3450 HH11 ARG X 218      49.337  52.153  29.111  1.00  0.00           H
ATOM   3451 HH12 ARG X 218      48.830  52.086  30.840  1.00  0.00           H
ATOM   3452  NH2 ARG X 218      50.901  52.953  31.660  1.00  0.00           N
ATOM   3453 HH21 ARG X 218      51.776  53.328  32.001  1.00  0.00           H
ATOM   3454 HH22 ARG X 218      50.069  52.868  32.225  1.00  0.00           H
ATOM   3455  C   ARG X 218      54.893  49.202  26.801  1.00  0.00           C
ATOM   3456  O   ARG X 218      54.276  48.558  25.976  1.00  0.00           O
ATOM   3457  N   GLU X 219      56.085  49.611  26.570  1.00  0.00           N
ATOM   3458  H   GLU X 219      56.456  50.090  27.379  1.00  0.00           H
ATOM   3459  CA  GLU X 219      56.782  49.587  25.230  1.00  0.00           C
ATOM   3460  HA  GLU X 219      55.987  49.786  24.511  1.00  0.00           H
ATOM   3461  CB  GLU X 219      57.963  50.688  25.143  1.00  0.00           C
ATOM   3462  HB2 GLU X 219      58.659  50.478  25.955  1.00  0.00           H
ATOM   3463  HB3 GLU X 219      58.469  50.531  24.190  1.00  0.00           H
ATOM   3464  CG  GLU X 219      57.409  52.123  25.115  1.00  0.00           C
ATOM   3465  HG2 GLU X 219      56.868  52.245  26.053  1.00  0.00           H
ATOM   3466  HG3 GLU X 219      58.238  52.814  25.269  1.00  0.00           H
ATOM   3467  CD  GLU X 219      56.426  52.422  23.948  1.00  0.00           C
ATOM   3468  OE1 GLU X 219      56.889  52.393  22.816  1.00  0.00           O
ATOM   3469  OE2 GLU X 219      55.158  52.460  24.086  1.00  0.00           O
ATOM   3470  C   GLU X 219      57.422  48.219  24.830  1.00  0.00           C
ATOM   3471  O   GLU X 219      57.565  47.926  23.654  1.00  0.00           O
ATOM   3472  N   SER X 220      57.789  47.345  25.803  1.00  0.00           N
ATOM   3473  H   SER X 220      57.598  47.585  26.765  1.00  0.00           H
ATOM   3474  CA  SER X 220      58.107  45.973  25.474  1.00  0.00           C
ATOM   3475  HA  SER X 220      58.880  46.095  24.715  1.00  0.00           H
ATOM   3476  CB  SER X 220      58.714  45.335  26.750  1.00  0.00           C
ATOM   3477  HB2 SER X 220      57.955  45.149  27.509  1.00  0.00           H
ATOM   3478  HB3 SER X 220      59.040  44.334  26.462  1.00  0.00           H
ATOM   3479  OG  SER X 220      59.836  46.021  27.272  1.00  0.00           O
ATOM   3480  HG  SER X 220      59.591  46.873  27.641  1.00  0.00           H
ATOM   3481  C   SER X 220      56.956  45.019  24.938  1.00  0.00           C
ATOM   3482  O   SER X 220      55.803  45.406  25.079  1.00  0.00           O
ATOM   3483  N   SER X 221      57.341  43.886  24.429  1.00  0.00           N
ATOM   3484  H   SER X 221      58.338  43.745  24.353  1.00  0.00           H
ATOM   3485  CA  SER X 221      56.387  42.794  24.407  1.00  0.00           C
ATOM   3486  HA  SER X 221      55.527  43.129  23.826  1.00  0.00           H
ATOM   3487  CB  SER X 221      57.103  41.588  23.787  1.00  0.00           C
ATOM   3488  HB2 SER X 221      57.305  41.952  22.779  1.00  0.00           H
ATOM   3489  HB3 SER X 221      57.981  41.280  24.357  1.00  0.00           H
ATOM   3490  OG  SER X 221      56.240  40.463  23.747  1.00  0.00           O
ATOM   3491  HG  SER X 221      56.635  39.652  23.416  1.00  0.00           H
ATOM   3492  C   SER X 221      55.978  42.365  25.782  1.00  0.00           C
ATOM   3493  O   SER X 221      56.739  42.504  26.756  1.00  0.00           O
ATOM   3494  N   TYR X 222      54.755  41.839  25.892  1.00  0.00           N
ATOM   3495  H   TYR X 222      54.189  41.731  25.063  1.00  0.00           H
ATOM   3496  CA  TYR X 222      54.155  41.393  27.097  1.00  0.00           C
ATOM   3497  HA  TYR X 222      53.982  42.274  27.715  1.00  0.00           H
ATOM   3498  CB  TYR X 222      52.834  40.724  26.715  1.00  0.00           C
ATOM   3499  HB2 TYR X 222      52.107  41.535  26.646  1.00  0.00           H
ATOM   3500  HB3 TYR X 222      53.058  40.299  25.737  1.00  0.00           H
ATOM   3501  CG  TYR X 222      52.271  39.624  27.523  1.00  0.00           C
ATOM   3502  CD1 TYR X 222      51.879  39.774  28.862  1.00  0.00           C
ATOM   3503  HD1 TYR X 222      52.006  40.756  29.294  1.00  0.00           H
ATOM   3504  CE1 TYR X 222      51.188  38.815  29.562  1.00  0.00           C
ATOM   3505  HE1 TYR X 222      50.850  39.000  30.571  1.00  0.00           H
ATOM   3506  CZ  TYR X 222      50.922  37.591  28.979  1.00  0.00           C
ATOM   3507  OH  TYR X 222      50.423  36.546  29.645  1.00  0.00           O
ATOM   3508  HH  TYR X 222      50.158  36.854  30.516  1.00  0.00           H
ATOM   3509  CE2 TYR X 222      51.291  37.348  27.627  1.00  0.00           C
ATOM   3510  HE2 TYR X 222      51.136  36.391  27.151  1.00  0.00           H
ATOM   3511  CD2 TYR X 222      51.894  38.388  26.894  1.00  0.00           C
ATOM   3512  HD2 TYR X 222      52.223  38.339  25.867  1.00  0.00           H
ATOM   3513  C   TYR X 222      55.032  40.359  27.809  1.00  0.00           C
ATOM   3514  O   TYR X 222      55.198  40.350  29.024  1.00  0.00           O
ATOM   3515  N   GLU X 223      55.673  39.378  27.103  1.00  0.00           N
ATOM   3516  H   GLU X 223      55.537  39.413  26.103  1.00  0.00           H
ATOM   3517  CA  GLU X 223      56.403  38.293  27.664  1.00  0.00           C
ATOM   3518  HA  GLU X 223      55.692  37.930  28.405  1.00  0.00           H
ATOM   3519  CB  GLU X 223      56.641  37.085  26.761  1.00  0.00           C
ATOM   3520  HB2 GLU X 223      57.255  37.419  25.925  1.00  0.00           H
ATOM   3521  HB3 GLU X 223      57.044  36.284  27.380  1.00  0.00           H
ATOM   3522  CG  GLU X 223      55.338  36.640  26.150  1.00  0.00           C
ATOM   3523  HG2 GLU X 223      54.603  36.367  26.906  1.00  0.00           H
ATOM   3524  HG3 GLU X 223      54.849  37.433  25.583  1.00  0.00           H
ATOM   3525  CD  GLU X 223      55.445  35.389  25.214  1.00  0.00           C
ATOM   3526  OE1 GLU X 223      55.739  35.537  24.047  1.00  0.00           O
ATOM   3527  OE2 GLU X 223      55.267  34.213  25.659  1.00  0.00           O
ATOM   3528  C   GLU X 223      57.697  38.756  28.474  1.00  0.00           C
ATOM   3529  O   GLU X 223      58.084  38.178  29.509  1.00  0.00           O
ATOM   3530  N   GLU X 224      58.283  39.913  28.128  1.00  0.00           N
ATOM   3531  H   GLU X 224      57.930  40.323  27.275  1.00  0.00           H
ATOM   3532  CA  GLU X 224      59.465  40.539  28.777  1.00  0.00           C
ATOM   3533  HA  GLU X 224      60.220  39.785  29.002  1.00  0.00           H
ATOM   3534  CB  GLU X 224      60.085  41.637  27.948  1.00  0.00           C
ATOM   3535  HB2 GLU X 224      59.303  42.348  27.681  1.00  0.00           H
ATOM   3536  HB3 GLU X 224      60.856  42.134  28.536  1.00  0.00           H
ATOM   3537  CG  GLU X 224      60.638  41.163  26.620  1.00  0.00           C
ATOM   3538  HG2 GLU X 224      59.727  40.901  26.083  1.00  0.00           H
ATOM   3539  HG3 GLU X 224      61.005  42.096  26.192  1.00  0.00           H
ATOM   3540  CD  GLU X 224      61.853  40.212  26.713  1.00  0.00           C
ATOM   3541  OE1 GLU X 224      61.941  39.242  25.862  1.00  0.00           O
ATOM   3542  OE2 GLU X 224      62.518  40.319  27.715  1.00  0.00           O
ATOM   3543  C   GLU X 224      58.973  41.179  30.035  1.00  0.00           C
ATOM   3544  O   GLU X 224      59.520  41.013  31.158  1.00  0.00           O
ATOM   3545  N   ALA X 225      57.814  41.956  29.876  1.00  0.00           N
ATOM   3546  H   ALA X 225      57.632  42.221  28.918  1.00  0.00           H
ATOM   3547  CA  ALA X 225      57.099  42.622  30.928  1.00  0.00           C
ATOM   3548  HA  ALA X 225      57.847  43.166  31.505  1.00  0.00           H
ATOM   3549  CB  ALA X 225      56.050  43.547  30.333  1.00  0.00           C
ATOM   3550  HB1 ALA X 225      55.487  42.974  29.596  1.00  0.00           H
ATOM   3551  HB2 ALA X 225      55.488  44.189  31.011  1.00  0.00           H
ATOM   3552  HB3 ALA X 225      56.575  44.319  29.769  1.00  0.00           H
ATOM   3553  C   ALA X 225      56.596  41.682  32.018  1.00  0.00           C
ATOM   3554  O   ALA X 225      56.604  42.127  33.182  1.00  0.00           O
ATOM   3555  N   HIE X 226      56.187  40.444  31.692  1.00  0.00           N
ATOM   3556  H   HIE X 226      55.987  40.325  30.709  1.00  0.00           H
ATOM   3557  CA  HIE X 226      55.669  39.502  32.691  1.00  0.00           C
ATOM   3558  HA  HIE X 226      54.958  40.075  33.285  1.00  0.00           H
ATOM   3559  CB  HIE X 226      55.140  38.314  31.871  1.00  0.00           C
ATOM   3560  HB2 HIE X 226      54.441  38.703  31.131  1.00  0.00           H
ATOM   3561  HB3 HIE X 226      55.866  37.739  31.296  1.00  0.00           H
ATOM   3562  CG  HIE X 226      54.242  37.367  32.725  1.00  0.00           C
ATOM   3563  ND1 HIE X 226      54.699  36.539  33.691  1.00  0.00           N
ATOM   3564  CE1 HIE X 226      53.632  36.076  34.388  1.00  0.00           C
ATOM   3565  HE1 HIE X 226      53.585  35.377  35.210  1.00  0.00           H
ATOM   3566  NE2 HIE X 226      52.536  36.614  33.883  1.00  0.00           N
ATOM   3567  HE2 HIE X 226      51.575  36.486  34.171  1.00  0.00           H
ATOM   3568  CD2 HIE X 226      52.940  37.498  32.906  1.00  0.00           C
ATOM   3569  HD2 HIE X 226      52.401  38.321  32.459  1.00  0.00           H
ATOM   3570  C   HIE X 226      56.826  38.964  33.506  1.00  0.00           C
ATOM   3571  O   HIE X 226      56.881  39.202  34.758  1.00  0.00           O
ATOM   3572  N   LYS X 227      57.932  38.593  32.825  1.00  0.00           N
ATOM   3573  H   LYS X 227      57.725  38.410  31.854  1.00  0.00           H
ATOM   3574  CA  LYS X 227      59.265  38.267  33.319  1.00  0.00           C
ATOM   3575  HA  LYS X 227      59.120  37.411  33.980  1.00  0.00           H
ATOM   3576  CB  LYS X 227      60.027  37.777  32.066  1.00  0.00           C
ATOM   3577  HB2 LYS X 227      59.561  36.912  31.595  1.00  0.00           H
ATOM   3578  HB3 LYS X 227      60.064  38.506  31.257  1.00  0.00           H
ATOM   3579  CG  LYS X 227      61.456  37.342  32.269  1.00  0.00           C
ATOM   3580  HG2 LYS X 227      61.776  37.113  31.252  1.00  0.00           H
ATOM   3581  HG3 LYS X 227      61.975  38.209  32.678  1.00  0.00           H
ATOM   3582  CD  LYS X 227      61.463  36.067  33.173  1.00  0.00           C
ATOM   3583  HD2 LYS X 227      61.276  36.144  34.244  1.00  0.00           H
ATOM   3584  HD3 LYS X 227      60.811  35.288  32.778  1.00  0.00           H
ATOM   3585  CE  LYS X 227      62.914  35.594  32.996  1.00  0.00           C
ATOM   3586  HE2 LYS X 227      63.124  35.377  31.948  1.00  0.00           H
ATOM   3587  HE3 LYS X 227      63.559  36.426  33.280  1.00  0.00           H
ATOM   3588  NZ  LYS X 227      63.139  34.374  33.821  1.00  0.00           N
ATOM   3589  HZ1 LYS X 227      64.125  34.423  34.034  1.00  0.00           H
ATOM   3590  HZ2 LYS X 227      62.567  34.284  34.648  1.00  0.00           H
ATOM   3591  HZ3 LYS X 227      63.023  33.587  33.198  1.00  0.00           H
ATOM   3592  C   LYS X 227      59.888  39.327  34.204  1.00  0.00           C
ATOM   3593  O   LYS X 227      60.600  39.057  35.190  1.00  0.00           O
ATOM   3594  N   ALA X 228      59.801  40.628  33.879  1.00  0.00           N
ATOM   3595  H   ALA X 228      59.377  40.884  32.998  1.00  0.00           H
ATOM   3596  CA  ALA X 228      60.362  41.762  34.565  1.00  0.00           C
ATOM   3597  HA  ALA X 228      61.322  41.452  34.980  1.00  0.00           H
ATOM   3598  CB  ALA X 228      60.589  42.792  33.454  1.00  0.00           C
ATOM   3599  HB1 ALA X 228      61.097  42.274  32.641  1.00  0.00           H
ATOM   3600  HB2 ALA X 228      59.604  43.141  33.143  1.00  0.00           H
ATOM   3601  HB3 ALA X 228      61.211  43.510  33.989  1.00  0.00           H
ATOM   3602  C   ALA X 228      59.524  42.183  35.840  1.00  0.00           C
ATOM   3603  O   ALA X 228      59.957  42.431  36.944  1.00  0.00           O
ATOM   3604  N   LEU X 229      58.203  41.997  35.763  1.00  0.00           N
ATOM   3605  H   LEU X 229      57.739  41.775  34.893  1.00  0.00           H
ATOM   3606  CA  LEU X 229      57.298  42.114  36.914  1.00  0.00           C
ATOM   3607  HA  LEU X 229      57.647  42.975  37.485  1.00  0.00           H
ATOM   3608  CB  LEU X 229      55.800  42.279  36.552  1.00  0.00           C
ATOM   3609  HB2 LEU X 229      55.529  41.553  35.785  1.00  0.00           H
ATOM   3610  HB3 LEU X 229      55.132  41.957  37.350  1.00  0.00           H
ATOM   3611  CG  LEU X 229      55.390  43.684  36.024  1.00  0.00           C
ATOM   3612  HG  LEU X 229      55.816  43.865  35.038  1.00  0.00           H
ATOM   3613  CD1 LEU X 229      53.871  43.721  35.803  1.00  0.00           C
ATOM   3614 HD11 LEU X 229      53.672  44.749  35.500  1.00  0.00           H
ATOM   3615 HD12 LEU X 229      53.458  42.958  35.145  1.00  0.00           H
ATOM   3616 HD13 LEU X 229      53.319  43.554  36.728  1.00  0.00           H
ATOM   3617  CD2 LEU X 229      55.745  44.840  36.916  1.00  0.00           C
ATOM   3618 HD21 LEU X 229      55.436  44.564  37.924  1.00  0.00           H
ATOM   3619 HD22 LEU X 229      56.822  45.008  36.912  1.00  0.00           H
ATOM   3620 HD23 LEU X 229      55.384  45.783  36.507  1.00  0.00           H
ATOM   3621  C   LEU X 229      57.599  40.870  37.878  1.00  0.00           C
ATOM   3622  O   LEU X 229      57.688  41.100  39.063  1.00  0.00           O
ATOM   3623  N   CYS X 230      57.909  39.694  37.380  1.00  0.00           N
ATOM   3624  H   CYS X 230      57.810  39.499  36.394  1.00  0.00           H
ATOM   3625  CA  CYS X 230      58.134  38.491  38.322  1.00  0.00           C
ATOM   3626  HA  CYS X 230      57.220  38.322  38.891  1.00  0.00           H
ATOM   3627  CB  CYS X 230      58.357  37.285  37.413  1.00  0.00           C
ATOM   3628  HB2 CYS X 230      59.073  37.423  36.602  1.00  0.00           H
ATOM   3629  HB3 CYS X 230      58.621  36.450  38.063  1.00  0.00           H
ATOM   3630  SG  CYS X 230      56.731  36.771  36.679  1.00  0.00           S
ATOM   3631  HG  CYS X 230      56.613  37.899  35.974  1.00  0.00           H
ATOM   3632  C   CYS X 230      59.331  38.616  39.248  1.00  0.00           C
ATOM   3633  O   CYS X 230      59.395  37.889  40.233  1.00  0.00           O
ATOM   3634  N   ILE X 231      60.234  39.603  39.015  1.00  0.00           N
ATOM   3635  H   ILE X 231      59.938  40.346  38.398  1.00  0.00           H
ATOM   3636  CA  ILE X 231      61.363  39.981  39.950  1.00  0.00           C
ATOM   3637  HA  ILE X 231      61.952  39.066  40.012  1.00  0.00           H
ATOM   3638  CB  ILE X 231      62.147  41.106  39.248  1.00  0.00           C
ATOM   3639  HB  ILE X 231      61.492  41.956  39.051  1.00  0.00           H
ATOM   3640  CG2 ILE X 231      63.296  41.614  40.050  1.00  0.00           C
ATOM   3641 HG21 ILE X 231      63.677  42.508  39.555  1.00  0.00           H
ATOM   3642 HG22 ILE X 231      63.070  42.028  41.033  1.00  0.00           H
ATOM   3643 HG23 ILE X 231      64.156  40.945  40.058  1.00  0.00           H
ATOM   3644  CG1 ILE X 231      62.643  40.536  37.909  1.00  0.00           C
ATOM   3645 HG12 ILE X 231      63.266  39.675  38.151  1.00  0.00           H
ATOM   3646 HG13 ILE X 231      61.840  40.211  37.249  1.00  0.00           H
ATOM   3647  CD1 ILE X 231      63.516  41.523  37.086  1.00  0.00           C
ATOM   3648 HD11 ILE X 231      64.475  41.806  37.519  1.00  0.00           H
ATOM   3649 HD12 ILE X 231      63.767  41.065  36.130  1.00  0.00           H
ATOM   3650 HD13 ILE X 231      62.965  42.451  36.933  1.00  0.00           H
ATOM   3651  C   ILE X 231      60.832  40.404  41.357  1.00  0.00           C
ATOM   3652  O   ILE X 231      61.470  40.258  42.424  1.00  0.00           O
ATOM   3653  N   LEU X 232      59.732  41.164  41.307  1.00  0.00           N
ATOM   3654  H   LEU X 232      59.181  41.326  40.478  1.00  0.00           H
ATOM   3655  CA  LEU X 232      59.218  41.964  42.412  1.00  0.00           C
ATOM   3656  HA  LEU X 232      60.097  42.415  42.869  1.00  0.00           H
ATOM   3657  CB  LEU X 232      58.110  42.966  41.903  1.00  0.00           C
ATOM   3658  HB2 LEU X 232      57.419  42.362  41.315  1.00  0.00           H
ATOM   3659  HB3 LEU X 232      57.502  43.397  42.699  1.00  0.00           H
ATOM   3660  CG  LEU X 232      58.677  44.138  41.099  1.00  0.00           C
ATOM   3661  HG  LEU X 232      59.170  43.797  40.188  1.00  0.00           H
ATOM   3662  CD1 LEU X 232      57.539  45.103  40.568  1.00  0.00           C
ATOM   3663 HD11 LEU X 232      56.701  44.553  40.140  1.00  0.00           H
ATOM   3664 HD12 LEU X 232      57.140  45.750  41.349  1.00  0.00           H
ATOM   3665 HD13 LEU X 232      57.842  45.708  39.712  1.00  0.00           H
ATOM   3666  CD2 LEU X 232      59.627  44.999  42.008  1.00  0.00           C
ATOM   3667 HD21 LEU X 232      58.986  45.452  42.765  1.00  0.00           H
ATOM   3668 HD22 LEU X 232      60.522  44.562  42.448  1.00  0.00           H
ATOM   3669 HD23 LEU X 232      60.039  45.725  41.307  1.00  0.00           H
ATOM   3670  C   LEU X 232      58.613  40.973  43.472  1.00  0.00           C
ATOM   3671  O   LEU X 232      58.076  40.003  43.004  1.00  0.00           O
ATOM   3672  N   PRO X 233      58.783  41.215  44.772  1.00  0.00           N
ATOM   3673  CD  PRO X 233      59.369  42.389  45.337  1.00  0.00           C
ATOM   3674  HD2 PRO X 233      58.945  43.315  44.948  1.00  0.00           H
ATOM   3675  HD3 PRO X 233      60.438  42.558  45.213  1.00  0.00           H
ATOM   3676  CG  PRO X 233      59.039  42.365  46.835  1.00  0.00           C
ATOM   3677  HG2 PRO X 233      58.305  43.161  46.971  1.00  0.00           H
ATOM   3678  HG3 PRO X 233      59.852  42.500  47.548  1.00  0.00           H
ATOM   3679  CB  PRO X 233      58.518  40.948  47.114  1.00  0.00           C
ATOM   3680  HB2 PRO X 233      57.704  40.995  47.838  1.00  0.00           H
ATOM   3681  HB3 PRO X 233      59.345  40.360  47.510  1.00  0.00           H
ATOM   3682  CA  PRO X 233      57.996  40.467  45.766  1.00  0.00           C
ATOM   3683  HA  PRO X 233      58.262  39.412  45.701  1.00  0.00           H
ATOM   3684  C   PRO X 233      56.491  40.612  45.679  1.00  0.00           C
ATOM   3685  O   PRO X 233      55.990  41.686  45.454  1.00  0.00           O
ATOM   3686  N   GLY X 234      55.837  39.511  45.896  1.00  0.00           N
ATOM   3687  H   GLY X 234      56.285  38.614  46.025  1.00  0.00           H
ATOM   3688  CA  GLY X 234      54.390  39.425  45.829  1.00  0.00           C
ATOM   3689  HA2 GLY X 234      54.071  38.602  46.470  1.00  0.00           H
ATOM   3690  HA3 GLY X 234      53.929  40.401  45.976  1.00  0.00           H
ATOM   3691  C   GLY X 234      53.902  39.087  44.420  1.00  0.00           C
ATOM   3692  O   GLY X 234      52.758  38.585  44.308  1.00  0.00           O
ATOM   3693  N   VAL X 235      54.627  39.534  43.362  1.00  0.00           N
ATOM   3694  H   VAL X 235      55.544  39.936  43.493  1.00  0.00           H
ATOM   3695  CA  VAL X 235      54.197  39.569  41.946  1.00  0.00           C
ATOM   3696  HA  VAL X 235      53.150  39.854  41.853  1.00  0.00           H
ATOM   3697  CB  VAL X 235      54.905  40.773  41.241  1.00  0.00           C
ATOM   3698  HB  VAL X 235      55.975  40.600  41.123  1.00  0.00           H
ATOM   3699  CG1 VAL X 235      54.351  40.979  39.800  1.00  0.00           C
ATOM   3700 HG11 VAL X 235      54.824  41.871  39.386  1.00  0.00           H
ATOM   3701 HG12 VAL X 235      54.705  40.194  39.132  1.00  0.00           H
ATOM   3702 HG13 VAL X 235      53.278  41.121  39.669  1.00  0.00           H
ATOM   3703  CG2 VAL X 235      54.668  42.168  41.907  1.00  0.00           C
ATOM   3704 HG21 VAL X 235      55.136  42.904  41.254  1.00  0.00           H
ATOM   3705 HG22 VAL X 235      53.590  42.237  41.765  1.00  0.00           H
ATOM   3706 HG23 VAL X 235      54.984  42.169  42.950  1.00  0.00           H
ATOM   3707  C   VAL X 235      54.306  38.171  41.348  1.00  0.00           C
ATOM   3708  O   VAL X 235      55.061  38.019  40.350  1.00  0.00           O
ATOM   3709  N   GLY X 236      53.758  37.073  41.875  1.00  0.00           N
ATOM   3710  H   GLY X 236      53.326  37.259  42.770  1.00  0.00           H
ATOM   3711  CA  GLY X 236      53.429  35.876  41.008  1.00  0.00           C
ATOM   3712  HA2 GLY X 236      54.365  35.491  40.603  1.00  0.00           H
ATOM   3713  HA3 GLY X 236      52.959  35.077  41.583  1.00  0.00           H
ATOM   3714  C   GLY X 236      52.476  36.024  39.749  1.00  0.00           C
ATOM   3715  O   GLY X 236      52.183  37.148  39.297  1.00  0.00           O
ATOM   3716  N   THR X 237      52.099  34.943  39.090  1.00  0.00           N
ATOM   3717  H   THR X 237      52.345  34.035  39.460  1.00  0.00           H
ATOM   3718  CA  THR X 237      51.520  34.950  37.754  1.00  0.00           C
ATOM   3719  HA  THR X 237      52.126  35.531  37.058  1.00  0.00           H
ATOM   3720  CB  THR X 237      51.470  33.516  37.194  1.00  0.00           C
ATOM   3721  HB  THR X 237      52.516  33.211  37.204  1.00  0.00           H
ATOM   3722  CG2 THR X 237      50.849  32.473  38.017  1.00  0.00           C
ATOM   3723 HG21 THR X 237      50.895  31.572  37.406  1.00  0.00           H
ATOM   3724 HG22 THR X 237      51.290  32.363  39.008  1.00  0.00           H
ATOM   3725 HG23 THR X 237      49.799  32.709  38.189  1.00  0.00           H
ATOM   3726  OG1 THR X 237      50.994  33.459  35.932  1.00  0.00           O
ATOM   3727  HG1 THR X 237      51.177  32.614  35.515  1.00  0.00           H
ATOM   3728  C   THR X 237      50.182  35.627  37.612  1.00  0.00           C
ATOM   3729  O   THR X 237      50.073  36.409  36.657  1.00  0.00           O
ATOM   3730  N   LYS X 238      49.225  35.445  38.537  1.00  0.00           N
ATOM   3731  H   LYS X 238      49.308  34.771  39.283  1.00  0.00           H
ATOM   3732  CA  LYS X 238      47.973  36.226  38.575  1.00  0.00           C
ATOM   3733  HA  LYS X 238      47.511  36.141  37.592  1.00  0.00           H
ATOM   3734  CB  LYS X 238      47.131  35.658  39.718  1.00  0.00           C
ATOM   3735  HB2 LYS X 238      47.433  34.632  39.932  1.00  0.00           H
ATOM   3736  HB3 LYS X 238      47.244  36.325  40.571  1.00  0.00           H
ATOM   3737  CG  LYS X 238      45.667  35.498  39.321  1.00  0.00           C
ATOM   3738  HG2 LYS X 238      45.177  36.450  39.118  1.00  0.00           H
ATOM   3739  HG3 LYS X 238      45.612  34.984  38.362  1.00  0.00           H
ATOM   3740  CD  LYS X 238      44.908  34.844  40.453  1.00  0.00           C
ATOM   3741  HD2 LYS X 238      43.887  34.677  40.109  1.00  0.00           H
ATOM   3742  HD3 LYS X 238      45.403  33.902  40.685  1.00  0.00           H
ATOM   3743  CE  LYS X 238      44.846  35.608  41.759  1.00  0.00           C
ATOM   3744  HE2 LYS X 238      45.866  35.867  42.042  1.00  0.00           H
ATOM   3745  HE3 LYS X 238      44.228  36.483  41.556  1.00  0.00           H
ATOM   3746  NZ  LYS X 238      44.101  34.890  42.782  1.00  0.00           N
ATOM   3747  HZ1 LYS X 238      44.161  35.157  43.754  1.00  0.00           H
ATOM   3748  HZ2 LYS X 238      43.114  34.987  42.589  1.00  0.00           H
ATOM   3749  HZ3 LYS X 238      44.305  33.904  42.866  1.00  0.00           H
ATOM   3750  C   LYS X 238      48.248  37.789  38.743  1.00  0.00           C
ATOM   3751  O   LYS X 238      47.517  38.566  38.217  1.00  0.00           O
ATOM   3752  N   VAL X 239      49.267  38.248  39.544  1.00  0.00           N
ATOM   3753  H   VAL X 239      49.753  37.586  40.131  1.00  0.00           H
ATOM   3754  CA  VAL X 239      49.459  39.633  39.808  1.00  0.00           C
ATOM   3755  HA  VAL X 239      48.512  40.171  39.798  1.00  0.00           H
ATOM   3756  CB  VAL X 239      50.312  39.824  41.111  1.00  0.00           C
ATOM   3757  HB  VAL X 239      51.338  39.503  40.933  1.00  0.00           H
ATOM   3758  CG1 VAL X 239      50.303  41.275  41.515  1.00  0.00           C
ATOM   3759 HG11 VAL X 239      51.197  41.527  42.086  1.00  0.00           H
ATOM   3760 HG12 VAL X 239      50.431  41.890  40.626  1.00  0.00           H
ATOM   3761 HG13 VAL X 239      49.401  41.742  41.909  1.00  0.00           H
ATOM   3762  CG2 VAL X 239      49.679  39.118  42.264  1.00  0.00           C
ATOM   3763 HG21 VAL X 239      49.979  39.608  43.189  1.00  0.00           H
ATOM   3764 HG22 VAL X 239      48.602  39.275  42.322  1.00  0.00           H
ATOM   3765 HG23 VAL X 239      49.965  38.066  42.281  1.00  0.00           H
ATOM   3766  C   VAL X 239      50.245  40.221  38.622  1.00  0.00           C
ATOM   3767  O   VAL X 239      49.839  41.353  38.229  1.00  0.00           O
ATOM   3768  N   ALA X 240      51.348  39.643  38.128  1.00  0.00           N
ATOM   3769  H   ALA X 240      51.666  38.813  38.607  1.00  0.00           H
ATOM   3770  CA  ALA X 240      51.892  40.009  36.895  1.00  0.00           C
ATOM   3771  HA  ALA X 240      52.369  40.983  37.009  1.00  0.00           H
ATOM   3772  CB  ALA X 240      52.948  39.035  36.581  1.00  0.00           C
ATOM   3773  HB1 ALA X 240      52.573  38.090  36.189  1.00  0.00           H
ATOM   3774  HB2 ALA X 240      53.598  39.440  35.806  1.00  0.00           H
ATOM   3775  HB3 ALA X 240      53.603  38.893  37.440  1.00  0.00           H
ATOM   3776  C   ALA X 240      50.888  40.142  35.764  1.00  0.00           C
ATOM   3777  O   ALA X 240      50.804  41.228  35.171  1.00  0.00           O
ATOM   3778  N   ASP X 241      50.100  39.148  35.412  1.00  0.00           N
ATOM   3779  H   ASP X 241      50.123  38.252  35.878  1.00  0.00           H
ATOM   3780  CA  ASP X 241      49.145  39.335  34.306  1.00  0.00           C
ATOM   3781  HA  ASP X 241      49.776  39.575  33.451  1.00  0.00           H
ATOM   3782  CB  ASP X 241      48.411  38.064  34.054  1.00  0.00           C
ATOM   3783  HB2 ASP X 241      48.210  37.508  34.969  1.00  0.00           H
ATOM   3784  HB3 ASP X 241      47.451  38.346  33.623  1.00  0.00           H
ATOM   3785  CG  ASP X 241      49.129  37.058  33.079  1.00  0.00           C
ATOM   3786  OD1 ASP X 241      49.049  37.323  31.834  1.00  0.00           O
ATOM   3787  OD2 ASP X 241      49.768  36.080  33.623  1.00  0.00           O
ATOM   3788  C   ASP X 241      48.088  40.492  34.661  1.00  0.00           C
ATOM   3789  O   ASP X 241      47.810  41.246  33.727  1.00  0.00           O
ATOM   3790  N   CYS X 242      47.616  40.507  35.874  1.00  0.00           N
ATOM   3791  H   CYS X 242      47.732  39.689  36.455  1.00  0.00           H
ATOM   3792  CA  CYS X 242      46.698  41.520  36.312  1.00  0.00           C
ATOM   3793  HA  CYS X 242      45.794  41.404  35.715  1.00  0.00           H
ATOM   3794  CB  CYS X 242      46.138  41.374  37.759  1.00  0.00           C
ATOM   3795  HB2 CYS X 242      45.993  40.309  37.937  1.00  0.00           H
ATOM   3796  HB3 CYS X 242      46.936  41.751  38.399  1.00  0.00           H
ATOM   3797  SG  CYS X 242      44.537  42.255  37.975  1.00  0.00           S
ATOM   3798  HG  CYS X 242      44.989  43.429  37.524  1.00  0.00           H
ATOM   3799  C   CYS X 242      47.232  42.917  36.084  1.00  0.00           C
ATOM   3800  O   CYS X 242      46.544  43.815  35.496  1.00  0.00           O
ATOM   3801  N   ILE X 243      48.436  43.197  36.528  1.00  0.00           N
ATOM   3802  H   ILE X 243      48.941  42.527  37.090  1.00  0.00           H
ATOM   3803  CA  ILE X 243      49.125  44.505  36.241  1.00  0.00           C
ATOM   3804  HA  ILE X 243      48.432  45.271  36.587  1.00  0.00           H
ATOM   3805  CB  ILE X 243      50.510  44.632  37.050  1.00  0.00           C
ATOM   3806  HB  ILE X 243      51.122  43.860  36.583  1.00  0.00           H
ATOM   3807  CG2 ILE X 243      51.176  46.017  36.756  1.00  0.00           C
ATOM   3808 HG21 ILE X 243      51.117  46.366  35.726  1.00  0.00           H
ATOM   3809 HG22 ILE X 243      50.563  46.771  37.251  1.00  0.00           H
ATOM   3810 HG23 ILE X 243      52.201  46.046  37.126  1.00  0.00           H
ATOM   3811  CG1 ILE X 243      50.382  44.438  38.568  1.00  0.00           C
ATOM   3812 HG12 ILE X 243      50.269  45.379  39.107  1.00  0.00           H
ATOM   3813 HG13 ILE X 243      49.540  43.827  38.894  1.00  0.00           H
ATOM   3814  CD1 ILE X 243      51.743  43.894  39.135  1.00  0.00           C
ATOM   3815 HD11 ILE X 243      51.895  42.846  38.878  1.00  0.00           H
ATOM   3816 HD12 ILE X 243      52.527  44.555  38.764  1.00  0.00           H
ATOM   3817 HD13 ILE X 243      51.810  43.896  40.224  1.00  0.00           H
ATOM   3818  C   ILE X 243      49.297  44.799  34.756  1.00  0.00           C
ATOM   3819  O   ILE X 243      48.967  45.911  34.291  1.00  0.00           O
ATOM   3820  N   CYS X 244      49.587  43.780  34.051  1.00  0.00           N
ATOM   3821  H   CYS X 244      49.721  42.860  34.445  1.00  0.00           H
ATOM   3822  CA  CYS X 244      49.857  43.925  32.582  1.00  0.00           C
ATOM   3823  HA  CYS X 244      50.570  44.721  32.362  1.00  0.00           H
ATOM   3824  CB  CYS X 244      50.510  42.659  31.984  1.00  0.00           C
ATOM   3825  HB2 CYS X 244      49.780  41.889  32.236  1.00  0.00           H
ATOM   3826  HB3 CYS X 244      50.593  42.682  30.898  1.00  0.00           H
ATOM   3827  SG  CYS X 244      52.141  42.322  32.691  1.00  0.00           S
ATOM   3828  HG  CYS X 244      51.828  42.184  33.982  1.00  0.00           H
ATOM   3829  C   CYS X 244      48.570  44.219  31.809  1.00  0.00           C
ATOM   3830  O   CYS X 244      48.591  45.034  30.834  1.00  0.00           O
ATOM   3831  N   LEU X 245      47.539  43.566  32.160  1.00  0.00           N
ATOM   3832  H   LEU X 245      47.602  42.961  32.967  1.00  0.00           H
ATOM   3833  CA  LEU X 245      46.184  43.631  31.554  1.00  0.00           C
ATOM   3834  HA  LEU X 245      46.222  43.629  30.464  1.00  0.00           H
ATOM   3835  CB  LEU X 245      45.414  42.450  31.997  1.00  0.00           C
ATOM   3836  HB2 LEU X 245      45.785  41.438  31.839  1.00  0.00           H
ATOM   3837  HB3 LEU X 245      45.316  42.633  33.067  1.00  0.00           H
ATOM   3838  CG  LEU X 245      43.847  42.455  31.511  1.00  0.00           C
ATOM   3839  HG  LEU X 245      43.355  43.378  31.814  1.00  0.00           H
ATOM   3840  CD1 LEU X 245      43.619  42.397  29.958  1.00  0.00           C
ATOM   3841 HD11 LEU X 245      44.036  41.476  29.553  1.00  0.00           H
ATOM   3842 HD12 LEU X 245      42.543  42.394  29.787  1.00  0.00           H
ATOM   3843 HD13 LEU X 245      44.124  43.224  29.459  1.00  0.00           H
ATOM   3844  CD2 LEU X 245      43.012  41.274  31.944  1.00  0.00           C
ATOM   3845 HD21 LEU X 245      41.969  41.547  31.784  1.00  0.00           H
ATOM   3846 HD22 LEU X 245      43.372  40.433  31.350  1.00  0.00           H
ATOM   3847 HD23 LEU X 245      43.078  40.992  32.995  1.00  0.00           H
ATOM   3848  C   LEU X 245      45.473  44.973  31.806  1.00  0.00           C
ATOM   3849  O   LEU X 245      45.057  45.666  30.914  1.00  0.00           O
ATOM   3850  N   MET X 246      45.438  45.466  33.010  1.00  0.00           N
ATOM   3851  H   MET X 246      45.870  44.910  33.734  1.00  0.00           H
ATOM   3852  CA  MET X 246      44.687  46.651  33.391  1.00  0.00           C
ATOM   3853  HA  MET X 246      43.786  46.711  32.781  1.00  0.00           H
ATOM   3854  CB  MET X 246      44.187  46.397  34.885  1.00  0.00           C
ATOM   3855  HB2 MET X 246      45.065  46.561  35.509  1.00  0.00           H
ATOM   3856  HB3 MET X 246      43.524  47.212  35.176  1.00  0.00           H
ATOM   3857  CG  MET X 246      43.588  45.019  35.185  1.00  0.00           C
ATOM   3858  HG2 MET X 246      43.297  44.574  34.234  1.00  0.00           H
ATOM   3859  HG3 MET X 246      44.334  44.456  35.746  1.00  0.00           H
ATOM   3860  SD  MET X 246      42.274  45.174  36.385  1.00  0.00           S
ATOM   3861  CE  MET X 246      41.004  46.143  35.512  1.00  0.00           C
ATOM   3862  HE1 MET X 246      40.154  45.505  35.271  1.00  0.00           H
ATOM   3863  HE2 MET X 246      40.595  46.826  36.256  1.00  0.00           H
ATOM   3864  HE3 MET X 246      41.398  46.579  34.593  1.00  0.00           H
ATOM   3865  C   MET X 246      45.460  47.996  33.418  1.00  0.00           C
ATOM   3866  O   MET X 246      44.843  49.063  33.323  1.00  0.00           O
ATOM   3867  N   ALA X 247      46.798  47.901  33.576  1.00  0.00           N
ATOM   3868  H   ALA X 247      47.292  47.038  33.754  1.00  0.00           H
ATOM   3869  CA  ALA X 247      47.617  49.195  33.604  1.00  0.00           C
ATOM   3870  HA  ALA X 247      46.886  49.975  33.388  1.00  0.00           H
ATOM   3871  CB  ALA X 247      48.320  49.414  34.911  1.00  0.00           C
ATOM   3872  HB1 ALA X 247      47.635  49.447  35.759  1.00  0.00           H
ATOM   3873  HB2 ALA X 247      49.021  48.580  34.918  1.00  0.00           H
ATOM   3874  HB3 ALA X 247      48.903  50.296  34.652  1.00  0.00           H
ATOM   3875  C   ALA X 247      48.660  49.293  32.493  1.00  0.00           C
ATOM   3876  O   ALA X 247      48.937  50.419  32.098  1.00  0.00           O
ATOM   3877  N   LEU X 248      49.225  48.152  31.972  1.00  0.00           N
ATOM   3878  H   LEU X 248      48.902  47.288  32.384  1.00  0.00           H
ATOM   3879  CA  LEU X 248      50.325  48.258  31.023  1.00  0.00           C
ATOM   3880  HA  LEU X 248      50.689  49.278  30.900  1.00  0.00           H
ATOM   3881  CB  LEU X 248      51.563  47.564  31.587  1.00  0.00           C
ATOM   3882  HB2 LEU X 248      51.421  46.502  31.787  1.00  0.00           H
ATOM   3883  HB3 LEU X 248      52.315  47.651  30.801  1.00  0.00           H
ATOM   3884  CG  LEU X 248      52.314  48.211  32.768  1.00  0.00           C
ATOM   3885  HG  LEU X 248      51.709  48.044  33.659  1.00  0.00           H
ATOM   3886  CD1 LEU X 248      53.637  47.481  33.046  1.00  0.00           C
ATOM   3887 HD11 LEU X 248      54.034  48.048  33.888  1.00  0.00           H
ATOM   3888 HD12 LEU X 248      53.529  46.427  33.302  1.00  0.00           H
ATOM   3889 HD13 LEU X 248      54.249  47.716  32.176  1.00  0.00           H
ATOM   3890  CD2 LEU X 248      52.579  49.696  32.703  1.00  0.00           C
ATOM   3891 HD21 LEU X 248      53.260  50.075  33.465  1.00  0.00           H
ATOM   3892 HD22 LEU X 248      53.074  49.963  31.770  1.00  0.00           H
ATOM   3893 HD23 LEU X 248      51.597  50.167  32.661  1.00  0.00           H
ATOM   3894  C   LEU X 248      49.923  47.922  29.621  1.00  0.00           C
ATOM   3895  O   LEU X 248      50.847  47.652  28.833  1.00  0.00           O
ATOM   3896  N   ASP X 249      48.621  48.019  29.264  1.00  0.00           N
ATOM   3897  H   ASP X 249      47.929  48.238  29.966  1.00  0.00           H
ATOM   3898  CA  ASP X 249      48.193  47.940  27.890  1.00  0.00           C
ATOM   3899  HA  ASP X 249      47.114  48.099  27.906  1.00  0.00           H
ATOM   3900  CB  ASP X 249      48.677  49.270  27.163  1.00  0.00           C
ATOM   3901  HB2 ASP X 249      49.757  49.340  27.036  1.00  0.00           H
ATOM   3902  HB3 ASP X 249      48.497  49.161  26.094  1.00  0.00           H
ATOM   3903  CG  ASP X 249      48.154  50.539  27.717  1.00  0.00           C
ATOM   3904  OD1 ASP X 249      46.946  50.553  28.187  1.00  0.00           O
ATOM   3905  OD2 ASP X 249      48.627  51.708  27.610  1.00  0.00           O
ATOM   3906  C   ASP X 249      48.388  46.579  27.144  1.00  0.00           C
ATOM   3907  O   ASP X 249      48.499  46.540  25.921  1.00  0.00           O
ATOM   3908  N   LYS X 250      48.435  45.433  27.928  1.00  0.00           N
ATOM   3909  H   LYS X 250      48.251  45.523  28.917  1.00  0.00           H
ATOM   3910  CA  LYS X 250      48.523  44.116  27.218  1.00  0.00           C
ATOM   3911  HA  LYS X 250      48.708  44.167  26.146  1.00  0.00           H
ATOM   3912  CB  LYS X 250      49.765  43.379  27.848  1.00  0.00           C
ATOM   3913  HB2 LYS X 250      49.549  43.190  28.900  1.00  0.00           H
ATOM   3914  HB3 LYS X 250      49.944  42.410  27.382  1.00  0.00           H
ATOM   3915  CG  LYS X 250      51.036  44.251  27.736  1.00  0.00           C
ATOM   3916  HG2 LYS X 250      50.913  45.131  28.367  1.00  0.00           H
ATOM   3917  HG3 LYS X 250      51.885  43.725  28.172  1.00  0.00           H
ATOM   3918  CD  LYS X 250      51.474  44.639  26.335  1.00  0.00           C
ATOM   3919  HD2 LYS X 250      51.575  43.751  25.713  1.00  0.00           H
ATOM   3920  HD3 LYS X 250      50.809  45.414  25.954  1.00  0.00           H
ATOM   3921  CE  LYS X 250      52.807  45.408  26.466  1.00  0.00           C
ATOM   3922  HE2 LYS X 250      52.698  46.060  27.333  1.00  0.00           H
ATOM   3923  HE3 LYS X 250      53.632  44.708  26.598  1.00  0.00           H
ATOM   3924  NZ  LYS X 250      53.218  46.233  25.278  1.00  0.00           N
ATOM   3925  HZ1 LYS X 250      54.169  46.563  25.367  1.00  0.00           H
ATOM   3926  HZ2 LYS X 250      53.280  45.697  24.423  1.00  0.00           H
ATOM   3927  HZ3 LYS X 250      52.572  46.999  25.155  1.00  0.00           H
ATOM   3928  C   LYS X 250      47.225  43.329  27.354  1.00  0.00           C
ATOM   3929  O   LYS X 250      47.157  42.458  28.240  1.00  0.00           O
ATOM   3930  N   PRO X 251      46.251  43.477  26.443  1.00  0.00           N
ATOM   3931  CD  PRO X 251      46.159  44.498  25.324  1.00  0.00           C
ATOM   3932  HD2 PRO X 251      46.996  44.281  24.662  1.00  0.00           H
ATOM   3933  HD3 PRO X 251      46.151  45.524  25.692  1.00  0.00           H
ATOM   3934  CG  PRO X 251      44.883  44.171  24.527  1.00  0.00           C
ATOM   3935  HG2 PRO X 251      45.016  43.553  23.638  1.00  0.00           H
ATOM   3936  HG3 PRO X 251      44.559  45.154  24.187  1.00  0.00           H
ATOM   3937  CB  PRO X 251      43.993  43.417  25.550  1.00  0.00           C
ATOM   3938  HB2 PRO X 251      43.485  42.707  24.898  1.00  0.00           H
ATOM   3939  HB3 PRO X 251      43.303  44.143  25.980  1.00  0.00           H
ATOM   3940  CA  PRO X 251      44.993  42.778  26.541  1.00  0.00           C
ATOM   3941  HA  PRO X 251      44.601  42.937  27.546  1.00  0.00           H
ATOM   3942  C   PRO X 251      45.120  41.215  26.254  1.00  0.00           C
ATOM   3943  O   PRO X 251      44.133  40.495  26.505  1.00  0.00           O
ATOM   3944  N   GLN X 252      46.211  40.758  25.684  1.00  0.00           N
ATOM   3945  H   GLN X 252      47.005  41.382  25.660  1.00  0.00           H
ATOM   3946  CA  GLN X 252      46.421  39.355  25.457  1.00  0.00           C
ATOM   3947  HA  GLN X 252      45.545  38.814  25.098  1.00  0.00           H
ATOM   3948  CB  GLN X 252      47.468  39.156  24.235  1.00  0.00           C
ATOM   3949  HB2 GLN X 252      47.405  38.086  24.036  1.00  0.00           H
ATOM   3950  HB3 GLN X 252      47.031  39.521  23.305  1.00  0.00           H
ATOM   3951  CG  GLN X 252      48.994  39.778  24.307  1.00  0.00           C
ATOM   3952  HG2 GLN X 252      49.456  39.396  25.217  1.00  0.00           H
ATOM   3953  HG3 GLN X 252      49.463  39.271  23.463  1.00  0.00           H
ATOM   3954  CD  GLN X 252      49.137  41.245  24.166  1.00  0.00           C
ATOM   3955  OE1 GLN X 252      48.496  42.084  24.838  1.00  0.00           O
ATOM   3956  NE2 GLN X 252      49.964  41.776  23.357  1.00  0.00           N
ATOM   3957 HE21 GLN X 252      50.134  42.771  23.358  1.00  0.00           H
ATOM   3958 HE22 GLN X 252      50.526  41.239  22.712  1.00  0.00           H
ATOM   3959  C   GLN X 252      46.953  38.662  26.730  1.00  0.00           C
ATOM   3960  O   GLN X 252      47.106  37.463  26.695  1.00  0.00           O
ATOM   3961  N   ALA X 253      47.143  39.390  27.852  1.00  0.00           N
ATOM   3962  H   ALA X 253      46.991  40.388  27.821  1.00  0.00           H
ATOM   3963  CA  ALA X 253      47.308  38.820  29.236  1.00  0.00           C
ATOM   3964  HA  ALA X 253      48.104  38.075  29.220  1.00  0.00           H
ATOM   3965  CB  ALA X 253      47.671  39.866  30.230  1.00  0.00           C
ATOM   3966  HB1 ALA X 253      47.002  40.717  30.102  1.00  0.00           H
ATOM   3967  HB2 ALA X 253      47.720  39.386  31.207  1.00  0.00           H
ATOM   3968  HB3 ALA X 253      48.645  40.257  29.936  1.00  0.00           H
ATOM   3969  C   ALA X 253      46.044  38.073  29.694  1.00  0.00           C
ATOM   3970  O   ALA X 253      44.957  38.474  29.200  1.00  0.00           O
ATOM   3971  N   VAL X 254      46.139  37.070  30.585  1.00  0.00           N
ATOM   3972  H   VAL X 254      47.064  36.886  30.943  1.00  0.00           H
ATOM   3973  CA  VAL X 254      45.025  36.236  31.014  1.00  0.00           C
ATOM   3974  HA  VAL X 254      44.097  36.807  31.046  1.00  0.00           H
ATOM   3975  CB  VAL X 254      44.739  35.027  30.109  1.00  0.00           C
ATOM   3976  HB  VAL X 254      45.582  34.340  30.174  1.00  0.00           H
ATOM   3977  CG1 VAL X 254      43.376  34.366  30.393  1.00  0.00           C
ATOM   3978 HG11 VAL X 254      43.450  34.067  31.438  1.00  0.00           H
ATOM   3979 HG12 VAL X 254      42.545  35.057  30.256  1.00  0.00           H
ATOM   3980 HG13 VAL X 254      43.220  33.499  29.749  1.00  0.00           H
ATOM   3981  CG2 VAL X 254      44.496  35.445  28.641  1.00  0.00           C
ATOM   3982 HG21 VAL X 254      44.178  34.537  28.129  1.00  0.00           H
ATOM   3983 HG22 VAL X 254      43.679  36.165  28.614  1.00  0.00           H
ATOM   3984 HG23 VAL X 254      45.364  35.870  28.134  1.00  0.00           H
ATOM   3985  C   VAL X 254      45.422  35.801  32.490  1.00  0.00           C
ATOM   3986  O   VAL X 254      45.988  34.734  32.792  1.00  0.00           O
ATOM   3987  N   PRO X 255      45.041  36.672  33.445  1.00  0.00           N
ATOM   3988  CD  PRO X 255      44.434  38.020  33.385  1.00  0.00           C
ATOM   3989  HD2 PRO X 255      43.607  38.068  32.676  1.00  0.00           H
ATOM   3990  HD3 PRO X 255      45.136  38.775  33.032  1.00  0.00           H
ATOM   3991  CG  PRO X 255      44.017  38.520  34.757  1.00  0.00           C
ATOM   3992  HG2 PRO X 255      42.964  38.250  34.823  1.00  0.00           H
ATOM   3993  HG3 PRO X 255      44.238  39.581  34.876  1.00  0.00           H
ATOM   3994  CB  PRO X 255      44.937  37.583  35.654  1.00  0.00           C
ATOM   3995  HB2 PRO X 255      44.453  37.341  36.601  1.00  0.00           H
ATOM   3996  HB3 PRO X 255      45.894  38.080  35.803  1.00  0.00           H
ATOM   3997  CA  PRO X 255      45.193  36.340  34.901  1.00  0.00           C
ATOM   3998  HA  PRO X 255      46.209  36.006  35.115  1.00  0.00           H
ATOM   3999  C   PRO X 255      44.195  35.195  35.284  1.00  0.00           C
ATOM   4000  O   PRO X 255      43.095  35.520  35.747  1.00  0.00           O
ATOM   4001  N   VAL X 256      44.579  33.906  35.284  1.00  0.00           N
ATOM   4002  H   VAL X 256      45.540  33.656  35.104  1.00  0.00           H
ATOM   4003  CA  VAL X 256      43.660  32.823  35.664  1.00  0.00           C
ATOM   4004  HA  VAL X 256      42.697  32.977  35.178  1.00  0.00           H
ATOM   4005  CB  VAL X 256      44.209  31.532  34.913  1.00  0.00           C
ATOM   4006  HB  VAL X 256      45.123  31.268  35.443  1.00  0.00           H
ATOM   4007  CG1 VAL X 256      43.224  30.420  35.231  1.00  0.00           C
ATOM   4008 HG11 VAL X 256      43.650  29.444  34.997  1.00  0.00           H
ATOM   4009 HG12 VAL X 256      43.053  30.404  36.307  1.00  0.00           H
ATOM   4010 HG13 VAL X 256      42.262  30.672  34.787  1.00  0.00           H
ATOM   4011  CG2 VAL X 256      44.222  31.499  33.395  1.00  0.00           C
ATOM   4012 HG21 VAL X 256      43.262  31.841  33.008  1.00  0.00           H
ATOM   4013 HG22 VAL X 256      45.110  32.104  33.212  1.00  0.00           H
ATOM   4014 HG23 VAL X 256      44.428  30.459  33.141  1.00  0.00           H
ATOM   4015  C   VAL X 256      43.516  32.648  37.144  1.00  0.00           C
ATOM   4016  O   VAL X 256      44.372  32.134  37.824  1.00  0.00           O
ATOM   4017  N   ASP X 257      42.395  33.207  37.625  1.00  0.00           N
ATOM   4018  H   ASP X 257      41.815  33.711  36.969  1.00  0.00           H
ATOM   4019  CA  ASP X 257      41.903  32.990  38.975  1.00  0.00           C
ATOM   4020  HA  ASP X 257      42.778  32.991  39.625  1.00  0.00           H
ATOM   4021  CB  ASP X 257      41.155  34.297  39.389  1.00  0.00           C
ATOM   4022  HB2 ASP X 257      41.864  35.125  39.432  1.00  0.00           H
ATOM   4023  HB3 ASP X 257      40.478  34.470  38.552  1.00  0.00           H
ATOM   4024  CG  ASP X 257      40.447  34.361  40.801  1.00  0.00           C
ATOM   4025  OD1 ASP X 257      39.312  33.830  40.921  1.00  0.00           O
ATOM   4026  OD2 ASP X 257      41.064  34.867  41.753  1.00  0.00           O
ATOM   4027  C   ASP X 257      41.162  31.721  39.256  1.00  0.00           C
ATOM   4028  O   ASP X 257      40.561  31.066  38.359  1.00  0.00           O
ATOM   4029  N   VAL X 258      41.254  31.294  40.556  1.00  0.00           N
ATOM   4030  H   VAL X 258      41.970  31.648  41.174  1.00  0.00           H
ATOM   4031  CA  VAL X 258      40.546  30.033  40.980  1.00  0.00           C
ATOM   4032  HA  VAL X 258      41.047  29.230  40.439  1.00  0.00           H
ATOM   4033  CB  VAL X 258      40.911  29.677  42.436  1.00  0.00           C
ATOM   4034  HB  VAL X 258      41.929  30.014  42.629  1.00  0.00           H
ATOM   4035  CG1 VAL X 258      40.028  30.557  43.477  1.00  0.00           C
ATOM   4036 HG11 VAL X 258      40.290  30.359  44.517  1.00  0.00           H
ATOM   4037 HG12 VAL X 258      40.216  31.619  43.316  1.00  0.00           H
ATOM   4038 HG13 VAL X 258      38.984  30.277  43.338  1.00  0.00           H
ATOM   4039  CG2 VAL X 258      40.785  28.212  42.887  1.00  0.00           C
ATOM   4040 HG21 VAL X 258      41.311  27.500  42.253  1.00  0.00           H
ATOM   4041 HG22 VAL X 258      41.297  28.085  43.842  1.00  0.00           H
ATOM   4042 HG23 VAL X 258      39.821  27.703  42.887  1.00  0.00           H
ATOM   4043  C   VAL X 258      39.106  29.913  40.650  1.00  0.00           C
ATOM   4044  O   VAL X 258      38.625  28.801  40.485  1.00  0.00           O
ATOM   4045  N   HIE X 259      38.393  31.021  40.511  1.00  0.00           N
ATOM   4046  H   HIE X 259      38.893  31.881  40.688  1.00  0.00           H
ATOM   4047  CA  HIE X 259      36.970  30.992  40.082  1.00  0.00           C
ATOM   4048  HA  HIE X 259      36.428  30.212  40.617  1.00  0.00           H
ATOM   4049  CB  HIE X 259      36.286  32.341  40.475  1.00  0.00           C
ATOM   4050  HB2 HIE X 259      36.417  32.357  41.557  1.00  0.00           H
ATOM   4051  HB3 HIE X 259      36.734  33.181  39.945  1.00  0.00           H
ATOM   4052  CG  HIE X 259      34.870  32.549  40.130  1.00  0.00           C
ATOM   4053  ND1 HIE X 259      33.790  31.595  40.424  1.00  0.00           N
ATOM   4054  CE1 HIE X 259      32.645  32.192  40.046  1.00  0.00           C
ATOM   4055  HE1 HIE X 259      31.636  31.806  40.071  1.00  0.00           H
ATOM   4056  NE2 HIE X 259      32.904  33.381  39.438  1.00  0.00           N
ATOM   4057  HE2 HIE X 259      32.145  33.987  39.161  1.00  0.00           H
ATOM   4058  CD2 HIE X 259      34.246  33.628  39.531  1.00  0.00           C
ATOM   4059  HD2 HIE X 259      34.790  34.455  39.100  1.00  0.00           H
ATOM   4060  C   HIE X 259      36.775  30.703  38.595  1.00  0.00           C
ATOM   4061  O   HIE X 259      35.890  30.015  38.027  1.00  0.00           O
ATOM   4062  N   MET X 260      37.828  31.103  37.839  1.00  0.00           N
ATOM   4063  H   MET X 260      38.605  31.511  38.340  1.00  0.00           H
ATOM   4064  CA  MET X 260      37.929  30.777  36.437  1.00  0.00           C
ATOM   4065  HA  MET X 260      36.898  30.761  36.082  1.00  0.00           H
ATOM   4066  CB  MET X 260      38.788  31.902  35.750  1.00  0.00           C
ATOM   4067  HB2 MET X 260      38.572  32.860  36.222  1.00  0.00           H
ATOM   4068  HB3 MET X 260      39.832  31.810  36.051  1.00  0.00           H
ATOM   4069  CG  MET X 260      38.802  31.939  34.259  1.00  0.00           C
ATOM   4070  HG2 MET X 260      39.228  32.899  33.969  1.00  0.00           H
ATOM   4071  HG3 MET X 260      39.491  31.178  33.892  1.00  0.00           H
ATOM   4072  SD  MET X 260      37.251  31.861  33.388  1.00  0.00           S
ATOM   4073  CE  MET X 260      36.297  33.180  34.069  1.00  0.00           C
ATOM   4074  HE1 MET X 260      36.741  34.163  33.908  1.00  0.00           H
ATOM   4075  HE2 MET X 260      35.276  33.094  33.698  1.00  0.00           H
ATOM   4076  HE3 MET X 260      36.098  33.088  35.137  1.00  0.00           H
ATOM   4077  C   MET X 260      38.549  29.427  36.164  1.00  0.00           C
ATOM   4078  O   MET X 260      38.292  28.646  35.202  1.00  0.00           O
ATOM   4079  N   TRP X 261      39.248  28.930  37.160  1.00  0.00           N
ATOM   4080  H   TRP X 261      39.464  29.480  37.980  1.00  0.00           H
ATOM   4081  CA  TRP X 261      39.629  27.530  37.293  1.00  0.00           C
ATOM   4082  HA  TRP X 261      39.952  27.212  36.301  1.00  0.00           H
ATOM   4083  CB  TRP X 261      40.899  27.288  38.197  1.00  0.00           C
ATOM   4084  HB2 TRP X 261      41.737  27.855  37.790  1.00  0.00           H
ATOM   4085  HB3 TRP X 261      40.818  27.657  39.220  1.00  0.00           H
ATOM   4086  CG  TRP X 261      41.241  25.948  38.371  1.00  0.00           C
ATOM   4087  CD1 TRP X 261      42.187  25.321  37.651  1.00  0.00           C
ATOM   4088  HD1 TRP X 261      42.832  25.939  37.045  1.00  0.00           H
ATOM   4089  NE1 TRP X 261      42.430  24.066  37.992  1.00  0.00           N
ATOM   4090  HE1 TRP X 261      43.211  23.517  37.660  1.00  0.00           H
ATOM   4091  CE2 TRP X 261      41.535  23.699  39.038  1.00  0.00           C
ATOM   4092  CZ2 TRP X 261      41.375  22.523  39.726  1.00  0.00           C
ATOM   4093  HZ2 TRP X 261      41.992  21.651  39.561  1.00  0.00           H
ATOM   4094  CH2 TRP X 261      40.454  22.472  40.788  1.00  0.00           C
ATOM   4095  HH2 TRP X 261      40.348  21.576  41.382  1.00  0.00           H
ATOM   4096  CZ3 TRP X 261      39.642  23.566  41.138  1.00  0.00           C
ATOM   4097  HZ3 TRP X 261      39.027  23.444  42.017  1.00  0.00           H
ATOM   4098  CE3 TRP X 261      39.914  24.821  40.528  1.00  0.00           C
ATOM   4099  HE3 TRP X 261      39.453  25.724  40.901  1.00  0.00           H
ATOM   4100  CD2 TRP X 261      40.809  24.888  39.367  1.00  0.00           C
ATOM   4101  C   TRP X 261      38.420  26.546  37.509  1.00  0.00           C
ATOM   4102  O   TRP X 261      38.329  25.616  36.716  1.00  0.00           O
ATOM   4103  N   HIE X 262      37.439  26.833  38.399  1.00  0.00           N
ATOM   4104  H   HIE X 262      37.604  27.623  39.005  1.00  0.00           H
ATOM   4105  CA  HIE X 262      36.120  26.116  38.401  1.00  0.00           C
ATOM   4106  HA  HIE X 262      36.290  25.058  38.600  1.00  0.00           H
ATOM   4107  CB  HIE X 262      35.284  26.709  39.546  1.00  0.00           C
ATOM   4108  HB2 HIE X 262      35.102  27.777  39.420  1.00  0.00           H
ATOM   4109  HB3 HIE X 262      34.323  26.204  39.456  1.00  0.00           H
ATOM   4110  CG  HIE X 262      35.790  26.419  40.943  1.00  0.00           C
ATOM   4111  ND1 HIE X 262      35.865  25.120  41.494  1.00  0.00           N
ATOM   4112  CE1 HIE X 262      36.426  25.310  42.726  1.00  0.00           C
ATOM   4113  HE1 HIE X 262      36.770  24.498  43.349  1.00  0.00           H
ATOM   4114  NE2 HIE X 262      36.736  26.586  42.830  1.00  0.00           N
ATOM   4115  HE2 HIE X 262      37.140  26.933  43.688  1.00  0.00           H
ATOM   4116  CD2 HIE X 262      36.377  27.338  41.785  1.00  0.00           C
ATOM   4117  HD2 HIE X 262      36.586  28.377  41.578  1.00  0.00           H
ATOM   4118  C   HIE X 262      35.391  26.287  36.921  1.00  0.00           C
ATOM   4119  O   HIE X 262      35.203  25.299  36.312  1.00  0.00           O
ATOM   4120  N   ILE X 263      35.211  27.491  36.390  1.00  0.00           N
ATOM   4121  H   ILE X 263      35.330  28.263  37.031  1.00  0.00           H
ATOM   4122  CA  ILE X 263      34.400  27.726  35.195  1.00  0.00           C
ATOM   4123  HA  ILE X 263      33.421  27.313  35.438  1.00  0.00           H
ATOM   4124  CB  ILE X 263      34.248  29.273  34.939  1.00  0.00           C
ATOM   4125  HB  ILE X 263      35.238  29.729  34.959  1.00  0.00           H
ATOM   4126  CG2 ILE X 263      33.698  29.558  33.487  1.00  0.00           C
ATOM   4127 HG21 ILE X 263      33.748  30.639  33.360  1.00  0.00           H
ATOM   4128 HG22 ILE X 263      34.279  29.174  32.649  1.00  0.00           H
ATOM   4129 HG23 ILE X 263      32.738  29.089  33.269  1.00  0.00           H
ATOM   4130  CG1 ILE X 263      33.430  29.991  35.960  1.00  0.00           C
ATOM   4131 HG12 ILE X 263      32.399  30.007  35.604  1.00  0.00           H
ATOM   4132 HG13 ILE X 263      33.508  29.516  36.937  1.00  0.00           H
ATOM   4133  CD1 ILE X 263      33.760  31.497  36.180  1.00  0.00           C
ATOM   4134 HD11 ILE X 263      33.393  31.962  35.265  1.00  0.00           H
ATOM   4135 HD12 ILE X 263      33.250  31.877  37.065  1.00  0.00           H
ATOM   4136 HD13 ILE X 263      34.838  31.638  36.256  1.00  0.00           H
ATOM   4137  C   ILE X 263      34.907  26.952  33.973  1.00  0.00           C
ATOM   4138  O   ILE X 263      34.091  26.426  33.190  1.00  0.00           O
ATOM   4139  N   ALA X 264      36.192  26.795  33.846  1.00  0.00           N
ATOM   4140  H   ALA X 264      36.698  27.238  34.598  1.00  0.00           H
ATOM   4141  CA  ALA X 264      36.914  26.210  32.667  1.00  0.00           C
ATOM   4142  HA  ALA X 264      36.522  26.544  31.706  1.00  0.00           H
ATOM   4143  CB  ALA X 264      38.414  26.517  32.708  1.00  0.00           C
ATOM   4144  HB1 ALA X 264      38.597  27.552  32.423  1.00  0.00           H
ATOM   4145  HB2 ALA X 264      38.809  26.351  33.710  1.00  0.00           H
ATOM   4146  HB3 ALA X 264      39.015  25.910  32.030  1.00  0.00           H
ATOM   4147  C   ALA X 264      36.779  24.672  32.675  1.00  0.00           C
ATOM   4148  O   ALA X 264      36.675  24.165  31.562  1.00  0.00           O
ATOM   4149  N   GLN X 265      36.955  24.118  33.924  1.00  0.00           N
ATOM   4150  H   GLN X 265      37.065  24.726  34.724  1.00  0.00           H
ATOM   4151  CA  GLN X 265      36.661  22.702  34.098  1.00  0.00           C
ATOM   4152  HA  GLN X 265      37.340  22.103  33.490  1.00  0.00           H
ATOM   4153  CB  GLN X 265      37.022  22.384  35.556  1.00  0.00           C
ATOM   4154  HB2 GLN X 265      36.565  23.118  36.218  1.00  0.00           H
ATOM   4155  HB3 GLN X 265      36.630  21.385  35.749  1.00  0.00           H
ATOM   4156  CG  GLN X 265      38.577  22.230  35.806  1.00  0.00           C
ATOM   4157  HG2 GLN X 265      38.989  21.407  35.222  1.00  0.00           H
ATOM   4158  HG3 GLN X 265      39.085  23.188  35.700  1.00  0.00           H
ATOM   4159  CD  GLN X 265      38.829  22.008  37.269  1.00  0.00           C
ATOM   4160  OE1 GLN X 265      39.512  21.066  37.639  1.00  0.00           O
ATOM   4161  NE2 GLN X 265      38.449  22.921  38.130  1.00  0.00           N
ATOM   4162 HE21 GLN X 265      39.021  23.022  38.956  1.00  0.00           H
ATOM   4163 HE22 GLN X 265      38.020  23.724  37.695  1.00  0.00           H
ATOM   4164  C   GLN X 265      35.169  22.410  33.825  1.00  0.00           C
ATOM   4165  O   GLN X 265      34.828  21.346  33.322  1.00  0.00           O
ATOM   4166  N   ARG X 266      34.167  23.266  34.297  1.00  0.00           N
ATOM   4167  H   ARG X 266      34.610  24.027  34.792  1.00  0.00           H
ATOM   4168  CA  ARG X 266      32.716  23.175  34.331  1.00  0.00           C
ATOM   4169  HA  ARG X 266      32.378  22.193  34.662  1.00  0.00           H
ATOM   4170  CB  ARG X 266      32.221  24.246  35.290  1.00  0.00           C
ATOM   4171  HB2 ARG X 266      32.733  24.062  36.234  1.00  0.00           H
ATOM   4172  HB3 ARG X 266      32.468  25.240  34.920  1.00  0.00           H
ATOM   4173  CG  ARG X 266      30.697  24.098  35.585  1.00  0.00           C
ATOM   4174  HG2 ARG X 266      30.072  23.998  34.698  1.00  0.00           H
ATOM   4175  HG3 ARG X 266      30.477  23.211  36.180  1.00  0.00           H
ATOM   4176  CD  ARG X 266      30.061  25.237  36.346  1.00  0.00           C
ATOM   4177  HD2 ARG X 266      29.031  25.013  36.624  1.00  0.00           H
ATOM   4178  HD3 ARG X 266      30.645  25.500  37.228  1.00  0.00           H
ATOM   4179  NE  ARG X 266      29.999  26.401  35.466  1.00  0.00           N
ATOM   4180  HE  ARG X 266      30.026  26.188  34.479  1.00  0.00           H
ATOM   4181  CZ  ARG X 266      29.825  27.675  35.670  1.00  0.00           C
ATOM   4182  NH1 ARG X 266      29.482  28.203  36.867  1.00  0.00           N
ATOM   4183 HH11 ARG X 266      29.387  27.610  37.678  1.00  0.00           H
ATOM   4184 HH12 ARG X 266      29.032  29.106  36.817  1.00  0.00           H
ATOM   4185  NH2 ARG X 266      29.791  28.582  34.763  1.00  0.00           N
ATOM   4186 HH21 ARG X 266      30.035  28.373  33.806  1.00  0.00           H
ATOM   4187 HH22 ARG X 266      29.566  29.553  34.924  1.00  0.00           H
ATOM   4188  C   ARG X 266      32.055  23.322  32.948  1.00  0.00           C
ATOM   4189  O   ARG X 266      31.046  22.652  32.723  1.00  0.00           O
ATOM   4190  N   ASP X 267      32.550  24.158  32.052  1.00  0.00           N
ATOM   4191  H   ASP X 267      33.235  24.751  32.499  1.00  0.00           H
ATOM   4192  CA  ASP X 267      31.792  24.553  30.811  1.00  0.00           C
ATOM   4193  HA  ASP X 267      30.778  24.156  30.840  1.00  0.00           H
ATOM   4194  CB  ASP X 267      31.674  26.094  30.759  1.00  0.00           C
ATOM   4195  HB2 ASP X 267      32.651  26.571  30.840  1.00  0.00           H
ATOM   4196  HB3 ASP X 267      31.080  26.438  29.913  1.00  0.00           H
ATOM   4197  CG  ASP X 267      30.689  26.557  31.900  1.00  0.00           C
ATOM   4198  OD1 ASP X 267      29.922  25.833  32.502  1.00  0.00           O
ATOM   4199  OD2 ASP X 267      30.772  27.763  32.348  1.00  0.00           O
ATOM   4200  C   ASP X 267      32.402  24.072  29.564  1.00  0.00           C
ATOM   4201  O   ASP X 267      31.760  23.333  28.783  1.00  0.00           O
ATOM   4202  N   TYR X 268      33.661  24.369  29.380  1.00  0.00           N
ATOM   4203  H   TYR X 268      34.069  24.860  30.163  1.00  0.00           H
ATOM   4204  CA  TYR X 268      34.562  24.021  28.256  1.00  0.00           C
ATOM   4205  HA  TYR X 268      34.036  24.047  27.302  1.00  0.00           H
ATOM   4206  CB  TYR X 268      35.619  25.104  28.338  1.00  0.00           C
ATOM   4207  HB2 TYR X 268      35.896  25.094  29.393  1.00  0.00           H
ATOM   4208  HB3 TYR X 268      36.456  24.791  27.715  1.00  0.00           H
ATOM   4209  CG  TYR X 268      35.182  26.531  27.863  1.00  0.00           C
ATOM   4210  CD1 TYR X 268      34.680  27.467  28.764  1.00  0.00           C
ATOM   4211  HD1 TYR X 268      34.737  27.248  29.821  1.00  0.00           H
ATOM   4212  CE1 TYR X 268      34.135  28.619  28.213  1.00  0.00           C
ATOM   4213  HE1 TYR X 268      33.743  29.319  28.936  1.00  0.00           H
ATOM   4214  CZ  TYR X 268      34.216  29.019  26.850  1.00  0.00           C
ATOM   4215  OH  TYR X 268      33.808  30.254  26.435  1.00  0.00           O
ATOM   4216  HH  TYR X 268      33.898  30.429  25.495  1.00  0.00           H
ATOM   4217  CE2 TYR X 268      34.678  28.072  25.966  1.00  0.00           C
ATOM   4218  HE2 TYR X 268      34.710  28.288  24.908  1.00  0.00           H
ATOM   4219  CD2 TYR X 268      35.203  26.866  26.524  1.00  0.00           C
ATOM   4220  HD2 TYR X 268      35.657  26.190  25.815  1.00  0.00           H
ATOM   4221  C   TYR X 268      35.181  22.568  28.419  1.00  0.00           C
ATOM   4222  O   TYR X 268      35.995  22.160  27.574  1.00  0.00           O
ATOM   4223  N   SER X 269      34.920  21.925  29.521  1.00  0.00           N
ATOM   4224  H   SER X 269      34.205  22.291  30.133  1.00  0.00           H
ATOM   4225  CA  SER X 269      35.419  20.543  29.877  1.00  0.00           C
ATOM   4226  HA  SER X 269      35.078  20.361  30.896  1.00  0.00           H
ATOM   4227  CB  SER X 269      34.845  19.433  28.905  1.00  0.00           C
ATOM   4228  HB2 SER X 269      35.344  19.418  27.937  1.00  0.00           H
ATOM   4229  HB3 SER X 269      34.887  18.415  29.292  1.00  0.00           H
ATOM   4230  OG  SER X 269      33.519  19.747  28.665  1.00  0.00           O
ATOM   4231  HG  SER X 269      33.185  19.985  29.533  1.00  0.00           H
ATOM   4232  C   SER X 269      36.982  20.520  29.936  1.00  0.00           C
ATOM   4233  O   SER X 269      37.604  19.533  29.514  1.00  0.00           O
ATOM   4234  N   TRP X 270      37.590  21.497  30.449  1.00  0.00           N
ATOM   4235  H   TRP X 270      37.086  22.295  30.811  1.00  0.00           H
ATOM   4236  CA  TRP X 270      39.047  21.592  30.335  1.00  0.00           C
ATOM   4237  HA  TRP X 270      39.409  21.301  29.349  1.00  0.00           H
ATOM   4238  CB  TRP X 270      39.525  22.989  30.433  1.00  0.00           C
ATOM   4239  HB2 TRP X 270      38.870  23.530  29.749  1.00  0.00           H
ATOM   4240  HB3 TRP X 270      39.291  23.359  31.431  1.00  0.00           H
ATOM   4241  CG  TRP X 270      40.887  23.312  30.113  1.00  0.00           C
ATOM   4242  CD1 TRP X 270      41.376  23.424  28.867  1.00  0.00           C
ATOM   4243  HD1 TRP X 270      40.825  23.248  27.955  1.00  0.00           H
ATOM   4244  NE1 TRP X 270      42.761  23.549  28.936  1.00  0.00           N
ATOM   4245  HE1 TRP X 270      43.322  23.744  28.120  1.00  0.00           H
ATOM   4246  CE2 TRP X 270      43.189  23.521  30.188  1.00  0.00           C
ATOM   4247  CZ2 TRP X 270      44.463  23.518  30.796  1.00  0.00           C
ATOM   4248  HZ2 TRP X 270      45.301  23.612  30.122  1.00  0.00           H
ATOM   4249  CH2 TRP X 270      44.629  23.661  32.200  1.00  0.00           C
ATOM   4250  HH2 TRP X 270      45.579  24.003  32.584  1.00  0.00           H
ATOM   4251  CZ3 TRP X 270      43.482  23.520  33.027  1.00  0.00           C
ATOM   4252  HZ3 TRP X 270      43.515  23.573  34.104  1.00  0.00           H
ATOM   4253  CE3 TRP X 270      42.214  23.341  32.370  1.00  0.00           C
ATOM   4254  HE3 TRP X 270      41.339  23.187  32.985  1.00  0.00           H
ATOM   4255  CD2 TRP X 270      42.039  23.409  30.954  1.00  0.00           C
ATOM   4256  C   TRP X 270      39.897  20.779  31.248  1.00  0.00           C
ATOM   4257  O   TRP X 270      39.395  20.634  32.408  1.00  0.00           O
ATOM   4258  N   HIE X 271      41.079  20.208  30.900  1.00  0.00           N
ATOM   4259  H   HIE X 271      41.350  20.479  29.965  1.00  0.00           H
ATOM   4260  CA  HIE X 271      42.016  19.448  31.738  1.00  0.00           C
ATOM   4261  HA  HIE X 271      42.017  19.836  32.757  1.00  0.00           H
ATOM   4262  CB  HIE X 271      41.627  18.020  31.948  1.00  0.00           C
ATOM   4263  HB2 HIE X 271      40.567  18.066  32.197  1.00  0.00           H
ATOM   4264  HB3 HIE X 271      41.664  17.472  31.008  1.00  0.00           H
ATOM   4265  CG  HIE X 271      42.252  17.385  33.095  1.00  0.00           C
ATOM   4266  ND1 HIE X 271      41.882  17.436  34.439  1.00  0.00           N
ATOM   4267  CE1 HIE X 271      42.679  16.567  35.094  1.00  0.00           C
ATOM   4268  HE1 HIE X 271      42.847  16.493  36.158  1.00  0.00           H
ATOM   4269  NE2 HIE X 271      43.531  15.955  34.238  1.00  0.00           N
ATOM   4270  HE2 HIE X 271      44.216  15.262  34.502  1.00  0.00           H
ATOM   4271  CD2 HIE X 271      43.327  16.512  33.023  1.00  0.00           C
ATOM   4272  HD2 HIE X 271      43.745  16.225  32.070  1.00  0.00           H
ATOM   4273  C   HIE X 271      43.533  19.517  31.294  1.00  0.00           C
ATOM   4274  O   HIE X 271      43.732  19.357  30.094  1.00  0.00           O
ATOM   4275  N   PRO X 272      44.455  19.667  32.260  1.00  0.00           N
ATOM   4276  CD  PRO X 272      44.382  19.807  33.685  1.00  0.00           C
ATOM   4277  HD2 PRO X 272      44.031  18.887  34.152  1.00  0.00           H
ATOM   4278  HD3 PRO X 272      43.713  20.623  33.961  1.00  0.00           H
ATOM   4279  CG  PRO X 272      45.740  20.061  34.250  1.00  0.00           C
ATOM   4280  HG2 PRO X 272      46.228  19.149  34.594  1.00  0.00           H
ATOM   4281  HG3 PRO X 272      45.721  20.856  34.996  1.00  0.00           H
ATOM   4282  CB  PRO X 272      46.505  20.644  33.066  1.00  0.00           C
ATOM   4283  HB2 PRO X 272      47.539  20.298  33.055  1.00  0.00           H
ATOM   4284  HB3 PRO X 272      46.310  21.707  32.929  1.00  0.00           H
ATOM   4285  CA  PRO X 272      45.815  19.963  31.845  1.00  0.00           C
ATOM   4286  HA  PRO X 272      45.921  20.575  30.948  1.00  0.00           H
ATOM   4287  C   PRO X 272      46.504  18.645  31.400  1.00  0.00           C
ATOM   4288  O   PRO X 272      46.004  17.518  31.594  1.00  0.00           O
ATOM   4289  N   THR X 273      47.582  18.896  30.619  1.00  0.00           N
ATOM   4290  H   THR X 273      47.727  19.863  30.365  1.00  0.00           H
ATOM   4291  CA  THR X 273      48.548  17.953  30.132  1.00  0.00           C
ATOM   4292  HA  THR X 273      48.218  16.977  30.486  1.00  0.00           H
ATOM   4293  CB  THR X 273      48.494  17.809  28.556  1.00  0.00           C
ATOM   4294  HB  THR X 273      49.313  17.138  28.297  1.00  0.00           H
ATOM   4295  CG2 THR X 273      47.137  17.288  27.931  1.00  0.00           C
ATOM   4296 HG21 THR X 273      46.500  16.704  28.595  1.00  0.00           H
ATOM   4297 HG22 THR X 273      46.531  18.168  27.714  1.00  0.00           H
ATOM   4298 HG23 THR X 273      47.374  16.804  26.983  1.00  0.00           H
ATOM   4299  OG1 THR X 273      48.883  19.015  28.022  1.00  0.00           O
ATOM   4300  HG1 THR X 273      48.326  19.724  28.350  1.00  0.00           H
ATOM   4301  C   THR X 273      49.985  18.153  30.532  1.00  0.00           C
ATOM   4302  O   THR X 273      50.717  17.159  30.722  1.00  0.00           O
ATOM   4303  N   THR X 274      50.409  19.405  30.752  1.00  0.00           N
ATOM   4304  H   THR X 274      49.883  20.136  30.295  1.00  0.00           H
ATOM   4305  CA  THR X 274      51.668  19.793  31.264  1.00  0.00           C
ATOM   4306  HA  THR X 274      52.467  19.098  31.005  1.00  0.00           H
ATOM   4307  CB  THR X 274      52.202  21.106  30.605  1.00  0.00           C
ATOM   4308  HB  THR X 274      53.255  21.265  30.840  1.00  0.00           H
ATOM   4309  CG2 THR X 274      51.985  21.070  29.047  1.00  0.00           C
ATOM   4310 HG21 THR X 274      51.957  22.082  28.641  1.00  0.00           H
ATOM   4311 HG22 THR X 274      52.850  20.559  28.624  1.00  0.00           H
ATOM   4312 HG23 THR X 274      51.142  20.483  28.684  1.00  0.00           H
ATOM   4313  OG1 THR X 274      51.480  22.209  31.017  1.00  0.00           O
ATOM   4314  HG1 THR X 274      50.571  22.154  30.714  1.00  0.00           H
ATOM   4315  C   THR X 274      51.654  19.811  32.789  1.00  0.00           C
ATOM   4316  O   THR X 274      52.467  19.140  33.385  1.00  0.00           O
ATOM   4317  N   SER X 275      50.613  20.304  33.475  1.00  0.00           N
ATOM   4318  H   SER X 275      50.029  20.973  32.994  1.00  0.00           H
ATOM   4319  CA  SER X 275      50.344  20.029  34.882  1.00  0.00           C
ATOM   4320  HA  SER X 275      51.271  20.030  35.456  1.00  0.00           H
ATOM   4321  CB  SER X 275      49.520  21.135  35.554  1.00  0.00           C
ATOM   4322  HB2 SER X 275      50.031  22.089  35.423  1.00  0.00           H
ATOM   4323  HB3 SER X 275      48.582  21.171  34.999  1.00  0.00           H
ATOM   4324  OG  SER X 275      49.351  20.955  36.935  1.00  0.00           O
ATOM   4325  HG  SER X 275      48.484  21.284  37.182  1.00  0.00           H
ATOM   4326  C   SER X 275      49.645  18.700  34.946  1.00  0.00           C
ATOM   4327  O   SER X 275      48.898  18.270  34.025  1.00  0.00           O
ATOM   4328  N   GLN X 276      49.845  17.992  36.032  1.00  0.00           N
ATOM   4329  H   GLN X 276      50.652  18.296  36.557  1.00  0.00           H
ATOM   4330  CA  GLN X 276      49.214  16.719  36.477  1.00  0.00           C
ATOM   4331  HA  GLN X 276      48.191  16.697  36.101  1.00  0.00           H
ATOM   4332  CB  GLN X 276      50.047  15.442  36.044  1.00  0.00           C
ATOM   4333  HB2 GLN X 276      50.910  15.627  36.684  1.00  0.00           H
ATOM   4334  HB3 GLN X 276      49.613  14.513  36.413  1.00  0.00           H
ATOM   4335  CG  GLN X 276      50.440  15.395  34.557  1.00  0.00           C
ATOM   4336  HG2 GLN X 276      50.766  16.381  34.224  1.00  0.00           H
ATOM   4337  HG3 GLN X 276      51.350  14.823  34.376  1.00  0.00           H
ATOM   4338  CD  GLN X 276      49.312  14.891  33.573  1.00  0.00           C
ATOM   4339  OE1 GLN X 276      49.311  13.847  32.986  1.00  0.00           O
ATOM   4340  NE2 GLN X 276      48.202  15.620  33.473  1.00  0.00           N
ATOM   4341 HE21 GLN X 276      47.473  15.302  32.852  1.00  0.00           H
ATOM   4342 HE22 GLN X 276      48.267  16.576  33.791  1.00  0.00           H
ATOM   4343  C   GLN X 276      49.091  16.705  38.000  1.00  0.00           C
ATOM   4344  O   GLN X 276      48.725  15.649  38.629  1.00  0.00           O
ATOM   4345  N   ALA X 277      49.341  17.846  38.676  1.00  0.00           N
ATOM   4346  H   ALA X 277      49.567  18.677  38.147  1.00  0.00           H
ATOM   4347  CA  ALA X 277      49.281  17.948  40.218  1.00  0.00           C
ATOM   4348  HA  ALA X 277      49.431  16.963  40.660  1.00  0.00           H
ATOM   4349  CB  ALA X 277      50.471  18.900  40.631  1.00  0.00           C
ATOM   4350  HB1 ALA X 277      50.583  18.911  41.715  1.00  0.00           H
ATOM   4351  HB2 ALA X 277      51.336  18.452  40.142  1.00  0.00           H
ATOM   4352  HB3 ALA X 277      50.268  19.841  40.121  1.00  0.00           H
ATOM   4353  C   ALA X 277      47.866  18.518  40.567  1.00  0.00           C
ATOM   4354  O   ALA X 277      47.213  19.063  39.729  1.00  0.00           O
ATOM   4355  N   LYS X 278      47.410  18.412  41.780  1.00  0.00           N
ATOM   4356  H   LYS X 278      47.959  17.767  42.330  1.00  0.00           H
ATOM   4357  CA  LYS X 278      46.113  18.875  42.238  1.00  0.00           C
ATOM   4358  HA  LYS X 278      45.338  18.529  41.553  1.00  0.00           H
ATOM   4359  CB  LYS X 278      45.716  18.210  43.576  1.00  0.00           C
ATOM   4360  HB2 LYS X 278      44.645  18.316  43.746  1.00  0.00           H
ATOM   4361  HB3 LYS X 278      45.851  17.138  43.441  1.00  0.00           H
ATOM   4362  CG  LYS X 278      46.508  18.697  44.808  1.00  0.00           C
ATOM   4363  HG2 LYS X 278      47.578  18.508  44.716  1.00  0.00           H
ATOM   4364  HG3 LYS X 278      46.193  19.703  45.086  1.00  0.00           H
ATOM   4365  CD  LYS X 278      46.025  17.931  45.974  1.00  0.00           C
ATOM   4366  HD2 LYS X 278      46.454  18.476  46.815  1.00  0.00           H
ATOM   4367  HD3 LYS X 278      44.941  17.822  46.033  1.00  0.00           H
ATOM   4368  CE  LYS X 278      46.509  16.472  46.066  1.00  0.00           C
ATOM   4369  HE2 LYS X 278      46.119  15.978  45.175  1.00  0.00           H
ATOM   4370  HE3 LYS X 278      47.593  16.523  45.971  1.00  0.00           H
ATOM   4371  NZ  LYS X 278      46.185  15.767  47.357  1.00  0.00           N
ATOM   4372  HZ1 LYS X 278      45.250  15.968  47.683  1.00  0.00           H
ATOM   4373  HZ2 LYS X 278      46.269  14.761  47.326  1.00  0.00           H
ATOM   4374  HZ3 LYS X 278      46.807  16.123  48.070  1.00  0.00           H
ATOM   4375  C   LYS X 278      46.175  20.384  42.376  1.00  0.00           C
ATOM   4376  O   LYS X 278      47.141  21.042  42.688  1.00  0.00           O
ATOM   4377  N   GLY X 279      44.950  20.936  42.063  1.00  0.00           N
ATOM   4378  H   GLY X 279      44.245  20.226  41.923  1.00  0.00           H
ATOM   4379  CA  GLY X 279      44.619  22.340  42.270  1.00  0.00           C
ATOM   4380  HA2 GLY X 279      43.553  22.518  42.136  1.00  0.00           H
ATOM   4381  HA3 GLY X 279      44.830  22.519  43.323  1.00  0.00           H
ATOM   4382  C   GLY X 279      45.285  23.468  41.359  1.00  0.00           C
ATOM   4383  O   GLY X 279      45.809  23.112  40.278  1.00  0.00           O
ATOM   4384  N   PRO X 280      45.018  24.724  41.657  1.00  0.00           N
ATOM   4385  CD  PRO X 280      44.129  25.259  42.721  1.00  0.00           C
ATOM   4386  HD2 PRO X 280      44.387  24.755  43.653  1.00  0.00           H
ATOM   4387  HD3 PRO X 280      43.121  24.906  42.502  1.00  0.00           H
ATOM   4388  CG  PRO X 280      44.290  26.748  42.772  1.00  0.00           C
ATOM   4389  HG2 PRO X 280      44.941  26.926  43.628  1.00  0.00           H
ATOM   4390  HG3 PRO X 280      43.302  27.195  42.885  1.00  0.00           H
ATOM   4391  CB  PRO X 280      44.841  27.105  41.377  1.00  0.00           C
ATOM   4392  HB2 PRO X 280      45.507  27.963  41.467  1.00  0.00           H
ATOM   4393  HB3 PRO X 280      44.016  27.349  40.708  1.00  0.00           H
ATOM   4394  CA  PRO X 280      45.553  25.870  40.824  1.00  0.00           C
ATOM   4395  HA  PRO X 280      45.203  25.741  39.800  1.00  0.00           H
ATOM   4396  C   PRO X 280      47.090  25.929  40.974  1.00  0.00           C
ATOM   4397  O   PRO X 280      47.636  25.699  42.013  1.00  0.00           O
ATOM   4398  N   SER X 281      47.784  26.448  39.955  1.00  0.00           N
ATOM   4399  H   SER X 281      47.257  26.741  39.144  1.00  0.00           H
ATOM   4400  CA  SER X 281      49.234  26.691  39.826  1.00  0.00           C
ATOM   4401  HA  SER X 281      49.484  27.325  40.676  1.00  0.00           H
ATOM   4402  CB  SER X 281      49.996  25.323  39.831  1.00  0.00           C
ATOM   4403  HB2 SER X 281      51.077  25.457  39.838  1.00  0.00           H
ATOM   4404  HB3 SER X 281      49.870  24.792  40.775  1.00  0.00           H
ATOM   4405  OG  SER X 281      49.643  24.540  38.710  1.00  0.00           O
ATOM   4406  HG  SER X 281      49.650  23.616  38.973  1.00  0.00           H
ATOM   4407  C   SER X 281      49.715  27.403  38.497  1.00  0.00           C
ATOM   4408  O   SER X 281      48.940  27.542  37.596  1.00  0.00           O
ATOM   4409  N   PRO X 282      50.970  27.938  38.458  1.00  0.00           N
ATOM   4410  CD  PRO X 282      52.028  27.866  39.453  1.00  0.00           C
ATOM   4411  HD2 PRO X 282      52.563  26.916  39.448  1.00  0.00           H
ATOM   4412  HD3 PRO X 282      51.585  28.102  40.420  1.00  0.00           H
ATOM   4413  CG  PRO X 282      52.922  29.025  39.332  1.00  0.00           C
ATOM   4414  HG2 PRO X 282      53.956  28.950  39.668  1.00  0.00           H
ATOM   4415  HG3 PRO X 282      52.319  29.844  39.725  1.00  0.00           H
ATOM   4416  CB  PRO X 282      52.992  29.131  37.775  1.00  0.00           C
ATOM   4417  HB2 PRO X 282      53.756  28.497  37.324  1.00  0.00           H
ATOM   4418  HB3 PRO X 282      53.073  30.140  37.368  1.00  0.00           H
ATOM   4419  CA  PRO X 282      51.533  28.716  37.346  1.00  0.00           C
ATOM   4420  HA  PRO X 282      51.011  29.657  37.173  1.00  0.00           H
ATOM   4421  C   PRO X 282      51.506  27.958  36.026  1.00  0.00           C
ATOM   4422  O   PRO X 282      51.261  28.578  35.021  1.00  0.00           O
ATOM   4423  N   GLN X 283      51.820  26.686  36.042  1.00  0.00           N
ATOM   4424  H   GLN X 283      52.168  26.209  36.861  1.00  0.00           H
ATOM   4425  CA  GLN X 283      51.596  25.834  34.891  1.00  0.00           C
ATOM   4426  HA  GLN X 283      52.021  26.352  34.031  1.00  0.00           H
ATOM   4427  CB  GLN X 283      52.339  24.532  35.092  1.00  0.00           C
ATOM   4428  HB2 GLN X 283      53.349  24.772  35.423  1.00  0.00           H
ATOM   4429  HB3 GLN X 283      51.833  23.887  35.810  1.00  0.00           H
ATOM   4430  CG  GLN X 283      52.611  23.818  33.675  1.00  0.00           C
ATOM   4431  HG2 GLN X 283      52.890  22.777  33.837  1.00  0.00           H
ATOM   4432  HG3 GLN X 283      51.654  23.778  33.156  1.00  0.00           H
ATOM   4433  CD  GLN X 283      53.625  24.452  32.730  1.00  0.00           C
ATOM   4434  OE1 GLN X 283      54.423  25.277  33.158  1.00  0.00           O
ATOM   4435  NE2 GLN X 283      53.676  24.075  31.505  1.00  0.00           N
ATOM   4436 HE21 GLN X 283      54.471  24.386  30.964  1.00  0.00           H
ATOM   4437 HE22 GLN X 283      53.113  23.335  31.109  1.00  0.00           H
ATOM   4438  C   GLN X 283      50.157  25.662  34.500  1.00  0.00           C
ATOM   4439  O   GLN X 283      49.804  25.589  33.275  1.00  0.00           O
ATOM   4440  N   THR X 284      49.267  25.676  35.470  1.00  0.00           N
ATOM   4441  H   THR X 284      49.677  25.817  36.383  1.00  0.00           H
ATOM   4442  CA  THR X 284      47.820  25.707  35.241  1.00  0.00           C
ATOM   4443  HA  THR X 284      47.587  25.002  34.443  1.00  0.00           H
ATOM   4444  CB  THR X 284      47.008  25.365  36.513  1.00  0.00           C
ATOM   4445  HB  THR X 284      47.130  26.049  37.352  1.00  0.00           H
ATOM   4446  CG2 THR X 284      45.515  25.127  36.277  1.00  0.00           C
ATOM   4447 HG21 THR X 284      45.009  24.787  37.180  1.00  0.00           H
ATOM   4448 HG22 THR X 284      44.976  26.015  35.947  1.00  0.00           H
ATOM   4449 HG23 THR X 284      45.348  24.305  35.581  1.00  0.00           H
ATOM   4450  OG1 THR X 284      47.613  24.140  36.950  1.00  0.00           O
ATOM   4451  HG1 THR X 284      48.444  24.419  37.343  1.00  0.00           H
ATOM   4452  C   THR X 284      47.398  27.014  34.600  1.00  0.00           C
ATOM   4453  O   THR X 284      46.888  26.956  33.475  1.00  0.00           O
ATOM   4454  N   ASN X 285      47.856  28.118  35.183  1.00  0.00           N
ATOM   4455  H   ASN X 285      48.187  28.053  36.135  1.00  0.00           H
ATOM   4456  CA  ASN X 285      47.575  29.536  34.597  1.00  0.00           C
ATOM   4457  HA  ASN X 285      46.494  29.574  34.458  1.00  0.00           H
ATOM   4458  CB  ASN X 285      48.208  30.619  35.533  1.00  0.00           C
ATOM   4459  HB2 ASN X 285      49.182  30.247  35.851  1.00  0.00           H
ATOM   4460  HB3 ASN X 285      48.400  31.534  34.971  1.00  0.00           H
ATOM   4461  CG  ASN X 285      47.372  30.974  36.740  1.00  0.00           C
ATOM   4462  OD1 ASN X 285      47.166  30.140  37.571  1.00  0.00           O
ATOM   4463  ND2 ASN X 285      46.934  32.187  36.901  1.00  0.00           N
ATOM   4464 HD21 ASN X 285      46.217  32.354  37.591  1.00  0.00           H
ATOM   4465 HD22 ASN X 285      47.186  32.937  36.272  1.00  0.00           H
ATOM   4466  C   ASN X 285      48.178  29.614  33.166  1.00  0.00           C
ATOM   4467  O   ASN X 285      47.529  30.267  32.304  1.00  0.00           O
ATOM   4468  N   LYS X 286      49.354  29.031  32.881  1.00  0.00           N
ATOM   4469  H   LYS X 286      49.906  28.546  33.574  1.00  0.00           H
ATOM   4470  CA  LYS X 286      49.956  29.119  31.599  1.00  0.00           C
ATOM   4471  HA  LYS X 286      49.913  30.180  31.348  1.00  0.00           H
ATOM   4472  CB  LYS X 286      51.382  28.657  31.805  1.00  0.00           C
ATOM   4473  HB2 LYS X 286      51.777  29.343  32.555  1.00  0.00           H
ATOM   4474  HB3 LYS X 286      51.484  27.636  32.172  1.00  0.00           H
ATOM   4475  CG  LYS X 286      52.343  28.725  30.624  1.00  0.00           C
ATOM   4476  HG2 LYS X 286      51.891  28.171  29.802  1.00  0.00           H
ATOM   4477  HG3 LYS X 286      52.599  29.773  30.472  1.00  0.00           H
ATOM   4478  CD  LYS X 286      53.763  28.109  31.017  1.00  0.00           C
ATOM   4479  HD2 LYS X 286      54.009  28.737  31.873  1.00  0.00           H
ATOM   4480  HD3 LYS X 286      53.630  27.040  31.188  1.00  0.00           H
ATOM   4481  CE  LYS X 286      54.720  28.272  29.889  1.00  0.00           C
ATOM   4482  HE2 LYS X 286      54.301  27.721  29.046  1.00  0.00           H
ATOM   4483  HE3 LYS X 286      54.935  29.331  29.749  1.00  0.00           H
ATOM   4484  NZ  LYS X 286      55.959  27.593  30.196  1.00  0.00           N
ATOM   4485  HZ1 LYS X 286      56.644  27.743  29.470  1.00  0.00           H
ATOM   4486  HZ2 LYS X 286      56.283  27.917  31.095  1.00  0.00           H
ATOM   4487  HZ3 LYS X 286      55.812  26.594  30.205  1.00  0.00           H
ATOM   4488  C   LYS X 286      49.125  28.272  30.621  1.00  0.00           C
ATOM   4489  O   LYS X 286      48.632  28.764  29.643  1.00  0.00           O
ATOM   4490  N   GLU X 287      48.904  26.969  30.831  1.00  0.00           N
ATOM   4491  H   GLU X 287      49.223  26.575  31.704  1.00  0.00           H
ATOM   4492  CA  GLU X 287      48.216  26.168  29.786  1.00  0.00           C
ATOM   4493  HA  GLU X 287      48.788  26.287  28.866  1.00  0.00           H
ATOM   4494  CB  GLU X 287      48.397  24.696  30.068  1.00  0.00           C
ATOM   4495  HB2 GLU X 287      49.422  24.586  30.426  1.00  0.00           H
ATOM   4496  HB3 GLU X 287      47.691  24.314  30.806  1.00  0.00           H
ATOM   4497  CG  GLU X 287      48.255  23.612  28.919  1.00  0.00           C
ATOM   4498  HG2 GLU X 287      47.329  23.876  28.411  1.00  0.00           H
ATOM   4499  HG3 GLU X 287      49.080  23.894  28.263  1.00  0.00           H
ATOM   4500  CD  GLU X 287      48.381  22.116  29.379  1.00  0.00           C
ATOM   4501  OE1 GLU X 287      47.636  21.259  28.936  1.00  0.00           O
ATOM   4502  OE2 GLU X 287      49.103  21.713  30.320  1.00  0.00           O
ATOM   4503  C   GLU X 287      46.714  26.489  29.620  1.00  0.00           C
ATOM   4504  O   GLU X 287      46.197  26.484  28.510  1.00  0.00           O
ATOM   4505  N   LEU X 288      45.987  26.775  30.667  1.00  0.00           N
ATOM   4506  H   LEU X 288      46.430  26.790  31.575  1.00  0.00           H
ATOM   4507  CA  LEU X 288      44.601  27.202  30.564  1.00  0.00           C
ATOM   4508  HA  LEU X 288      44.090  26.510  29.895  1.00  0.00           H
ATOM   4509  CB  LEU X 288      43.908  27.136  31.974  1.00  0.00           C
ATOM   4510  HB2 LEU X 288      43.984  26.122  32.367  1.00  0.00           H
ATOM   4511  HB3 LEU X 288      44.483  27.829  32.587  1.00  0.00           H
ATOM   4512  CG  LEU X 288      42.477  27.696  31.965  1.00  0.00           C
ATOM   4513  HG  LEU X 288      42.567  28.759  31.740  1.00  0.00           H
ATOM   4514  CD1 LEU X 288      41.573  27.080  30.932  1.00  0.00           C
ATOM   4515 HD11 LEU X 288      40.592  27.555  30.926  1.00  0.00           H
ATOM   4516 HD12 LEU X 288      42.048  27.171  29.955  1.00  0.00           H
ATOM   4517 HD13 LEU X 288      41.551  26.014  31.159  1.00  0.00           H
ATOM   4518  CD2 LEU X 288      42.009  27.377  33.341  1.00  0.00           C
ATOM   4519 HD21 LEU X 288      42.705  27.638  34.139  1.00  0.00           H
ATOM   4520 HD22 LEU X 288      41.120  27.997  33.461  1.00  0.00           H
ATOM   4521 HD23 LEU X 288      41.756  26.329  33.502  1.00  0.00           H
ATOM   4522  C   LEU X 288      44.553  28.694  29.984  1.00  0.00           C
ATOM   4523  O   LEU X 288      43.641  28.951  29.147  1.00  0.00           O
ATOM   4524  N   GLY X 289      45.399  29.603  30.412  1.00  0.00           N
ATOM   4525  H   GLY X 289      46.146  29.438  31.071  1.00  0.00           H
ATOM   4526  CA  GLY X 289      45.567  30.939  29.897  1.00  0.00           C
ATOM   4527  HA2 GLY X 289      44.646  31.511  29.999  1.00  0.00           H
ATOM   4528  HA3 GLY X 289      46.329  31.515  30.424  1.00  0.00           H
ATOM   4529  C   GLY X 289      45.883  30.925  28.325  1.00  0.00           C
ATOM   4530  O   GLY X 289      45.295  31.734  27.575  1.00  0.00           O
ATOM   4531  N   ASN X 290      46.775  29.993  27.946  1.00  0.00           N
ATOM   4532  H   ASN X 290      47.198  29.389  28.635  1.00  0.00           H
ATOM   4533  CA  ASN X 290      47.058  29.792  26.503  1.00  0.00           C
ATOM   4534  HA  ASN X 290      47.177  30.764  26.023  1.00  0.00           H
ATOM   4535  CB  ASN X 290      48.394  29.044  26.453  1.00  0.00           C
ATOM   4536  HB2 ASN X 290      48.367  28.060  26.920  1.00  0.00           H
ATOM   4537  HB3 ASN X 290      48.629  28.701  25.446  1.00  0.00           H
ATOM   4538  CG  ASN X 290      49.620  29.831  26.967  1.00  0.00           C
ATOM   4539  OD1 ASN X 290      49.654  31.059  26.973  1.00  0.00           O
ATOM   4540  ND2 ASN X 290      50.675  29.150  27.298  1.00  0.00           N
ATOM   4541 HD21 ASN X 290      51.475  29.568  27.751  1.00  0.00           H
ATOM   4542 HD22 ASN X 290      50.662  28.142  27.249  1.00  0.00           H
ATOM   4543  C   ASN X 290      45.929  29.053  25.770  1.00  0.00           C
ATOM   4544  O   ASN X 290      45.925  29.172  24.542  1.00  0.00           O
ATOM   4545  N   PHE X 291      45.053  28.321  26.461  1.00  0.00           N
ATOM   4546  H   PHE X 291      45.274  28.269  27.445  1.00  0.00           H
ATOM   4547  CA  PHE X 291      43.891  27.761  25.842  1.00  0.00           C
ATOM   4548  HA  PHE X 291      44.118  27.223  24.922  1.00  0.00           H
ATOM   4549  CB  PHE X 291      43.267  26.687  26.743  1.00  0.00           C
ATOM   4550  HB2 PHE X 291      43.944  25.834  26.817  1.00  0.00           H
ATOM   4551  HB3 PHE X 291      43.186  26.986  27.788  1.00  0.00           H
ATOM   4552  CG  PHE X 291      41.805  26.272  26.408  1.00  0.00           C
ATOM   4553  CD1 PHE X 291      40.729  26.972  26.966  1.00  0.00           C
ATOM   4554  HD1 PHE X 291      40.893  27.837  27.591  1.00  0.00           H
ATOM   4555  CE1 PHE X 291      39.378  26.715  26.528  1.00  0.00           C
ATOM   4556  HE1 PHE X 291      38.609  27.377  26.897  1.00  0.00           H
ATOM   4557  CZ  PHE X 291      39.190  25.683  25.577  1.00  0.00           C
ATOM   4558  HZ  PHE X 291      38.169  25.507  25.274  1.00  0.00           H
ATOM   4559  CE2 PHE X 291      40.249  24.915  25.148  1.00  0.00           C
ATOM   4560  HE2 PHE X 291      40.072  24.045  24.532  1.00  0.00           H
ATOM   4561  CD2 PHE X 291      41.597  25.129  25.581  1.00  0.00           C
ATOM   4562  HD2 PHE X 291      42.404  24.537  25.175  1.00  0.00           H
ATOM   4563  C   PHE X 291      42.968  28.954  25.499  1.00  0.00           C
ATOM   4564  O   PHE X 291      42.512  29.047  24.371  1.00  0.00           O
ATOM   4565  N   PHE X 292      42.664  29.906  26.456  1.00  0.00           N
ATOM   4566  H   PHE X 292      42.952  29.771  27.414  1.00  0.00           H
ATOM   4567  CA  PHE X 292      41.855  31.102  26.169  1.00  0.00           C
ATOM   4568  HA  PHE X 292      40.922  30.712  25.761  1.00  0.00           H
ATOM   4569  CB  PHE X 292      41.574  31.807  27.508  1.00  0.00           C
ATOM   4570  HB2 PHE X 292      42.539  32.008  27.971  1.00  0.00           H
ATOM   4571  HB3 PHE X 292      41.147  32.802  27.382  1.00  0.00           H
ATOM   4572  CG  PHE X 292      40.762  31.032  28.487  1.00  0.00           C
ATOM   4573  CD1 PHE X 292      39.415  30.606  28.125  1.00  0.00           C
ATOM   4574  HD1 PHE X 292      39.020  30.757  27.131  1.00  0.00           H
ATOM   4575  CE1 PHE X 292      38.605  29.991  29.014  1.00  0.00           C
ATOM   4576  HE1 PHE X 292      37.633  29.652  28.687  1.00  0.00           H
ATOM   4577  CZ  PHE X 292      39.056  29.808  30.362  1.00  0.00           C
ATOM   4578  HZ  PHE X 292      38.316  29.409  31.041  1.00  0.00           H
ATOM   4579  CE2 PHE X 292      40.322  30.288  30.757  1.00  0.00           C
ATOM   4580  HE2 PHE X 292      40.692  30.073  31.748  1.00  0.00           H
ATOM   4581  CD2 PHE X 292      41.196  30.885  29.825  1.00  0.00           C
ATOM   4582  HD2 PHE X 292      42.110  31.344  30.169  1.00  0.00           H
ATOM   4583  C   PHE X 292      42.499  32.009  25.159  1.00  0.00           C
ATOM   4584  O   PHE X 292      41.841  32.459  24.196  1.00  0.00           O
ATOM   4585  N   ARG X 293      43.814  32.355  25.260  1.00  0.00           N
ATOM   4586  H   ARG X 293      44.302  32.028  26.081  1.00  0.00           H
ATOM   4587  CA  ARG X 293      44.491  33.118  24.237  1.00  0.00           C
ATOM   4588  HA  ARG X 293      43.985  34.084  24.227  1.00  0.00           H
ATOM   4589  CB  ARG X 293      45.971  33.275  24.508  1.00  0.00           C
ATOM   4590  HB2 ARG X 293      46.556  32.491  24.987  1.00  0.00           H
ATOM   4591  HB3 ARG X 293      46.397  33.642  23.574  1.00  0.00           H
ATOM   4592  CG  ARG X 293      46.385  34.579  25.374  1.00  0.00           C
ATOM   4593  HG2 ARG X 293      46.168  35.568  24.970  1.00  0.00           H
ATOM   4594  HG3 ARG X 293      46.040  34.592  26.408  1.00  0.00           H
ATOM   4595  CD  ARG X 293      47.897  34.485  25.511  1.00  0.00           C
ATOM   4596  HD2 ARG X 293      48.285  34.179  24.540  1.00  0.00           H
ATOM   4597  HD3 ARG X 293      48.201  35.523  25.649  1.00  0.00           H
ATOM   4598  NE  ARG X 293      48.375  33.626  26.677  1.00  0.00           N
ATOM   4599  HE  ARG X 293      48.868  32.776  26.443  1.00  0.00           H
ATOM   4600  CZ  ARG X 293      48.496  33.988  27.959  1.00  0.00           C
ATOM   4601  NH1 ARG X 293      47.972  35.099  28.396  1.00  0.00           N
ATOM   4602 HH11 ARG X 293      47.608  35.839  27.812  1.00  0.00           H
ATOM   4603 HH12 ARG X 293      48.197  35.357  29.346  1.00  0.00           H
ATOM   4604  NH2 ARG X 293      49.092  33.274  28.822  1.00  0.00           N
ATOM   4605 HH21 ARG X 293      49.238  32.356  28.429  1.00  0.00           H
ATOM   4606 HH22 ARG X 293      49.143  33.577  29.784  1.00  0.00           H
ATOM   4607  C   ARG X 293      44.388  32.533  22.845  1.00  0.00           C
ATOM   4608  O   ARG X 293      44.175  33.298  21.921  1.00  0.00           O
ATOM   4609  N   SER X 294      44.474  31.223  22.640  1.00  0.00           N
ATOM   4610  H   SER X 294      44.908  30.669  23.364  1.00  0.00           H
ATOM   4611  CA  SER X 294      44.275  30.522  21.312  1.00  0.00           C
ATOM   4612  HA  SER X 294      44.904  31.124  20.658  1.00  0.00           H
ATOM   4613  CB  SER X 294      44.957  29.135  21.436  1.00  0.00           C
ATOM   4614  HB2 SER X 294      44.436  28.492  22.144  1.00  0.00           H
ATOM   4615  HB3 SER X 294      44.703  28.641  20.498  1.00  0.00           H
ATOM   4616  OG  SER X 294      46.330  29.123  21.722  1.00  0.00           O
ATOM   4617  HG  SER X 294      46.538  29.510  22.576  1.00  0.00           H
ATOM   4618  C   SER X 294      42.915  30.472  20.882  1.00  0.00           C
ATOM   4619  O   SER X 294      42.549  30.375  19.771  1.00  0.00           O
ATOM   4620  N   LEU X 295      41.959  30.471  21.823  1.00  0.00           N
ATOM   4621  H   LEU X 295      42.309  30.272  22.749  1.00  0.00           H
ATOM   4622  CA  LEU X 295      40.504  30.484  21.564  1.00  0.00           C
ATOM   4623  HA  LEU X 295      40.307  29.875  20.682  1.00  0.00           H
ATOM   4624  CB  LEU X 295      39.706  29.878  22.751  1.00  0.00           C
ATOM   4625  HB2 LEU X 295      40.119  28.951  23.149  1.00  0.00           H
ATOM   4626  HB3 LEU X 295      39.569  30.520  23.621  1.00  0.00           H
ATOM   4627  CG  LEU X 295      38.350  29.350  22.288  1.00  0.00           C
ATOM   4628  HG  LEU X 295      38.359  28.447  21.677  1.00  0.00           H
ATOM   4629  CD1 LEU X 295      37.568  28.918  23.492  1.00  0.00           C
ATOM   4630 HD11 LEU X 295      37.425  29.699  24.237  1.00  0.00           H
ATOM   4631 HD12 LEU X 295      36.584  28.560  23.190  1.00  0.00           H
ATOM   4632 HD13 LEU X 295      38.078  28.033  23.871  1.00  0.00           H
ATOM   4633  CD2 LEU X 295      37.530  30.377  21.570  1.00  0.00           C
ATOM   4634 HD21 LEU X 295      38.020  30.504  20.605  1.00  0.00           H
ATOM   4635 HD22 LEU X 295      36.522  30.043  21.320  1.00  0.00           H
ATOM   4636 HD23 LEU X 295      37.532  31.331  22.098  1.00  0.00           H
ATOM   4637  C   LEU X 295      40.076  31.983  21.204  1.00  0.00           C
ATOM   4638  O   LEU X 295      39.913  32.279  20.064  1.00  0.00           O
ATOM   4639  N   TRP X 296      39.904  32.825  22.261  1.00  0.00           N
ATOM   4640  H   TRP X 296      40.249  32.485  23.146  1.00  0.00           H
ATOM   4641  CA  TRP X 296      39.242  34.059  21.937  1.00  0.00           C
ATOM   4642  HA  TRP X 296      38.418  33.894  21.242  1.00  0.00           H
ATOM   4643  CB  TRP X 296      38.725  34.759  23.221  1.00  0.00           C
ATOM   4644  HB2 TRP X 296      39.635  35.061  23.740  1.00  0.00           H
ATOM   4645  HB3 TRP X 296      38.209  35.652  22.868  1.00  0.00           H
ATOM   4646  CG  TRP X 296      37.755  34.111  24.087  1.00  0.00           C
ATOM   4647  CD1 TRP X 296      36.585  33.608  23.663  1.00  0.00           C
ATOM   4648  HD1 TRP X 296      36.181  33.508  22.667  1.00  0.00           H
ATOM   4649  NE1 TRP X 296      35.930  32.958  24.729  1.00  0.00           N
ATOM   4650  HE1 TRP X 296      35.100  32.384  24.685  1.00  0.00           H
ATOM   4651  CE2 TRP X 296      36.623  33.216  25.872  1.00  0.00           C
ATOM   4652  CZ2 TRP X 296      36.352  32.708  27.117  1.00  0.00           C
ATOM   4653  HZ2 TRP X 296      35.431  32.192  27.344  1.00  0.00           H
ATOM   4654  CH2 TRP X 296      37.251  33.076  28.097  1.00  0.00           C
ATOM   4655  HH2 TRP X 296      37.129  32.701  29.103  1.00  0.00           H
ATOM   4656  CZ3 TRP X 296      38.501  33.679  27.803  1.00  0.00           C
ATOM   4657  HZ3 TRP X 296      39.220  33.800  28.600  1.00  0.00           H
ATOM   4658  CE3 TRP X 296      38.738  34.240  26.498  1.00  0.00           C
ATOM   4659  HE3 TRP X 296      39.722  34.644  26.305  1.00  0.00           H
ATOM   4660  CD2 TRP X 296      37.812  33.883  25.538  1.00  0.00           C
ATOM   4661  C   TRP X 296      40.129  35.106  21.163  1.00  0.00           C
ATOM   4662  O   TRP X 296      39.545  35.994  20.571  1.00  0.00           O
ATOM   4663  N   GLY X 297      41.439  34.990  21.204  1.00  0.00           N
ATOM   4664  H   GLY X 297      41.851  34.185  21.652  1.00  0.00           H
ATOM   4665  CA  GLY X 297      42.274  35.872  20.364  1.00  0.00           C
ATOM   4666  HA2 GLY X 297      43.101  35.202  20.130  1.00  0.00           H
ATOM   4667  HA3 GLY X 297      41.753  36.290  19.502  1.00  0.00           H
ATOM   4668  C   GLY X 297      42.911  37.028  21.219  1.00  0.00           C
ATOM   4669  O   GLY X 297      42.920  36.957  22.390  1.00  0.00           O
ATOM   4670  N   PRO X 298      43.532  38.120  20.601  1.00  0.00           N
ATOM   4671  CD  PRO X 298      43.826  38.094  19.124  1.00  0.00           C
ATOM   4672  HD2 PRO X 298      42.970  38.592  18.670  1.00  0.00           H
ATOM   4673  HD3 PRO X 298      44.047  37.117  18.694  1.00  0.00           H
ATOM   4674  CG  PRO X 298      44.957  39.083  18.870  1.00  0.00           C
ATOM   4675  HG2 PRO X 298      44.746  39.563  17.914  1.00  0.00           H
ATOM   4676  HG3 PRO X 298      45.886  38.516  18.922  1.00  0.00           H
ATOM   4677  CB  PRO X 298      44.829  40.034  20.033  1.00  0.00           C
ATOM   4678  HB2 PRO X 298      44.077  40.796  19.833  1.00  0.00           H
ATOM   4679  HB3 PRO X 298      45.755  40.532  20.318  1.00  0.00           H
ATOM   4680  CA  PRO X 298      44.390  39.109  21.243  1.00  0.00           C
ATOM   4681  HA  PRO X 298      45.341  38.778  21.660  1.00  0.00           H
ATOM   4682  C   PRO X 298      43.819  39.970  22.347  1.00  0.00           C
ATOM   4683  O   PRO X 298      44.569  40.770  22.850  1.00  0.00           O
ATOM   4684  N   TYR X 299      42.568  39.826  22.636  1.00  0.00           N
ATOM   4685  H   TYR X 299      42.059  39.092  22.168  1.00  0.00           H
ATOM   4686  CA  TYR X 299      41.849  40.437  23.726  1.00  0.00           C
ATOM   4687  HA  TYR X 299      42.621  40.789  24.412  1.00  0.00           H
ATOM   4688  CB  TYR X 299      40.905  41.520  23.146  1.00  0.00           C
ATOM   4689  HB2 TYR X 299      40.376  41.128  22.277  1.00  0.00           H
ATOM   4690  HB3 TYR X 299      40.131  41.700  23.892  1.00  0.00           H
ATOM   4691  CG  TYR X 299      41.475  42.795  22.746  1.00  0.00           C
ATOM   4692  CD1 TYR X 299      42.019  42.920  21.420  1.00  0.00           C
ATOM   4693  HD1 TYR X 299      41.991  42.047  20.786  1.00  0.00           H
ATOM   4694  CE1 TYR X 299      42.465  44.137  21.001  1.00  0.00           C
ATOM   4695  HE1 TYR X 299      42.882  44.169  20.005  1.00  0.00           H
ATOM   4696  CZ  TYR X 299      42.254  45.269  21.822  1.00  0.00           C
ATOM   4697  OH  TYR X 299      42.715  46.510  21.451  1.00  0.00           O
ATOM   4698  HH  TYR X 299      42.919  47.128  22.157  1.00  0.00           H
ATOM   4699  CE2 TYR X 299      41.643  45.126  23.047  1.00  0.00           C
ATOM   4700  HE2 TYR X 299      41.440  46.040  23.585  1.00  0.00           H
ATOM   4701  CD2 TYR X 299      41.236  43.887  23.575  1.00  0.00           C
ATOM   4702  HD2 TYR X 299      40.767  43.835  24.546  1.00  0.00           H
ATOM   4703  C   TYR X 299      41.087  39.316  24.607  1.00  0.00           C
ATOM   4704  O   TYR X 299      39.908  39.497  25.104  1.00  0.00           O
ATOM   4705  N   ALA X 300      41.688  38.153  24.781  1.00  0.00           N
ATOM   4706  H   ALA X 300      42.573  38.037  24.309  1.00  0.00           H
ATOM   4707  CA  ALA X 300      41.358  37.068  25.748  1.00  0.00           C
ATOM   4708  HA  ALA X 300      40.410  36.579  25.524  1.00  0.00           H
ATOM   4709  CB  ALA X 300      42.462  36.027  25.503  1.00  0.00           C
ATOM   4710  HB1 ALA X 300      42.546  35.289  26.302  1.00  0.00           H
ATOM   4711  HB2 ALA X 300      42.357  35.402  24.616  1.00  0.00           H
ATOM   4712  HB3 ALA X 300      43.455  36.475  25.458  1.00  0.00           H
ATOM   4713  C   ALA X 300      41.319  37.481  27.209  1.00  0.00           C
ATOM   4714  O   ALA X 300      40.527  36.930  27.966  1.00  0.00           O
ATOM   4715  N   GLY X 301      42.129  38.393  27.779  1.00  0.00           N
ATOM   4716  H   GLY X 301      42.819  38.844  27.195  1.00  0.00           H
ATOM   4717  CA  GLY X 301      41.893  38.854  29.203  1.00  0.00           C
ATOM   4718  HA2 GLY X 301      41.712  37.962  29.801  1.00  0.00           H
ATOM   4719  HA3 GLY X 301      42.750  39.470  29.481  1.00  0.00           H
ATOM   4720  C   GLY X 301      40.589  39.663  29.300  1.00  0.00           C
ATOM   4721  O   GLY X 301      39.918  39.582  30.313  1.00  0.00           O
ATOM   4722  N   TRP X 302      40.291  40.488  28.267  1.00  0.00           N
ATOM   4723  H   TRP X 302      40.909  40.546  27.470  1.00  0.00           H
ATOM   4724  CA  TRP X 302      39.000  41.129  28.145  1.00  0.00           C
ATOM   4725  HA  TRP X 302      38.683  41.653  29.047  1.00  0.00           H
ATOM   4726  CB  TRP X 302      39.146  42.085  27.007  1.00  0.00           C
ATOM   4727  HB2 TRP X 302      39.713  41.669  26.174  1.00  0.00           H
ATOM   4728  HB3 TRP X 302      38.165  42.346  26.609  1.00  0.00           H
ATOM   4729  CG  TRP X 302      39.859  43.387  27.218  1.00  0.00           C
ATOM   4730  CD1 TRP X 302      41.210  43.529  27.274  1.00  0.00           C
ATOM   4731  HD1 TRP X 302      41.923  42.718  27.227  1.00  0.00           H
ATOM   4732  NE1 TRP X 302      41.489  44.893  27.529  1.00  0.00           N
ATOM   4733  HE1 TRP X 302      42.397  45.312  27.673  1.00  0.00           H
ATOM   4734  CE2 TRP X 302      40.337  45.682  27.374  1.00  0.00           C
ATOM   4735  CZ2 TRP X 302      40.146  47.083  27.313  1.00  0.00           C
ATOM   4736  HZ2 TRP X 302      40.868  47.884  27.243  1.00  0.00           H
ATOM   4737  CH2 TRP X 302      38.760  47.505  27.404  1.00  0.00           C
ATOM   4738  HH2 TRP X 302      38.551  48.565  27.392  1.00  0.00           H
ATOM   4739  CZ3 TRP X 302      37.769  46.527  27.431  1.00  0.00           C
ATOM   4740  HZ3 TRP X 302      36.744  46.863  27.360  1.00  0.00           H
ATOM   4741  CE3 TRP X 302      37.991  45.186  27.367  1.00  0.00           C
ATOM   4742  HE3 TRP X 302      37.233  44.440  27.183  1.00  0.00           H
ATOM   4743  CD2 TRP X 302      39.262  44.716  27.313  1.00  0.00           C
ATOM   4744  C   TRP X 302      37.810  40.168  27.829  1.00  0.00           C
ATOM   4745  O   TRP X 302      36.854  40.346  28.555  1.00  0.00           O
ATOM   4746  N   ALA X 303      37.925  39.067  27.106  1.00  0.00           N
ATOM   4747  H   ALA X 303      38.771  38.900  26.580  1.00  0.00           H
ATOM   4748  CA  ALA X 303      36.972  37.971  26.985  1.00  0.00           C
ATOM   4749  HA  ALA X 303      35.985  38.408  26.832  1.00  0.00           H
ATOM   4750  CB  ALA X 303      37.403  37.155  25.809  1.00  0.00           C
ATOM   4751  HB1 ALA X 303      37.514  37.698  24.870  1.00  0.00           H
ATOM   4752  HB2 ALA X 303      38.414  36.892  26.120  1.00  0.00           H
ATOM   4753  HB3 ALA X 303      36.698  36.338  25.654  1.00  0.00           H
ATOM   4754  C   ALA X 303      36.731  37.122  28.246  1.00  0.00           C
ATOM   4755  O   ALA X 303      35.578  36.861  28.615  1.00  0.00           O
ATOM   4756  N   GLN X 304      37.802  36.801  28.984  1.00  0.00           N
ATOM   4757  H   GLN X 304      38.669  37.103  28.564  1.00  0.00           H
ATOM   4758  CA  GLN X 304      37.793  36.099  30.329  1.00  0.00           C
ATOM   4759  HA  GLN X 304      37.163  35.220  30.193  1.00  0.00           H
ATOM   4760  CB  GLN X 304      39.290  35.765  30.728  1.00  0.00           C
ATOM   4761  HB2 GLN X 304      39.795  35.243  29.916  1.00  0.00           H
ATOM   4762  HB3 GLN X 304      39.853  36.660  30.996  1.00  0.00           H
ATOM   4763  CG  GLN X 304      39.276  34.720  31.888  1.00  0.00           C
ATOM   4764  HG2 GLN X 304      38.532  34.963  32.647  1.00  0.00           H
ATOM   4765  HG3 GLN X 304      39.180  33.759  31.383  1.00  0.00           H
ATOM   4766  CD  GLN X 304      40.568  34.607  32.630  1.00  0.00           C
ATOM   4767  OE1 GLN X 304      41.109  33.541  32.723  1.00  0.00           O
ATOM   4768  NE2 GLN X 304      41.088  35.657  33.191  1.00  0.00           N
ATOM   4769 HE21 GLN X 304      41.895  35.485  33.773  1.00  0.00           H
ATOM   4770 HE22 GLN X 304      40.632  36.553  33.085  1.00  0.00           H
ATOM   4771  C   GLN X 304      37.126  36.907  31.455  1.00  0.00           C
ATOM   4772  O   GLN X 304      36.414  36.376  32.265  1.00  0.00           O
ATOM   4773  N   ALA X 305      37.378  38.206  31.463  1.00  0.00           N
ATOM   4774  H   ALA X 305      38.090  38.623  30.879  1.00  0.00           H
ATOM   4775  CA  ALA X 305      36.781  39.079  32.357  1.00  0.00           C
ATOM   4776  HA  ALA X 305      36.842  38.848  33.421  1.00  0.00           H
ATOM   4777  CB  ALA X 305      37.301  40.525  32.151  1.00  0.00           C
ATOM   4778  HB1 ALA X 305      38.330  40.475  32.506  1.00  0.00           H
ATOM   4779  HB2 ALA X 305      37.284  40.958  31.151  1.00  0.00           H
ATOM   4780  HB3 ALA X 305      36.829  41.265  32.797  1.00  0.00           H
ATOM   4781  C   ALA X 305      35.218  39.045  32.160  1.00  0.00           C
ATOM   4782  O   ALA X 305      34.494  39.250  33.141  1.00  0.00           O
ATOM   4783  N   VAL X 306      34.669  38.736  30.934  1.00  0.00           N
ATOM   4784  H   VAL X 306      35.337  38.664  30.180  1.00  0.00           H
ATOM   4785  CA  VAL X 306      33.169  38.632  30.699  1.00  0.00           C
ATOM   4786  HA  VAL X 306      32.655  39.491  31.130  1.00  0.00           H
ATOM   4787  CB  VAL X 306      32.864  38.607  29.206  1.00  0.00           C
ATOM   4788  HB  VAL X 306      33.222  37.674  28.771  1.00  0.00           H
ATOM   4789  CG1 VAL X 306      31.366  38.670  28.856  1.00  0.00           C
ATOM   4790 HG11 VAL X 306      31.131  38.826  27.804  1.00  0.00           H
ATOM   4791 HG12 VAL X 306      30.862  37.762  29.186  1.00  0.00           H
ATOM   4792 HG13 VAL X 306      30.931  39.491  29.426  1.00  0.00           H
ATOM   4793  CG2 VAL X 306      33.462  39.797  28.437  1.00  0.00           C
ATOM   4794 HG21 VAL X 306      32.938  40.712  28.710  1.00  0.00           H
ATOM   4795 HG22 VAL X 306      34.533  39.895  28.623  1.00  0.00           H
ATOM   4796 HG23 VAL X 306      33.337  39.756  27.355  1.00  0.00           H
ATOM   4797  C   VAL X 306      32.616  37.355  31.430  1.00  0.00           C
ATOM   4798  O   VAL X 306      31.685  37.489  32.244  1.00  0.00           O
ATOM   4799  N   LEU X 307      33.267  36.229  31.243  1.00  0.00           N
ATOM   4800  H   LEU X 307      34.187  36.244  30.825  1.00  0.00           H
ATOM   4801  CA  LEU X 307      32.823  35.027  32.009  1.00  0.00           C
ATOM   4802  HA  LEU X 307      31.774  34.781  31.838  1.00  0.00           H
ATOM   4803  CB  LEU X 307      33.550  33.796  31.365  1.00  0.00           C
ATOM   4804  HB2 LEU X 307      34.559  34.053  31.043  1.00  0.00           H
ATOM   4805  HB3 LEU X 307      33.639  32.981  32.082  1.00  0.00           H
ATOM   4806  CG  LEU X 307      32.846  33.371  30.120  1.00  0.00           C
ATOM   4807  HG  LEU X 307      31.788  33.241  30.351  1.00  0.00           H
ATOM   4808  CD1 LEU X 307      32.987  34.292  28.907  1.00  0.00           C
ATOM   4809 HD11 LEU X 307      32.990  33.790  27.940  1.00  0.00           H
ATOM   4810 HD12 LEU X 307      32.262  35.104  28.944  1.00  0.00           H
ATOM   4811 HD13 LEU X 307      33.989  34.715  28.981  1.00  0.00           H
ATOM   4812  CD2 LEU X 307      33.538  32.078  29.757  1.00  0.00           C
ATOM   4813 HD21 LEU X 307      33.415  31.321  30.531  1.00  0.00           H
ATOM   4814 HD22 LEU X 307      33.121  31.538  28.906  1.00  0.00           H
ATOM   4815 HD23 LEU X 307      34.616  32.188  29.643  1.00  0.00           H
ATOM   4816  C   LEU X 307      33.168  35.068  33.511  1.00  0.00           C
ATOM   4817  O   LEU X 307      32.515  34.511  34.357  1.00  0.00           O
ATOM   4818  N   PHE X 308      34.237  35.834  33.873  1.00  0.00           N
ATOM   4819  H   PHE X 308      34.767  36.134  33.068  1.00  0.00           H
ATOM   4820  CA  PHE X 308      34.534  36.159  35.240  1.00  0.00           C
ATOM   4821  HA  PHE X 308      34.720  35.225  35.769  1.00  0.00           H
ATOM   4822  CB  PHE X 308      35.801  36.838  35.498  1.00  0.00           C
ATOM   4823  HB2 PHE X 308      36.572  36.508  34.802  1.00  0.00           H
ATOM   4824  HB3 PHE X 308      35.704  37.886  35.213  1.00  0.00           H
ATOM   4825  CG  PHE X 308      36.374  36.844  36.911  1.00  0.00           C
ATOM   4826  CD1 PHE X 308      36.160  38.026  37.670  1.00  0.00           C
ATOM   4827  HD1 PHE X 308      35.559  38.809  37.233  1.00  0.00           H
ATOM   4828  CE1 PHE X 308      36.615  38.062  39.003  1.00  0.00           C
ATOM   4829  HE1 PHE X 308      36.400  38.898  39.654  1.00  0.00           H
ATOM   4830  CZ  PHE X 308      37.486  37.084  39.489  1.00  0.00           C
ATOM   4831  HZ  PHE X 308      38.022  37.151  40.425  1.00  0.00           H
ATOM   4832  CE2 PHE X 308      37.673  35.911  38.771  1.00  0.00           C
ATOM   4833  HE2 PHE X 308      38.324  35.166  39.204  1.00  0.00           H
ATOM   4834  CD2 PHE X 308      37.141  35.792  37.469  1.00  0.00           C
ATOM   4835  HD2 PHE X 308      37.101  34.877  36.895  1.00  0.00           H
ATOM   4836  C   PHE X 308      33.343  36.847  35.881  1.00  0.00           C
ATOM   4837  O   PHE X 308      32.859  36.483  36.962  1.00  0.00           O
ATOM   4838  N   SER X 309      32.815  37.869  35.275  1.00  0.00           N
ATOM   4839  H   SER X 309      33.262  38.278  34.466  1.00  0.00           H
ATOM   4840  CA  SER X 309      31.625  38.604  35.646  1.00  0.00           C
ATOM   4841  HA  SER X 309      31.755  39.092  36.612  1.00  0.00           H
ATOM   4842  CB  SER X 309      31.352  39.790  34.661  1.00  0.00           C
ATOM   4843  HB2 SER X 309      30.843  39.412  33.776  1.00  0.00           H
ATOM   4844  HB3 SER X 309      30.688  40.511  35.138  1.00  0.00           H
ATOM   4845  OG  SER X 309      32.519  40.582  34.366  1.00  0.00           O
ATOM   4846  HG  SER X 309      33.200  40.023  33.985  1.00  0.00           H
ATOM   4847  C   SER X 309      30.357  37.729  35.678  1.00  0.00           C
ATOM   4848  O   SER X 309      29.312  38.261  36.062  1.00  0.00           O
ATOM   4849  N   ALA X 310      30.344  36.500  35.065  1.00  0.00           N
ATOM   4850  H   ALA X 310      31.217  36.115  34.730  1.00  0.00           H
ATOM   4851  CA  ALA X 310      29.091  35.750  34.638  1.00  0.00           C
ATOM   4852  HA  ALA X 310      28.338  36.521  34.477  1.00  0.00           H
ATOM   4853  CB  ALA X 310      29.273  35.047  33.255  1.00  0.00           C
ATOM   4854  HB1 ALA X 310      28.354  34.736  32.757  1.00  0.00           H
ATOM   4855  HB2 ALA X 310      29.735  35.648  32.471  1.00  0.00           H
ATOM   4856  HB3 ALA X 310      29.812  34.132  33.498  1.00  0.00           H
ATOM   4857  C   ALA X 310      28.572  34.852  35.706  1.00  0.00           C
ATOM   4858  O   ALA X 310      27.612  34.182  35.472  1.00  0.00           O
ATOM   4859  N   ASP X 311      29.231  34.826  36.811  1.00  0.00           N
ATOM   4860  H   ASP X 311      29.987  35.460  37.024  1.00  0.00           H
ATOM   4861  CA  ASP X 311      28.955  33.798  37.808  1.00  0.00           C
ATOM   4862  HA  ASP X 311      27.874  33.667  37.857  1.00  0.00           H
ATOM   4863  CB  ASP X 311      29.626  32.411  37.470  1.00  0.00           C
ATOM   4864  HB2 ASP X 311      30.634  32.584  37.093  1.00  0.00           H
ATOM   4865  HB3 ASP X 311      29.814  31.964  38.447  1.00  0.00           H
ATOM   4866  CG  ASP X 311      28.810  31.432  36.651  1.00  0.00           C
ATOM   4867  OD1 ASP X 311      29.118  31.319  35.442  1.00  0.00           O
ATOM   4868  OD2 ASP X 311      27.932  30.701  37.176  1.00  0.00           O
ATOM   4869  C   ASP X 311      29.354  34.369  39.189  1.00  0.00           C
ATOM   4870  O   ASP X 311      30.523  34.699  39.455  1.00  0.00           O
ATOM   4871  N   LEU X 312      28.459  34.599  40.121  1.00  0.00           N
ATOM   4872  H   LEU X 312      27.483  34.393  39.963  1.00  0.00           H
ATOM   4873  CA  LEU X 312      28.772  34.990  41.568  1.00  0.00           C
ATOM   4874  HA  LEU X 312      29.164  36.007  41.542  1.00  0.00           H
ATOM   4875  CB  LEU X 312      27.487  35.024  42.402  1.00  0.00           C
ATOM   4876  HB2 LEU X 312      27.231  33.981  42.592  1.00  0.00           H
ATOM   4877  HB3 LEU X 312      27.729  35.384  43.402  1.00  0.00           H
ATOM   4878  CG  LEU X 312      26.193  35.680  41.914  1.00  0.00           C
ATOM   4879  HG  LEU X 312      25.935  35.085  41.037  1.00  0.00           H
ATOM   4880  CD1 LEU X 312      25.013  35.520  42.786  1.00  0.00           C
ATOM   4881 HD11 LEU X 312      25.327  35.846  43.778  1.00  0.00           H
ATOM   4882 HD12 LEU X 312      24.177  36.138  42.460  1.00  0.00           H
ATOM   4883 HD13 LEU X 312      24.716  34.476  42.886  1.00  0.00           H
ATOM   4884  CD2 LEU X 312      26.470  37.164  41.577  1.00  0.00           C
ATOM   4885 HD21 LEU X 312      25.516  37.639  41.350  1.00  0.00           H
ATOM   4886 HD22 LEU X 312      26.834  37.743  42.427  1.00  0.00           H
ATOM   4887 HD23 LEU X 312      27.130  37.223  40.712  1.00  0.00           H
ATOM   4888  C   LEU X 312      29.845  33.955  42.174  1.00  0.00           C
ATOM   4889  O   LEU X 312      29.819  32.763  41.837  1.00  0.00           O
ATOM   4890  N   ARG X 313      30.830  34.492  42.856  1.00  0.00           N
ATOM   4891  H   ARG X 313      30.743  35.495  42.933  1.00  0.00           H
ATOM   4892  CA  ARG X 313      32.046  33.865  43.390  1.00  0.00           C
ATOM   4893  HA  ARG X 313      32.185  32.915  42.874  1.00  0.00           H
ATOM   4894  CB  ARG X 313      33.248  34.804  42.922  1.00  0.00           C
ATOM   4895  HB2 ARG X 313      33.146  34.910  41.842  1.00  0.00           H
ATOM   4896  HB3 ARG X 313      33.164  35.779  43.401  1.00  0.00           H
ATOM   4897  CG  ARG X 313      34.667  34.237  43.199  1.00  0.00           C
ATOM   4898  HG2 ARG X 313      34.840  33.931  44.231  1.00  0.00           H
ATOM   4899  HG3 ARG X 313      34.717  33.317  42.617  1.00  0.00           H
ATOM   4900  CD  ARG X 313      35.687  35.232  42.631  1.00  0.00           C
ATOM   4901  HD2 ARG X 313      35.445  35.466  41.594  1.00  0.00           H
ATOM   4902  HD3 ARG X 313      35.592  36.162  43.191  1.00  0.00           H
ATOM   4903  NE  ARG X 313      37.016  34.615  42.800  1.00  0.00           N
ATOM   4904  HE  ARG X 313      37.427  34.093  42.041  1.00  0.00           H
ATOM   4905  CZ  ARG X 313      37.795  34.627  43.868  1.00  0.00           C
ATOM   4906  NH1 ARG X 313      37.354  35.166  45.047  1.00  0.00           N
ATOM   4907 HH11 ARG X 313      36.371  35.364  45.164  1.00  0.00           H
ATOM   4908 HH12 ARG X 313      37.942  34.963  45.843  1.00  0.00           H
ATOM   4909  NH2 ARG X 313      38.974  34.103  43.841  1.00  0.00           N
ATOM   4910 HH21 ARG X 313      39.335  33.842  42.935  1.00  0.00           H
ATOM   4911 HH22 ARG X 313      39.540  34.019  44.672  1.00  0.00           H
ATOM   4912  C   ARG X 313      32.066  33.834  44.949  1.00  0.00           C
ATOM   4913  O   ARG X 313      32.825  33.057  45.516  1.00  0.00           O
ATOM   4914  N   GLN X 314      31.208  34.556  45.602  1.00  0.00           N
ATOM   4915  H   GLN X 314      30.557  34.965  44.947  1.00  0.00           H
ATOM   4916  CA  GLN X 314      31.233  34.967  47.011  1.00  0.00           C
ATOM   4917  HA  GLN X 314      31.273  34.049  47.599  1.00  0.00           H
ATOM   4918  CB  GLN X 314      32.448  35.878  47.222  1.00  0.00           C
ATOM   4919  HB2 GLN X 314      32.491  36.087  48.290  1.00  0.00           H
ATOM   4920  HB3 GLN X 314      33.313  35.261  46.980  1.00  0.00           H
ATOM   4921  CG  GLN X 314      32.542  37.209  46.531  1.00  0.00           C
ATOM   4922  HG2 GLN X 314      31.694  37.226  45.846  1.00  0.00           H
ATOM   4923  HG3 GLN X 314      32.546  38.054  47.220  1.00  0.00           H
ATOM   4924  CD  GLN X 314      33.772  37.345  45.594  1.00  0.00           C
ATOM   4925  OE1 GLN X 314      34.793  36.599  45.588  1.00  0.00           O
ATOM   4926  NE2 GLN X 314      33.740  38.397  44.745  1.00  0.00           N
ATOM   4927 HE21 GLN X 314      34.538  38.519  44.136  1.00  0.00           H
ATOM   4928 HE22 GLN X 314      33.050  39.124  44.875  1.00  0.00           H
ATOM   4929  C   GLN X 314      29.925  35.652  47.459  1.00  0.00           C
ATOM   4930  O   GLN X 314      29.384  36.368  46.566  1.00  0.00           O
ATOM   4931  OXT GLN X 314      29.533  35.429  48.590  1.00  0.00           O
ATOM   4932 HO5' DA5 X 315      45.797  16.696  62.154  1.00  0.00           H
ATOM   4933  O5' DA5 X 315      44.950  17.144  62.218  1.00  0.00           O
ATOM   4934  C5' DA5 X 315      43.997  16.035  62.190  1.00  0.00           C
ATOM   4935  H5' DA5 X 315      43.564  16.106  63.188  1.00  0.00           H
ATOM   4936 H5'' DA5 X 315      44.590  15.153  61.942  1.00  0.00           H
ATOM   4937  C4' DA5 X 315      42.781  16.121  61.221  1.00  0.00           C
ATOM   4938  H4' DA5 X 315      42.166  15.243  61.422  1.00  0.00           H
ATOM   4939  O4' DA5 X 315      42.050  17.290  61.342  1.00  0.00           O
ATOM   4940  C1' DA5 X 315      42.186  18.168  60.230  1.00  0.00           C
ATOM   4941  H1' DA5 X 315      41.331  17.909  59.604  1.00  0.00           H
ATOM   4942  N9  DA5 X 315      42.230  19.575  60.699  1.00  0.00           N
ATOM   4943  C8  DA5 X 315      43.277  20.267  61.255  1.00  0.00           C
ATOM   4944  H8  DA5 X 315      44.211  19.735  61.360  1.00  0.00           H
ATOM   4945  N7  DA5 X 315      43.129  21.524  61.405  1.00  0.00           N
ATOM   4946  C5  DA5 X 315      41.787  21.737  61.075  1.00  0.00           C
ATOM   4947  C6  DA5 X 315      40.803  22.789  61.162  1.00  0.00           C
ATOM   4948  N6  DA5 X 315      41.105  24.067  61.421  1.00  0.00           N
ATOM   4949  H61 DA5 X 315      40.342  24.730  61.427  1.00  0.00           H
ATOM   4950  H62 DA5 X 315      42.078  24.319  61.326  1.00  0.00           H
ATOM   4951  N1  DA5 X 315      39.534  22.718  60.790  1.00  0.00           N
ATOM   4952  C2  DA5 X 315      39.219  21.480  60.307  1.00  0.00           C
ATOM   4953  H2  DA5 X 315      38.179  21.446  60.014  1.00  0.00           H
ATOM   4954  N3  DA5 X 315      39.930  20.425  60.075  1.00  0.00           N
ATOM   4955  C4  DA5 X 315      41.240  20.555  60.550  1.00  0.00           C
ATOM   4956  C3' DA5 X 315      43.253  16.162  59.810  1.00  0.00           C
ATOM   4957  H3' DA5 X 315      44.215  15.653  59.740  1.00  0.00           H
ATOM   4958  C2' DA5 X 315      43.398  17.707  59.474  1.00  0.00           C
ATOM   4959  H2' DA5 X 315      43.456  17.875  58.398  1.00  0.00           H
ATOM   4960 H2'' DA5 X 315      44.302  18.027  59.992  1.00  0.00           H
ATOM   4961  O3' DA5 X 315      42.218  15.575  59.011  1.00  0.00           O
ATOM   4962  P   DA  X 316      42.563  14.972  57.598  1.00  0.00           P
ATOM   4963  OP1 DA  X 316      43.948  15.178  57.118  1.00  0.00           O
ATOM   4964  OP2 DA  X 316      42.099  13.550  57.645  1.00  0.00           O
ATOM   4965  O5' DA  X 316      41.664  15.746  56.548  1.00  0.00           O
ATOM   4966  C5' DA  X 316      40.309  15.365  56.327  1.00  0.00           C
ATOM   4967  H5' DA  X 316      39.819  15.306  57.299  1.00  0.00           H
ATOM   4968 H5'' DA  X 316      40.259  14.457  55.726  1.00  0.00           H
ATOM   4969  C4' DA  X 316      39.625  16.385  55.511  1.00  0.00           C
ATOM   4970  H4' DA  X 316      38.558  16.198  55.383  1.00  0.00           H
ATOM   4971  O4' DA  X 316      39.777  17.662  56.102  1.00  0.00           O
ATOM   4972  C1' DA  X 316      40.102  18.604  55.088  1.00  0.00           C
ATOM   4973  H1' DA  X 316      39.279  18.965  54.471  1.00  0.00           H
ATOM   4974  N9  DA  X 316      40.833  19.623  55.818  1.00  0.00           N
ATOM   4975  C8  DA  X 316      42.057  19.523  56.526  1.00  0.00           C
ATOM   4976  H8  DA  X 316      42.725  18.675  56.490  1.00  0.00           H
ATOM   4977  N7  DA  X 316      42.439  20.595  57.150  1.00  0.00           N
ATOM   4978  C5  DA  X 316      41.389  21.407  56.892  1.00  0.00           C
ATOM   4979  C6  DA  X 316      41.128  22.776  57.262  1.00  0.00           C
ATOM   4980  N6  DA  X 316      41.960  23.530  57.992  1.00  0.00           N
ATOM   4981  H61 DA  X 316      41.607  24.435  58.266  1.00  0.00           H
ATOM   4982  H62 DA  X 316      42.910  23.227  58.152  1.00  0.00           H
ATOM   4983  N1  DA  X 316      39.904  23.333  57.095  1.00  0.00           N
ATOM   4984  C2  DA  X 316      39.073  22.604  56.390  1.00  0.00           C
ATOM   4985  H2  DA  X 316      38.179  23.147  56.121  1.00  0.00           H
ATOM   4986  N3  DA  X 316      39.106  21.356  55.995  1.00  0.00           N
ATOM   4987  C4  DA  X 316      40.309  20.764  56.376  1.00  0.00           C
ATOM   4988  C3' DA  X 316      40.192  16.514  54.072  1.00  0.00           C
ATOM   4989  H3' DA  X 316      40.899  15.712  53.859  1.00  0.00           H
ATOM   4990  C2' DA  X 316      40.994  17.859  54.113  1.00  0.00           C
ATOM   4991  H2' DA  X 316      41.945  17.686  54.617  1.00  0.00           H
ATOM   4992 H2'' DA  X 316      41.037  18.480  53.219  1.00  0.00           H
ATOM   4993  O3' DA  X 316      39.095  16.461  53.105  1.00  0.00           O
ATOM   4994  P   DC  X 317      39.282  16.524  51.526  1.00  0.00           P
ATOM   4995  OP1 DC  X 317      38.092  15.869  50.877  1.00  0.00           O
ATOM   4996  OP2 DC  X 317      40.631  16.079  51.056  1.00  0.00           O
ATOM   4997  O5' DC  X 317      39.186  18.165  51.353  1.00  0.00           O
ATOM   4998  C5' DC  X 317      37.951  18.830  51.672  1.00  0.00           C
ATOM   4999  H5' DC  X 317      37.674  18.628  52.707  1.00  0.00           H
ATOM   5000 H5'' DC  X 317      37.097  18.566  51.049  1.00  0.00           H
ATOM   5001  C4' DC  X 317      38.238  20.412  51.561  1.00  0.00           C
ATOM   5002  H4' DC  X 317      37.329  20.965  51.796  1.00  0.00           H
ATOM   5003  O4' DC  X 317      39.233  20.956  52.516  1.00  0.00           O
ATOM   5004  C1' DC  X 317      40.009  22.027  51.902  1.00  0.00           C
ATOM   5005  H1' DC  X 317      39.375  22.912  51.863  1.00  0.00           H
ATOM   5006  N1  DC  X 317      41.302  22.376  52.694  1.00  0.00           N
ATOM   5007  C6  DC  X 317      42.252  21.391  52.865  1.00  0.00           C
ATOM   5008  H6  DC  X 317      42.181  20.507  52.249  1.00  0.00           H
ATOM   5009  C5  DC  X 317      43.232  21.556  53.758  1.00  0.00           C
ATOM   5010  H5  DC  X 317      44.061  20.865  53.802  1.00  0.00           H
ATOM   5011  C4  DC  X 317      43.244  22.856  54.451  1.00  0.00           C
ATOM   5012  N4  DC  X 317      44.097  23.238  55.364  1.00  0.00           N
ATOM   5013  H41 DC  X 317      44.002  24.212  55.616  1.00  0.00           H
ATOM   5014  H42 DC  X 317      44.998  22.838  55.584  1.00  0.00           H
ATOM   5015  N3  DC  X 317      42.345  23.776  54.253  1.00  0.00           N
ATOM   5016  C2  DC  X 317      41.362  23.507  53.476  1.00  0.00           C
ATOM   5017  O2  DC  X 317      40.510  24.383  53.301  1.00  0.00           O
ATOM   5018  C3' DC  X 317      38.887  20.913  50.173  1.00  0.00           C
ATOM   5019  H3' DC  X 317      39.090  20.225  49.353  1.00  0.00           H
ATOM   5020  C2' DC  X 317      40.269  21.511  50.501  1.00  0.00           C
ATOM   5021  H2' DC  X 317      40.966  20.677  50.418  1.00  0.00           H
ATOM   5022 H2'' DC  X 317      40.478  22.360  49.850  1.00  0.00           H
ATOM   5023  O3' DC  X 317      37.912  21.889  49.573  1.00  0.00           O
ATOM   5024  P   DC  X 318      38.193  22.799  48.318  1.00  0.00           P
ATOM   5025  OP1 DC  X 318      36.858  23.308  47.944  1.00  0.00           O
ATOM   5026  OP2 DC  X 318      39.070  22.153  47.345  1.00  0.00           O
ATOM   5027  O5' DC  X 318      39.071  23.994  49.001  1.00  0.00           O
ATOM   5028  C5' DC  X 318      38.379  24.884  49.910  1.00  0.00           C
ATOM   5029  H5' DC  X 318      38.344  24.445  50.907  1.00  0.00           H
ATOM   5030 H5'' DC  X 318      37.399  25.182  49.535  1.00  0.00           H
ATOM   5031  C4' DC  X 318      39.240  26.138  50.156  1.00  0.00           C
ATOM   5032  H4' DC  X 318      38.532  26.701  50.764  1.00  0.00           H
ATOM   5033  O4' DC  X 318      40.403  26.002  51.024  1.00  0.00           O
ATOM   5034  C1' DC  X 318      41.457  26.659  50.394  1.00  0.00           C
ATOM   5035  H1' DC  X 318      41.471  27.714  50.670  1.00  0.00           H
ATOM   5036  N1  DC  X 318      42.703  26.059  50.752  1.00  0.00           N
ATOM   5037  C6  DC  X 318      42.982  24.751  50.608  1.00  0.00           C
ATOM   5038  H6  DC  X 318      42.225  24.141  50.138  1.00  0.00           H
ATOM   5039  C5  DC  X 318      44.130  24.136  51.080  1.00  0.00           C
ATOM   5040  H5  DC  X 318      44.293  23.070  51.049  1.00  0.00           H
ATOM   5041  C4  DC  X 318      44.891  24.962  51.860  1.00  0.00           C
ATOM   5042  N4  DC  X 318      45.874  24.502  52.567  1.00  0.00           N
ATOM   5043  H41 DC  X 318      46.500  25.156  53.015  1.00  0.00           H
ATOM   5044  H42 DC  X 318      46.000  23.500  52.569  1.00  0.00           H
ATOM   5045  N3  DC  X 318      44.690  26.248  52.105  1.00  0.00           N
ATOM   5046  C2  DC  X 318      43.589  26.794  51.574  1.00  0.00           C
ATOM   5047  O2  DC  X 318      43.439  27.994  51.763  1.00  0.00           O
ATOM   5048  C3' DC  X 318      39.734  26.858  48.849  1.00  0.00           C
ATOM   5049  H3' DC  X 318      39.277  26.378  47.983  1.00  0.00           H
ATOM   5050  C2' DC  X 318      41.222  26.572  48.907  1.00  0.00           C
ATOM   5051  H2' DC  X 318      41.409  25.548  48.584  1.00  0.00           H
ATOM   5052 H2'' DC  X 318      41.892  27.341  48.522  1.00  0.00           H
ATOM   5053  O3' DC  X 318      39.417  28.176  48.922  1.00  0.00           O
ATOM   5054  P   8OG X 319      39.871  29.090  47.728  1.00  0.00           P
ATOM   5055  OP1 8OG X 319      38.921  30.132  47.841  1.00  0.00           O
ATOM   5056  OP2 8OG X 319      39.728  28.197  46.531  1.00  0.00           O
ATOM   5057  O5' 8OG X 319      41.350  29.668  47.834  1.00  0.00           O
ATOM   5058  C5' 8OG X 319      41.672  30.845  48.694  1.00  0.00           C
ATOM   5059  H5' 8OG X 319      41.257  30.698  49.691  1.00  0.00           H
ATOM   5060 H5'' 8OG X 319      41.165  31.684  48.221  1.00  0.00           H
ATOM   5061  C4' 8OG X 319      43.184  31.117  48.804  1.00  0.00           C
ATOM   5062  H4' 8OG X 319      43.320  32.006  49.420  1.00  0.00           H
[truncated: 1,358,027 more chars]
